# Supplementary material for: Landscape of X chromosome inactivation across human tissues
Source: Nature. Author manuscript; Available in PMC 2018 Apr 11. (PMC5685192; doi:10.1038/nature24265)
Supplement: supp_table10 [file NIHMS905235-supplement-supp_table10.xlsx]

## Sheet: Suppl. Table 10
Sample	Partial XCI (N genes)	Full XCI (N genes)	Odds ratio	P-value
All samples combined	36	129	74.7592	1.2422e-17
Y117	20	78	450.336	2.12866e-15
Y035	11	30	80.3578	5.45268e-06
Y014	13	37	68.4067	4.08918e-07
24A	14	43	88.1928	3.95514e-07
