# Supplementary material for: Landscape of X chromosome inactivation across human tissues
Source: Nature. Author manuscript; Available in PMC 2018 Apr 11. (PMC5685192; doi:10.1038/nature24265)
Supplement: supp_table11 [file NIHMS905235-supplement-supp_table11.xlsx]

## Sheet: Suppl. Table 11
					Y117			Y014			Y035			24A
Gene name	Gene ID	N samples with incomplete XCI	N samples with full XCI	Reported XCI status	Xa count	Xi count	q-value	Xa count	Xi count	q-value	Xa count	Xi count	q-value	Xa count	Xi count	q-value
ATP6AP2	ENSG00000182220.9	1	2	inactive	1141	4	1	488	32	1.81787e-05	614	0	1	NA	NA	NA
CHM	ENSG00000188419.9	1	1	inactive	24	0	1	NA	NA	NA	NA	NA	NA	57	14	1.33642e-08
FHL1	ENSG00000022267.12	1	1	inactive	NA	NA	NA	27	0	1	NA	NA	NA	84	17	3.98772e-09
FTX	ENSG00000230590.3	1	0	inactive	141	11	0.00805153	NA	NA	NA	NA	NA	NA	NA	NA	NA
PHF8	ENSG00000172943.14	1	0	inactive	NA	NA	NA	NA	NA	NA	NA	NA	NA	29	10	1.48133e-07
RBMX2	ENSG00000134597.9	1	0	inactive	NA	NA	NA	NA	NA	NA	13	4	0.00266848	NA	NA	NA
RPL36A	ENSG00000241343.5	1	1	inactive	13	0	1	28	6	0.00069127	NA	NA	NA	NA	NA	NA
Reported XCI status refers to the genic XCI status in the combined list from Carrel & Willard (Nature, 2005) and Cotton et al (Genome Biol., 2013)
