# Supplementary material for: Landscape of X chromosome inactivation across human tissues
Source: Nature. Author manuscript; Available in PMC 2018 Apr 11. (PMC5685192; doi:10.1038/nature24265)
Supplement: supp_table12 [file NIHMS905235-supplement-supp_table12.xlsx]

## Sheet: Suppl. Table 12
			All cells combined			Cells with maternal X active		Cells with paternal X active
Sample	Gene ID	Gene name	Xa count	Xi count	Total count	Xa count	Xi count	Xa count	Xi count	P-value for difference
24A	ENSG00000002586	CD99	457	301	758	249	144	208	157	0.0859189
24A	ENSG00000005893	LAMP2	994	7	1001	315	3	679	4	0.821954
24A	ENSG00000006756	ARSD	61	14	75	24	7	37	7	0.667714
24A	ENSG00000008086	CDKL5	55	0	55	41	0	14	0	NA
24A	ENSG00000022267	FHL1	84	17	101	23	8	61	9	0.188193
24A	ENSG00000067992	PDK3	130	1	131	42	0	88	1	1
24A	ENSG00000068354	TBC1D25	90	6	96	43	5	47	1	0.205903
24A	ENSG00000078061	ARAF	32	0	32	18	0	14	0	NA
24A	ENSG00000085224	ATRX	227	1	228	99	0	128	1	1
24A	ENSG00000086712	TXLNG	38	6	44	9	6	29	0	0.00136699
24A	ENSG00000089820	ARHGAP4	25	1	26	13	0	12	1	1
24A	ENSG00000101844	ATG4A	231	0	231	65	0	166	0	NA
24A	ENSG00000101911	PRPS2	167	4	171	100	0	67	4	0.058968
24A	ENSG00000101974	ATP11C	93	1	94	34	1	59	0	0.790634
24A	ENSG00000102024	PLS3	103	0	103	70	0	33	0	NA
24A	ENSG00000102119	EMD	50	2	52	22	1	28	1	1
24A	ENSG00000102241	HTATSF1	278	4	282	145	3	133	1	0.686154
24A	ENSG00000102265	TIMP1	9020	176	9196	4331	70	4689	106	0.0364527
24A	ENSG00000102309	PIN4	916	4	920	280	1	636	3	1
24A	ENSG00000102317	RBM3	63	0	63	19	0	44	0	NA
24A	ENSG00000129680	MAP7D3	67	2	69	35	1	32	1	1
24A	ENSG00000130021	HDHD1	415	307	722	265	194	150	113	0.916482
24A	ENSG00000131269	ABCB7	803	5	808	394	2	409	3	1
24A	ENSG00000131725	WDR44	243	1	244	129	0	114	1	0.954075
24A	ENSG00000147121	KRBOX4	204	0	204	105	0	99	0	NA
24A	ENSG00000147138	GPR174	41	1	42	19	0	22	1	1
24A	ENSG00000147155	EBP	403	6	409	201	3	202	3	1
24A	ENSG00000147180	ZNF711	49	0	49	27	0	22	0	NA
24A	ENSG00000147202	DIAPH2	59	0	59	39	0	20	0	NA
24A	ENSG00000147251	DOCK11	463	3	466	186	2	277	1	0.732322
24A	ENSG00000147382	FAM58A	39	0	39	16	0	23	0	NA
24A	ENSG00000165240	ATP7A	32	2	34	19	0	13	2	0.364585
24A	ENSG00000169084	DHRSX	36	32	68	23	14	13	18	0.15549
24A	ENSG00000169093	ASMTL	647	682	1329	487	59	160	623	8.16139e-134
24A	ENSG00000169446	MMGT1	68	0	68	24	0	44	0	NA
24A	ENSG00000171155	C1GALT1C1	1276	9	1285	463	1	813	8	0.22299
24A	ENSG00000172534	HCFC1	221	6	227	145	2	76	4	0.230164
24A	ENSG00000172943	PHF8	29	10	39	11	0	18	10	0.0586156
24A	ENSG00000173198	CYSLTR1	372	0	372	203	0	169	0	NA
24A	ENSG00000181191	PJA1	54	0	54	29	0	25	0	NA
24A	ENSG00000184216	IRAK1	163	3	166	78	1	85	2	1
24A	ENSG00000185291	IL3RA	936	734	1670	511	368	425	366	0.0781593
24A	ENSG00000188419	CHM	57	14	71	17	12	40	2	0.000450699
24A	ENSG00000196440	ARMCX4	44	0	44	32	0	12	0	NA
24A	ENSG00000198223	CSF2RA	439	260	699	197	148	242	112	0.00268922
24A	ENSG00000198689	SLC9A6	54	1	55	19	1	35	0	0.774812
24A	ENSG00000214717	ZBED1	30	31	61	13	6	17	25	0.0809448
24A	ENSG00000229807	XIST	11	1580	1591	6	774	5	806	0.948285
Y035	ENSG00000005302	MSL3	46	45	91	36	45	10	0	0.00288279
Y035	ENSG00000068400	GRIPAP1	44	0	44	30	0	14	0	NA
Y035	ENSG00000087842	PIR	99	7	106	89	7	10	0	0.830091
Y035	ENSG00000102265	TIMP1	158	0	158	142	0	16	0	NA
Y035	ENSG00000102309	PIN4	102	4	106	95	0	7	4	2.52288e-07
Y035	ENSG00000102316	MAGED2	57	0	57	49	0	8	0	NA
Y035	ENSG00000102317	RBM3	959	2	961	808	2	151	0	1
Y035	ENSG00000130985	UBA1	113	27	140	83	24	30	3	0.148298
Y035	ENSG00000169093	ASMTL	153	168	321	111	146	42	22	0.00210185
Y035	ENSG00000169100	SLC25A6	948	905	1853	801	737	147	168	0.0911378
Y035	ENSG00000182162	P2RY8	18	16	34	7	13	11	3	0.0310818
Y035	ENSG00000182220	ATP6AP2	614	0	614	574	0	40	0	NA
Y035	ENSG00000185753	CXorf38	59	8	67	54	5	5	3	0.0726726
Y035	ENSG00000196924	FLNA	142	0	142	126	0	16	0	NA
Y035	ENSG00000214717	ZBED1	9	15	24	8	7	1	8	0.10247
Y035	ENSG00000229807	XIST	2	235	237	2	184	0	51	1
