# Supplementary material for: Landscape of X chromosome inactivation across human tissues
Source: Nature. Author manuscript; Available in PMC 2018 Apr 11. (PMC5685192; doi:10.1038/nature24265)
Supplement: supp_table13 [file NIHMS905235-supplement-supp_table13.xlsx]

## Sheet: Suppl. Table 13
Gene ID	Gene name	Chr	Start	End	Region	Reported XCI status	Sex-bias in GTEx	XCI across tissues	XCI in single cells	Possible new call for escape (support from several analyses)
ENSG00000182378.8	PLCXD1	X	192989	220023	PAR	Escape	Male-bias	Partial, similar	Partial
ENSG00000178605.8	GTPBP6	X	220025	230886	PAR	Escape	Male-bias	Partial, similar	Partial
ENSG00000167393.12	PPP2R3B	X	294698	347690	PAR	Escape	Male-bias	Partial, similar	Partial
ENSG00000185960.8	SHOX	X	585079	620146	PAR	Escape	Male-bias	NA	NA
ENSG00000198223.10	CSF2RA	X	1387693	1429274	PAR	Escape	Male-bias	NA	Partial
ENSG00000185291.6	IL3RA	X	1455509	1501578	PAR	Escape	Male-bias	Partial, similar	Partial
ENSG00000169100.8	SLC25A6	X	1505045	1511617	PAR	Escape	Male-bias	Partial, heterogeneous	Partial
ENSG00000236871.2	LINC00106	X	1515320	1518295	PAR	Escape	No significant bias	Partial, similar	NA
ENSG00000169093.10	ASMTL	X	1522032	1572655	PAR	Escape	Male-bias	Partial, similar	Partial
ENSG00000182162.5	P2RY8	X	1581465	1656000	PAR	Escape	Male-bias	Partial, similar	Partial
ENSG00000197976.6	AKAP17A	X	1710486	1721407	PAR	Escape	Male-bias	Partial, similar	NA
ENSG00000196433.7	ASMT	X	1733894	1761974	PAR	Escape	Female-bias	NA	NA
ENSG00000223511.1	RP13-297E16.4	X	1851477	1874878	PAR	Unknown	No significant bias	NA	NA
ENSG00000169084.8	DHRSX	X	2137557	2420846	PAR	Escape	Male-bias	Partial, similar	Partial
ENSG00000214717.5	ZBED1	X	2404455	2419008	PAR	Escape	Male-bias	Partial, heterogeneous	Partial
ENSG00000002586.13	CD99	X	2609220	2659350	PAR	Escape	Male-bias	Partial, heterogeneous	Partial
ENSG00000124343.8	XG	X	2670091	2734539	nonPAR	Escape	Female-bias	NA	NA
ENSG00000056998.14	GYG2	X	2746829	2800859	nonPAR	Escape	Female-bias	Partial, heterogeneous	NA
ENSG00000006756.11	ARSD	X	2822011	2847392	nonPAR	Escape	Female-bias	Partial, similar	Partial
ENSG00000157399.10	ARSE	X	2852699	2886286	nonPAR	Escape	Female-bias	Partial, heterogeneous	NA
ENSG00000205667.2	ARSH	X	2924654	2951612	nonPAR	Escape	No significant bias	NA	NA
ENSG00000062096.10	ARSF	X	2959512	3030767	nonPAR	Escape	No significant bias	NA	NA
ENSG00000101825.7	MXRA5	X	3226606	3264682	nonPAR	Escape	Female-bias	Full	NA
ENSG00000183943.5	PRKX	X	3522411	3631649	nonPAR	Escape	Female-bias	Partial, similar	Partial
ENSG00000205664.6	RP11-706O15.1	X	3735569	3761898	nonPAR	Escape	Female-bias	NA	NA
ENSG00000234449.2	RP11-706O15.3	X	3771051	3800358	nonPAR	Unknown	Female-bias	NA	NA
ENSG00000205663.5	RP11-706O15.5	X	3809479	3838787	nonPAR	Unknown	Female-bias	NA	NA
ENSG00000205662.2	RP11-706O15.7	X	3847910	3855896	nonPAR	Unknown	No significant bias	NA	NA
ENSG00000236120.2	RP11-733O18.1	X	5571462	5644346	nonPAR	Unknown	No significant bias	NA	NA
ENSG00000146938.10	NLGN4X	X	5758678	6146904	nonPAR	Variable	Female-bias	Partial, heterogeneous	NA
ENSG00000130021.9	HDHD1	X	6966961	7066231	nonPAR	Escape	Female-bias	Partial, similar	Partial
ENSG00000101846.6	STS	X	7137497	7272851	nonPAR	Escape	Female-bias	Partial, heterogeneous	NA
ENSG00000006757.7	PNPLA4	X	7866288	7895780	nonPAR	Escape	Female-bias	Partial, similar	NA
ENSG00000011201.6	KAL1	X	8496915	8700227	nonPAR	Escape	Heterogeneous	Partial, heterogeneous	NA
ENSG00000177138.11	FAM9B	X	8992273	9132680	nonPAR	Variable	No significant bias	NA	NA
ENSG00000228543.1	GS1-519E5.1	X	9217960	9243246	nonPAR	Unknown	No significant bias	NA	NA
ENSG00000101849.11	TBL1X	X	9431335	9687780	nonPAR	Variable	Heterogeneous	Full	Full
ENSG00000101850.8	GPR143	X	9693386	9754337	nonPAR	Variable	Heterogeneous	NA	NA
ENSG00000146950.8	SHROOM2	X	9754496	9917483	nonPAR	Variable	Male-bias	NA	NA
ENSG00000047644.13	WWC3	X	9983602	10112518	nonPAR	Inactive	Male-bias	Full	Full
ENSG00000073464.7	CLCN4	X	10125024	10205700	nonPAR	Inactive	Heterogeneous	NA	NA
ENSG00000101871.10	MID1	X	10413350	10851773	nonPAR	Inactive	Female-bias	Full	NA
ENSG00000234129.3	RP11-120D5.1	X	10865996	11129261	nonPAR	Unknown	No significant bias	NA	NA
ENSG00000004961.10	HCCS	X	11129421	11141198	nonPAR	Inactive	Heterogeneous	NA	NA
ENSG00000047648.17	ARHGAP6	X	11136239	11683821	nonPAR	Inactive	Male-bias	Full	NA
ENSG00000005302.13	MSL3	X	11776278	11793870	nonPAR	Escape	No significant bias	NA	Partial
ENSG00000169933.8	FRMPD4	X	12156585	12742642	nonPAR	Inactive	Female-bias	NA	NA
ENSG00000101911.8	PRPS2	X	12809474	12842341	nonPAR	Inactive	Male-bias	NA	Full
ENSG00000196664.4	TLR7	X	12885202	12908499	nonPAR	Inactive	No significant bias	NA	Full
ENSG00000101916.11	TLR8	X	12924739	12941288	nonPAR	Unknown	No significant bias	NA	NA
ENSG00000205542.6	TMSB4X	X	12993227	12995346	nonPAR	Unknown	Male-bias	Full	NA
ENSG00000187268.7	FAM9C	X	13053737	13062801	nonPAR	Escape	No significant bias	NA	NA
ENSG00000235385.1	GS1-600G8.5	X	13284167	13321571	nonPAR	Escape	No significant bias	NA	NA
ENSG00000198759.7	EGFL6	X	13587724	13651694	nonPAR	Inactive	Female-bias	NA	NA
ENSG00000176896.7	TCEANC	X	13671225	13700083	nonPAR	Escape	Female-bias	Partial, heterogeneous	NA
ENSG00000123595.5	RAB9A	X	13707244	13728625	nonPAR	Escape	Heterogeneous	NA	NA
ENSG00000196459.9	TRAPPC2	X	13730363	13752754	nonPAR	Escape	Female-bias	Partial, similar	Full
ENSG00000046651.10	OFD1	X	13752832	13787480	nonPAR	Escape	Female-bias	Partial, similar	Full
ENSG00000046653.10	GPM6B	X	13789150	13956757	nonPAR	Escape	Heterogeneous	Partial, similar	NA
ENSG00000046647.9	GEMIN8	X	14026398	14048012	nonPAR	Escape	Female-bias	NA	NA
ENSG00000101958.9	GLRA2	X	14547420	14749934	nonPAR	Inactive	No significant bias	NA	NA
ENSG00000181544.9	FANCB	X	14861529	14891191	nonPAR	Inactive	Male-bias	NA	NA
ENSG00000130150.7	MOSPD2	X	14891563	14940449	nonPAR	Inactive	Male-bias	NA	NA
ENSG00000102048.11	ASB9	X	15253410	15288589	nonPAR	Inactive	Male-bias	NA	NA
ENSG00000165192.9	ASB11	X	15298053	15333778	nonPAR	Variable	No significant bias	NA	NA
ENSG00000165195.9	PIGA	X	15337573	15353676	nonPAR	Inactive	No significant bias	Full	NA
ENSG00000165197.4	FIGF	X	15363713	15402498	nonPAR	Inactive	Heterogeneous	NA	NA
ENSG00000087842.6	PIR	X	15402921	15511687	nonPAR	Variable	Female-bias	Full	Full
ENSG00000102010.10	BMX	X	15482369	15574652	nonPAR	Variable	No significant bias	NA	NA
ENSG00000130234.6	ACE2	X	15579156	15620271	nonPAR	Escape	Male-bias	NA	NA
ENSG00000147003.5	TMEM27	X	15645441	15683154	nonPAR	Escape	No significant bias	NA	NA
ENSG00000169239.8	CA5B	X	15706953	15805747	nonPAR	Escape	Female-bias	Partial, similar	NA
ENSG00000169249.8	ZRSR2	X	15808595	15841383	nonPAR	Escape	Female-bias	Partial, similar	NA
ENSG00000182287.9	AP1S2	X	15843929	15873054	nonPAR	Escape	Heterogeneous	Full	Partial
ENSG00000126010.5	GRPR	X	16141679	16171144	nonPAR	Variable	No significant bias	NA	NA
ENSG00000182798.6	MAGEB17	X	16185604	16189587	nonPAR	Unknown	No significant bias	NA	NA
ENSG00000047230.10	CTPS2	X	16606126	16731059	nonPAR	Variable	Female-bias	NA	NA
ENSG00000169895.5	SYAP1	X	16737755	16783459	nonPAR	Escape	Female-bias	NA	NA
ENSG00000086712.8	TXLNG	X	16804550	16862642	nonPAR	Escape	Female-bias	NA	Partial
ENSG00000102054.13	RBBP7	X	16857406	16888537	nonPAR	Variable	Female-bias	Full	Partial
ENSG00000169891.13	REPS2	X	16964814	17171395	nonPAR	Inactive	Heterogeneous	Full	NA
ENSG00000188158.10	NHS	X	17393543	17754114	nonPAR	Variable	No significant bias	NA	NA
ENSG00000047634.10	SCML1	X	17755588	17773105	nonPAR	Inactive	Male-bias	NA	NA
ENSG00000131831.13	RAI2	X	17818169	17879457	nonPAR	Inactive	Male-bias	NA	NA
ENSG00000177324.9	BEND2	X	18181051	18239024	nonPAR	Variable	Female-bias	NA	NA
ENSG00000102098.13	SCML2	X	18257434	18372847	nonPAR	Inactive	Heterogeneous	NA	Full
ENSG00000008086.6	CDKL5	X	18443703	18671749	nonPAR	Inactive	No significant bias	NA	Full
ENSG00000102104.8	RS1	X	18658030	18690229	nonPAR	Inactive	No significant bias	NA	NA
ENSG00000086717.14	PPEF1	X	18694029	18846039	nonPAR	Variable	No significant bias	NA	NA
ENSG00000044446.7	PHKA2	X	18910418	19002716	nonPAR	Inactive	Female-bias	Full	NA
ENSG00000173698.13	GPR64	X	19007427	19140755	nonPAR	Inactive	Female-bias	NA	NA
ENSG00000131828.9	PDHA1	X	19362011	19379823	nonPAR	Inactive	Heterogeneous	NA	Full
ENSG00000180815.10	MAP3K15	X	19378174	19533379	nonPAR	Variable	No significant bias	NA	NA
ENSG00000147010.13	SH3KBP1	X	19552093	19905719	nonPAR	Inactive	Female-bias	NA	Full
ENSG00000173681.12	CXorf23	X	19930978	19988416	nonPAR	Inactive	No significant bias	NA	NA
ENSG00000184368.11	MAP7D2	X	20024831	20135035	nonPAR	Inactive	Female-bias	NA	NA
ENSG00000173674.6	EIF1AX	X	20142636	20159962	nonPAR	Escape	Female-bias	NA	Partial
ENSG00000177189.8	RPS6KA3	X	20168029	20285523	nonPAR	Inactive	Male-bias	Full	NA
ENSG00000149970.10	CNKSR2	X	21392536	21672813	nonPAR	Variable	Female-bias	NA	NA
ENSG00000185915.4	KLHL34	X	21673609	21676448	nonPAR	Unknown	No significant bias	NA	NA
ENSG00000091482.5	SMPX	X	21724090	21776281	nonPAR	Inactive	No significant bias	NA	NA
ENSG00000012174.7	MBTPS2	X	21857754	21903542	nonPAR	Inactive	Heterogeneous	NA	NA
ENSG00000102172.11	SMS	X	21958691	22025798	nonPAR	Inactive	No significant bias	Full	NA
ENSG00000102174.7	PHEX	X	22050559	22269427	nonPAR	Variable	No significant bias	NA	NA
ENSG00000165186.9	PTCHD1	X	23352133	23422489	nonPAR	Variable	No significant bias	Full	NA
ENSG00000123131.8	PRDX4	X	23682379	23704516	nonPAR	Inactive	Female-bias	NA	NA
ENSG00000123130.12	ACOT9	X	23720370	23784592	nonPAR	Inactive	No significant bias	Full	Full
ENSG00000130066.12	SAT1	X	23801290	23804343	nonPAR	Inactive	Male-bias	NA	NA
ENSG00000184831.9	APOO	X	23851470	23926057	nonPAR	Inactive	Male-bias	Full	Full
ENSG00000174010.9	KLHL15	X	24001837	24045303	nonPAR	Inactive	No significant bias	NA	NA
ENSG00000130741.6	EIF2S3	X	24072833	24096088	nonPAR	Escape	Female-bias	Partial, heterogeneous	Partial
ENSG00000005889.11	ZFX	X	24167290	24234372	nonPAR	Escape	Female-bias	Partial, similar	Full
ENSG00000067992.8	PDK3	X	24483338	24557954	nonPAR	Inactive	Male-bias	NA	Full
ENSG00000102230.9	PCYT1B	X	24576204	24690794	nonPAR	Inactive	Male-bias	NA	NA
ENSG00000101868.6	POLA1	X	24712036	25015103	nonPAR	Inactive	No significant bias	NA	NA
ENSG00000004848.6	ARX	X	25021811	25034065	nonPAR	Unknown	Female-bias	NA	NA
ENSG00000169306.5	IL1RAPL1	X	28605516	29974840	nonPAR	Variable	No significant bias	NA	NA
ENSG00000169297.6	NR0B1	X	30322323	30327715	nonPAR	Escape	No significant bias	NA	NA
ENSG00000120280.5	CXorf21	X	30576941	30595961	nonPAR	Variable	Female-bias	NA	NA
ENSG00000198814.8	GK	X	30671476	30748725	nonPAR	Inactive	No significant bias	NA	NA
ENSG00000157625.11	TAB3	X	30845559	30993201	nonPAR	Inactive	No significant bias	NA	NA
ENSG00000198947.10	DMD	X	31115794	33357558	nonPAR	Inactive	Female-bias	Full	NA
ENSG00000147027.3	TMEM47	X	34645181	34675405	nonPAR	Unknown	No significant bias	Full	NA
ENSG00000165164.8	CXorf22	X	35937851	36008269	nonPAR	Escape	No significant bias	NA	NA
ENSG00000176034.8	CHDC2	X	36053908	36163187	nonPAR	Unknown	No significant bias	NA	NA
ENSG00000205081.4	CXorf30	X	36246735	36403431	nonPAR	Variable	No significant bias	NA	NA
ENSG00000130962.13	PRRG1	X	37208528	37316548	nonPAR	Inactive	Female-bias	NA	NA
ENSG00000147036.7	LANCL3	X	37430822	37543716	nonPAR	Variable	No significant bias	NA	NA
ENSG00000047597.5	XK	X	37545012	37591383	nonPAR	Variable	Heterogeneous	NA	NA
ENSG00000165168.6	CYBB	X	37639264	37672714	nonPAR	Inactive	No significant bias	Full	Full
ENSG00000165169.6	DYNLT3	X	37696010	37706890	nonPAR	Inactive	Female-bias	NA	NA
ENSG00000147041.7	SYTL5	X	37865835	37988072	nonPAR	Inactive	No significant bias	NA	NA
ENSG00000101955.10	SRPX	X	38008589	38080696	nonPAR	Variable	Female-bias	NA	NA
ENSG00000156313.8	RPGR	X	38128416	38186817	nonPAR	Inactive	Female-bias	Full	NA
ENSG00000036473.6	OTC	X	38211798	38280703	nonPAR	Variable	Female-bias	NA	NA
ENSG00000156298.8	TSPAN7	X	38420623	38548169	nonPAR	Inactive	No significant bias	NA	NA
ENSG00000165175.11	MID1IP1	X	38660685	38665790	nonPAR	Inactive	Male-bias	NA	NA
ENSG00000235304.1	RP11-265P11.2	X	39164210	39186616	nonPAR	Unknown	No significant bias	NA	NA
ENSG00000183337.12	BCOR	X	39909068	40036582	nonPAR	Inactive	No significant bias	NA	NA
ENSG00000236393.1	RP11-320G24.1	X	40122170	40146973	nonPAR	Unknown	No significant bias	NA	NA
ENSG00000182220.9	ATP6AP2	X	40440146	40465889	nonPAR	Inactive	Female-bias	Full	Partial	x
ENSG00000185753.8	CXorf38	X	40488285	40506819	nonPAR	Escape	Female-bias	NA	Partial
ENSG00000180182.6	MED14	X	40507558	40595110	nonPAR	Escape	Female-bias	Full	Full
ENSG00000124486.8	USP9X	X	40944888	41095832	nonPAR	Escape	Female-bias	Partial, heterogeneous	Partial
ENSG00000215301.5	DDX3X	X	41192651	41223725	nonPAR	Escape	Female-bias	NA	NA
ENSG00000147044.16	CASK	X	41374187	41782716	nonPAR	Inactive	Heterogeneous	NA	NA
ENSG00000171659.9	GPR34	X	41548226	41556526	nonPAR	Inactive	No significant bias	NA	NA
ENSG00000171657.5	GPR82	X	41583408	41589388	nonPAR	Unknown	No significant bias	NA	NA
ENSG00000189221.5	MAOA	X	43515467	43606068	nonPAR	Escape	Heterogeneous	Full	NA
ENSG00000069535.12	MAOB	X	43625858	43741693	nonPAR	Inactive	Female-bias	NA	NA
ENSG00000124479.8	NDP	X	43808022	43832750	nonPAR	Variable	No significant bias	NA	NA
ENSG00000183690.12	EFHC2	X	44007128	44202918	nonPAR	Variable	Female-bias	NA	NA
ENSG00000069509.5	FUNDC1	X	44382885	44402247	nonPAR	Escape	Female-bias	NA	NA
ENSG00000147050.10	KDM6A	X	44732757	44971847	nonPAR	Escape	Female-bias	NA	Partial
ENSG00000147113.12	CXorf36	X	45007619	45060146	nonPAR	Inactive	Female-bias	NA	NA
ENSG00000229563.2	RP11-245M24.1	X	45364633	45489447	nonPAR	Unknown	No significant bias	NA	NA
ENSG00000270069.1	RP6-99M1.2	X	45604639	45629677	nonPAR	Escape	No significant bias	NA	NA
ENSG00000269902.1	RP6-99M1.3	X	45624175	45624702	nonPAR	Unknown	No significant bias	NA	NA
ENSG00000231566.1	RP5-1158E12.3	X	45707328	45710920	nonPAR	Unknown	No significant bias	NA	NA
ENSG00000236751.1	RP1-30G7.2	X	46185359	46187080	nonPAR	Unknown	No significant bias	NA	NA
ENSG00000147121.11	KRBOX4	X	46306292	46356857	nonPAR	Inactive	No significant bias	NA	Full
ENSG00000251192.3	ZNF674	X	46357162	46404892	nonPAR	Inactive	No significant bias	NA	NA
ENSG00000230844.2	ZNF674-AS1	X	46404928	46407843	nonPAR	Inactive	Female-bias	NA	Full
ENSG00000147119.3	CHST7	X	46433219	46457843	nonPAR	Inactive	Male-bias	NA	NA
ENSG00000065923.5	SLC9A7	X	46464753	46618490	nonPAR	Inactive	Heterogeneous	NA	NA
ENSG00000102218.5	RP2	X	46696375	46741793	nonPAR	Inactive	Male-bias	NA	Full
ENSG00000102221.9	PHF16	X	46771711	46920641	nonPAR	Inactive	Male-bias	Full	NA
ENSG00000130988.8	RGN	X	46937775	46952712	nonPAR	Inactive	No significant bias	NA	NA
ENSG00000147123.10	NDUFB11	X	47001615	47004903	nonPAR	Inactive	Male-bias	NA	NA
ENSG00000182872.11	RBM10	X	47004268	47046212	nonPAR	Inactive	No significant bias	NA	NA
ENSG00000130985.12	UBA1	X	47050260	47074527	nonPAR	Escape	Female-bias	Partial, heterogeneous	Partial
ENSG00000102225.11	CDK16	X	47077259	47089396	nonPAR	Escape	Female-bias	Full	Full
ENSG00000102226.5	USP11	X	47092089	47107727	nonPAR	Inactive	Heterogeneous	Partial, heterogeneous	Full
ENSG00000147117.7	ZNF157	X	47229982	47273704	nonPAR	Variable	No significant bias	NA	NA
ENSG00000147124.8	ZNF41	X	47305278	47342345	nonPAR	Inactive	Male-bias	NA	Full
ENSG00000196741.3	CXorf24	X	47342970	47344207	nonPAR	Inactive	No significant bias	Full	NA
ENSG00000078061.8	ARAF	X	47420516	47431307	nonPAR	Inactive	No significant bias	NA	Full
ENSG00000008056.8	SYN1	X	47431303	47479252	nonPAR	Inactive	No significant bias	NA	NA
ENSG00000102265.7	TIMP1	X	47441712	47446188	nonPAR	Variable	Male-bias	Partial, heterogeneous	Full
ENSG00000126759.8	CFP	X	47483612	47489704	nonPAR	Inactive	Female-bias	Full	NA
ENSG00000126767.13	ELK1	X	47494920	47510003	nonPAR	Inactive	No significant bias	Full	Full
ENSG00000126756.7	UXT	X	47511197	47518560	nonPAR	Inactive	Female-bias	NA	NA
ENSG00000197779.9	ZNF81	X	47696301	47861960	nonPAR	Inactive	No significant bias	NA	NA
ENSG00000147118.6	ZNF182	X	47834250	47863377	nonPAR	Inactive	No significant bias	NA	NA
ENSG00000221994.6	ZNF630	X	47842756	47931025	nonPAR	Inactive	No significant bias	NA	NA
ENSG00000126752.7	SSX1	X	48114752	48126879	nonPAR	Unknown	No significant bias	NA	NA
ENSG00000017483.10	SLC38A5	X	48316920	48328644	nonPAR	Inactive	Heterogeneous	NA	Full
ENSG00000068438.10	FTSJ1	X	48334541	48344752	nonPAR	Inactive	Male-bias	NA	Full
ENSG00000102312.16	PORCN	X	48367350	48379202	nonPAR	Inactive	Female-bias	NA	Full
ENSG00000147155.6	EBP	X	48379546	48387104	nonPAR	Unknown	Heterogeneous	NA	Full
ENSG00000068354.11	TBC1D25	X	48397845	48420997	nonPAR	Inactive	Male-bias	Full	Full
ENSG00000102317.13	RBM3	X	48432837	48437454	nonPAR	Variable	No significant bias	Full	Full
ENSG00000101940.13	WDR13	X	48448430	48463581	nonPAR	Inactive	Male-bias	Full	NA
ENSG00000015285.6	WAS	X	48534985	48549818	nonPAR	Variable	No significant bias	NA	NA
ENSG00000101945.12	SUV39H1	X	48553945	48567403	nonPAR	Inactive	Female-bias	NA	NA
ENSG00000171433.7	GLOD5	X	48620154	48632064	nonPAR	Unknown	No significant bias	NA	NA
ENSG00000102145.9	GATA1	X	48644962	48652716	nonPAR	Inactive	No significant bias	NA	NA
ENSG00000094631.14	HDAC6	X	48659784	48683392	nonPAR	Inactive	No significant bias	NA	NA
ENSG00000187682.1	ERAS	X	48687283	48688548	nonPAR	Unknown	No significant bias	NA	NA
ENSG00000102109.7	PCSK1N	X	48689504	48694035	nonPAR	Unknown	No significant bias	Full	NA
ENSG00000126768.8	TIMM17B	X	48750730	48755426	nonPAR	Inactive	No significant bias	Full	NA
ENSG00000102103.11	PQBP1	X	48755195	48760420	nonPAR	Variable	No significant bias	NA	NA
ENSG00000102100.10	SLC35A2	X	48760459	48769235	nonPAR	Inactive	Heterogeneous	Full	NA
ENSG00000102096.9	PIM2	X	48770459	48776301	nonPAR	Inactive	No significant bias	NA	NA
ENSG00000068308.9	OTUD5	X	48779305	48815648	nonPAR	Inactive	No significant bias	NA	NA
ENSG00000102057.5	KCND1	X	48818639	48827976	nonPAR	Inactive	No significant bias	NA	NA
ENSG00000068400.9	GRIPAP1	X	48830134	48858675	nonPAR	Inactive	Male-bias	Full	Full
ENSG00000068323.12	TFE3	X	48886242	48901012	nonPAR	Inactive	Male-bias	NA	NA
ENSG00000147144.8	CCDC120	X	48911101	48927509	nonPAR	Inactive	No significant bias	NA	NA
ENSG00000243279.2	PRAF2	X	48928813	48931730	nonPAR	Inactive	No significant bias	NA	NA
ENSG00000196998.11	WDR45	X	48929385	48958108	nonPAR	Inactive	Male-bias	NA	NA
ENSG00000068394.9	GPKOW	X	48970334	48980151	nonPAR	Inactive	No significant bias	NA	Full
ENSG00000017621.11	MAGIX	X	49019061	49024822	nonPAR	Inactive	No significant bias	NA	NA
ENSG00000102007.6	PLP2	X	49028273	49031588	nonPAR	Inactive	No significant bias	NA	NA
ENSG00000012211.8	PRICKLE3	X	49031151	49042845	nonPAR	Inactive	No significant bias	NA	NA
ENSG00000102003.6	SYP	X	49044269	49056718	nonPAR	Inactive	No significant bias	NA	NA
ENSG00000102001.8	CACNA1F	X	49061523	49089833	nonPAR	Inactive	Female-bias	NA	NA
ENSG00000101997.8	CCDC22	X	49091927	49106987	nonPAR	Inactive	No significant bias	NA	NA
ENSG00000049768.10	FOXP3	X	49106897	49121288	nonPAR	Inactive	No significant bias	NA	NA
ENSG00000049769.8	PPP1R3F	X	49126306	49157929	nonPAR	Inactive	Male-bias	NA	NA
ENSG00000270012.1	LL0XNC01-7P3.1	X	49129517	49132231	nonPAR	Unknown	No significant bias	NA	NA
ENSG00000215274.5	GAGE10	X	49160148	49176323	nonPAR	Unknown	No significant bias	NA	NA
ENSG00000101951.12	PAGE4	X	49593863	49598576	nonPAR	Unknown	No significant bias	NA	NA
ENSG00000234390.4	USP27X-AS1	X	49641327	49643844	nonPAR	Inactive	No significant bias	NA	NA
ENSG00000242013.4	USP27X	X	49644470	49647166	nonPAR	Unknown	No significant bias	NA	NA
ENSG00000171365.11	CLCN5	X	49687225	49863892	nonPAR	Inactive	No significant bias	Full	NA
ENSG00000147082.13	CCNB3	X	49967364	50094909	nonPAR	Inactive	No significant bias	NA	NA
ENSG00000158352.11	SHROOM4	X	50334647	50557302	nonPAR	Inactive	No significant bias	NA	NA
ENSG00000122824.6	NUDT10	X	51075083	51080377	nonPAR	Inactive	No significant bias	Full	NA
ENSG00000187690.2	CXorf67	X	51149767	51151687	nonPAR	Inactive	No significant bias	NA	NA
ENSG00000196368.4	NUDT11	X	51232863	51239448	nonPAR	Inactive	Female-bias	NA	NA
ENSG00000189369.7	GSPT2	X	51486481	51489324	nonPAR	Inactive	Female-bias	Full	Full
ENSG00000179222.13	MAGED1	X	51546103	51645453	nonPAR	Inactive	No significant bias	Full	Full
ENSG00000179304.12	FAM156B	X	52920336	52937587	nonPAR	Unknown	No significant bias	NA	NA
ENSG00000182646.12	FAM156A	X	52976462	53024651	nonPAR	Inactive	No significant bias	NA	NA
ENSG00000184194.5	GPR173	X	53078273	53109797	nonPAR	Inactive	Female-bias	NA	NA
ENSG00000184205.10	TSPYL2	X	53111549	53117722	nonPAR	Inactive	No significant bias	NA	Full
ENSG00000232593.2	RP11-258C19.5	X	53123327	53196196	nonPAR	Inactive	No significant bias	NA	NA
ENSG00000270189.1	RP11-258C19.7	X	53198279	53200096	nonPAR	Inactive	No significant bias	NA	NA
ENSG00000126012.7	KDM5C	X	53220503	53254604	nonPAR	Escape	Female-bias	NA	Partial
ENSG00000124313.8	IQSEC2	X	53262058	53350522	nonPAR	Escape	Heterogeneous	NA	NA
ENSG00000072501.13	SMC1A	X	53401070	53449677	nonPAR	Escape	Female-bias	Partial, similar	NA
ENSG00000158423.12	RIBC1	X	53449639	53458059	nonPAR	Escape	Female-bias	Full	NA
ENSG00000072506.8	HSD17B10	X	53458206	53461320	nonPAR	Inactive	Heterogeneous	NA	NA
ENSG00000086758.11	HUWE1	X	53559057	53713673	nonPAR	Inactive	No significant bias	Full	Full
ENSG00000172943.14	PHF8	X	53963109	54075391	nonPAR	Inactive	No significant bias	NA	Partial
ENSG00000184083.7	FAM120C	X	54094757	54209714	nonPAR	Inactive	Male-bias	NA	NA
ENSG00000196632.6	WNK3	X	54219256	54385075	nonPAR	Inactive	Male-bias	NA	NA
ENSG00000158526.7	TSR2	X	54466834	54471920	nonPAR	Inactive	No significant bias	Full	Full
ENSG00000102302.7	FGD1	X	54471887	54522599	nonPAR	Inactive	Male-bias	NA	NA
ENSG00000130119.11	GNL3L	X	54556644	54587504	nonPAR	Inactive	No significant bias	NA	NA
ENSG00000102313.8	ITIH6	X	54775332	54824673	nonPAR	Unknown	No significant bias	NA	NA
ENSG00000102316.12	MAGED2	X	54834032	54842445	nonPAR	Inactive	Heterogeneous	NA	Full
ENSG00000067445.16	TRO	X	54946895	54957864	nonPAR	Inactive	No significant bias	NA	NA
ENSG00000158571.6	PFKFB1	X	54959394	55024967	nonPAR	Inactive	Female-bias	NA	NA
ENSG00000169188.4	APEX2	X	55026790	55035490	nonPAR	Inactive	No significant bias	NA	NA
ENSG00000158578.14	ALAS2	X	55035488	55057497	nonPAR	Inactive	No significant bias	NA	NA
ENSG00000238269.4	PAGE2B	X	55101496	55105342	nonPAR	Unknown	No significant bias	NA	NA
ENSG00000182518.9	FAM104B	X	55169535	55187743	nonPAR	Inactive	Male-bias	NA	Full
ENSG00000187601.3	MAGEH1	X	55478538	55479998	nonPAR	Inactive	Female-bias	NA	NA
ENSG00000247746.4	USP51	X	55511049	55515635	nonPAR	Unknown	Female-bias	NA	NA
ENSG00000083750.8	RRAGB	X	55744172	55785207	nonPAR	Inactive	Female-bias	NA	NA
ENSG00000227486.1	RP13-188A5.1	X	55934556	56041606	nonPAR	Unknown	No significant bias	NA	NA
ENSG00000102349.10	KLF8	X	56258854	56314322	nonPAR	Inactive	Heterogeneous	Full	Full
ENSG00000188021.7	UBQLN2	X	56590026	56593443	nonPAR	Inactive	Male-bias	NA	NA
ENSG00000204271.6	SPIN3	X	57002803	57021970	nonPAR	Inactive	No significant bias	NA	NA
ENSG00000186787.7	SPIN2B	X	57144984	57147980	nonPAR	Unknown	Female-bias	Full	Full
ENSG00000147059.7	SPIN2A	X	57160963	57164058	nonPAR	Inactive	No significant bias	NA	NA
ENSG00000165591.6	FAAH2	X	57313139	57515629	nonPAR	Inactive	No significant bias	Full	NA
ENSG00000198455.3	ZXDB	X	57618269	57623906	nonPAR	Unknown	Heterogeneous	Full	NA
ENSG00000198205.5	ZXDA	X	57931864	57937067	nonPAR	Unknown	Male-bias	NA	NA
ENSG00000186767.5	SPIN4	X	62567107	62571223	nonPAR	Inactive	No significant bias	Full	NA
ENSG00000131089.9	ARHGEF9	X	62854847	63005426	nonPAR	Inactive	Female-bias	NA	NA
ENSG00000184675.5	AMER1	X	63404997	63425624	nonPAR	Inactive	Male-bias	NA	NA
ENSG00000198881.8	ASB12	X	63444076	63450511	nonPAR	Inactive	Male-bias	NA	NA
ENSG00000102043.11	MTMR8	X	63444187	63615333	nonPAR	Inactive	No significant bias	NA	NA
ENSG00000126970.11	ZC4H2	X	64136250	64254593	nonPAR	Inactive	Female-bias	Full	Full
ENSG00000102053.11	ZC3H12B	X	64708615	64727767	nonPAR	Inactive	Female-bias	NA	NA
ENSG00000001497.12	LAS1L	X	64732462	64754655	nonPAR	Inactive	Female-bias	NA	NA
ENSG00000147065.12	MSN	X	64808257	64961791	nonPAR	Inactive	Female-bias	NA	NA
ENSG00000155659.10	VSIG4	X	65241580	65259967	nonPAR	Variable	Female-bias	NA	NA
ENSG00000089472.12	HEPH	X	65382391	65488709	nonPAR	Inactive	Heterogeneous	NA	NA
ENSG00000131080.10	EDA2R	X	65815479	65859108	nonPAR	Inactive	Heterogeneous	NA	NA
ENSG00000169083.11	AR	X	66764465	66950461	nonPAR	Inactive	Heterogeneous	NA	NA
ENSG00000260118.1	RP6-201G10.2	X	67233312	67234743	nonPAR	Unknown	No significant bias	NA	NA
ENSG00000079482.11	OPHN1	X	67262186	67653755	nonPAR	Inactive	Female-bias	Full	NA
ENSG00000181704.7	YIPF6	X	67718165	67757127	nonPAR	Inactive	Female-bias	NA	NA
ENSG00000130052.9	STARD8	X	67867508	67945684	nonPAR	Inactive	Female-bias	Full	Full
ENSG00000090776.5	EFNB1	X	68048840	68061990	nonPAR	Inactive	No significant bias	NA	NA
ENSG00000181191.11	PJA1	X	68380694	68385636	nonPAR	Inactive	Female-bias	NA	Full
ENSG00000215162.1	LINC00269	X	68399400	68429767	nonPAR	Unknown	No significant bias	NA	NA
ENSG00000130054.4	FAM155B	X	68725084	68752351	nonPAR	Unknown	Male-bias	Full	NA
ENSG00000158813.13	EDA	X	68835911	69259319	nonPAR	Inactive	Heterogeneous	NA	NA
ENSG00000147160.5	AWAT2	X	69260392	69269788	nonPAR	Unknown	Male-bias	NA	NA
ENSG00000089289.11	IGBP1	X	69353299	69386174	nonPAR	Inactive	No significant bias	NA	Full
ENSG00000184210.5	DGAT2L6	X	69397333	69425395	nonPAR	Variable	No significant bias	NA	NA
ENSG00000204195.3	AWAT1	X	69454505	69460477	nonPAR	Inactive	Male-bias	NA	NA
ENSG00000186912.5	P2RY4	X	69478016	69479654	nonPAR	Inactive	No significant bias	NA	NA
ENSG00000120500.13	ARR3	X	69488155	69501690	nonPAR	Inactive	No significant bias	NA	NA
ENSG00000147127.4	RAB41	X	69501943	69504852	nonPAR	Inactive	No significant bias	NA	NA
ENSG00000120509.6	PDZD11	X	69506445	69510364	nonPAR	Unknown	Male-bias	NA	NA
ENSG00000090889.10	KIF4A	X	69509879	69640682	nonPAR	Inactive	No significant bias	NA	Full
ENSG00000130055.9	GDPD2	X	69642881	69653240	nonPAR	Unknown	No significant bias	NA	NA
ENSG00000082458.7	DLG3	X	69664711	69725337	nonPAR	Inactive	Heterogeneous	Full	NA
ENSG00000120498.9	TEX11	X	69748790	70128581	nonPAR	Unknown	No significant bias	NA	NA
ENSG00000165349.7	SLC7A3	X	70145432	70150975	nonPAR	Unknown	No significant bias	NA	NA
ENSG00000147164.7	SNX12	X	70279094	70288273	nonPAR	Inactive	Male-bias	Full	Full
ENSG00000184481.12	FOXO4	X	70316047	70323385	nonPAR	Variable	Male-bias	NA	NA
ENSG00000204165.5	CXorf65	X	70323739	70326638	nonPAR	Variable	No significant bias	NA	NA
ENSG00000147168.8	IL2RG	X	70327254	70331958	nonPAR	Unknown	No significant bias	NA	NA
ENSG00000184634.11	MED12	X	70338406	70362303	nonPAR	Inactive	No significant bias	Full	NA
ENSG00000196338.8	NLGN3	X	70364681	70391051	nonPAR	Inactive	Female-bias	NA	NA
ENSG00000169562.9	GJB1	X	70435044	70445366	nonPAR	Unknown	No significant bias	NA	NA
ENSG00000147130.10	ZMYM3	X	70459474	70474996	nonPAR	Inactive	Male-bias	NA	NA
ENSG00000147140.11	NONO	X	70503042	70521018	nonPAR	Inactive	No significant bias	Full	NA
ENSG00000147166.6	ITGB1BP2	X	70521584	70525221	nonPAR	Inactive	No significant bias	NA	NA
ENSG00000147133.11	TAF1	X	70586114	70752224	nonPAR	Inactive	Female-bias	Full	NA
ENSG00000147162.9	OGT	X	70752933	70795747	nonPAR	Inactive	Female-bias	NA	Full
ENSG00000147174.7	ACRC	X	70798261	70833433	nonPAR	Inactive	No significant bias	NA	NA
ENSG00000186810.7	CXCR3	X	70835766	70838367	nonPAR	Inactive	No significant bias	NA	NA
ENSG00000204131.6	NHSL2	X	71130938	71363424	nonPAR	Variable	Female-bias	NA	NA
ENSG00000242732.3	RGAG4	X	71346958	71351758	nonPAR	Inactive	Female-bias	NA	Full
ENSG00000102309.8	PIN4	X	71401203	71522776	nonPAR	Inactive	Female-bias	NA	Full
ENSG00000186871.5	ERCC6L	X	71424510	71458897	nonPAR	Inactive	Female-bias	NA	Full
ENSG00000198034.6	RPS4X	X	71475529	71497150	nonPAR	Escape	Female-bias	Partial, heterogeneous	NA
ENSG00000125931.6	CITED1	X	71521488	71527037	nonPAR	Inactive	No significant bias	NA	NA
ENSG00000147099.15	HDAC8	X	71549366	71792953	nonPAR	Inactive	No significant bias	NA	Full
ENSG00000067177.10	PHKA1	X	71798664	71934167	nonPAR	Inactive	Heterogeneous	NA	NA
ENSG00000184911.10	DMRTC1B	X	71996833	72068636	nonPAR	Unknown	No significant bias	NA	NA
ENSG00000159123.10	DMRTC1	X	72091859	72163653	nonPAR	Unknown	No significant bias	NA	NA
ENSG00000184388.4	PABPC1L2B	X	72223352	72225551	nonPAR	Unknown	No significant bias	NA	NA
ENSG00000186288.4	PABPC1L2A	X	72297115	72299351	nonPAR	Unknown	No significant bias	NA	NA
ENSG00000204118.1	NAP1L6	X	72345876	72347919	nonPAR	Unknown	No significant bias	NA	NA
ENSG00000186462.7	NAP1L2	X	72432135	72434684	nonPAR	Inactive	Female-bias	Full	NA
ENSG00000131264.3	CDX4	X	72667090	72675081	nonPAR	Unknown	No significant bias	NA	NA
ENSG00000204116.7	CHIC1	X	72783036	72906937	nonPAR	Inactive	Male-bias	NA	NA
ENSG00000229807.5	XIST	X	73040486	73072588	nonPAR	Escape	Female-bias	Full	Partial
ENSG00000225470.2	JPX	X	73164159	73290243	nonPAR	Escape	Female-bias	NA	Partial
ENSG00000228906.1	RP13-216E22.4	X	73168808	73169393	nonPAR	Unknown	Female-bias	Partial, similar	NA	x
ENSG00000230590.3	FTX	X	73183790	73513409	nonPAR	Inactive	No significant bias	NA	Partial
ENSG00000147100.5	SLC16A2	X	73641085	73753752	nonPAR	Inactive	Female-bias	NA	NA
ENSG00000131263.8	RLIM	X	73805052	73834452	nonPAR	Inactive	No significant bias	NA	Full
ENSG00000050030.9	KIAA2022	X	73952684	74145282	nonPAR	Inactive	No significant bias	NA	NA
ENSG00000131269.11	ABCB7	X	74273115	74376567	nonPAR	Inactive	No significant bias	NA	Full
ENSG00000094841.9	UPRT	X	74493920	74524435	nonPAR	Inactive	No significant bias	NA	Full
ENSG00000102383.9	ZDHHC15	X	74588262	74743337	nonPAR	Inactive	No significant bias	NA	NA
ENSG00000186675.5	MAGEE2	X	75002823	75005079	nonPAR	Unknown	No significant bias	NA	NA
ENSG00000102390.6	PBDC1	X	75392771	75398039	nonPAR	Inactive	No significant bias	NA	NA
ENSG00000198934.3	MAGEE1	X	75648046	75651744	nonPAR	Variable	Female-bias	NA	NA
ENSG00000196468.5	FGF16	X	76709648	76712769	nonPAR	Unknown	No significant bias	NA	NA
ENSG00000085224.16	ATRX	X	76760356	77041702	nonPAR	Inactive	Male-bias	Full	Full
ENSG00000102158.15	MAGT1	X	77081861	77151090	nonPAR	Inactive	No significant bias	NA	NA
ENSG00000131174.4	COX7B	X	77154935	77162870	nonPAR	Variable	Heterogeneous	NA	NA
ENSG00000165240.13	ATP7A	X	77166194	77305892	nonPAR	Variable	Heterogeneous	NA	Full
ENSG00000226784.1	PGAM4	X	77223458	77225135	nonPAR	Unknown	Male-bias	NA	NA
ENSG00000102144.9	PGK1	X	77320685	77384793	nonPAR	Inactive	Male-bias	NA	NA
ENSG00000187325.4	TAF9B	X	77385245	77395203	nonPAR	Unknown	No significant bias	NA	NA
ENSG00000173198.4	CYSLTR1	X	77526961	77583048	nonPAR	Inactive	No significant bias	NA	Full
ENSG00000179300.3	ZCCHC5	X	77911566	77914825	nonPAR	Unknown	No significant bias	NA	NA
ENSG00000147145.8	LPAR4	X	78003206	78012591	nonPAR	Inactive	No significant bias	NA	NA
ENSG00000078589.8	P2RY10	X	78200829	78217451	nonPAR	Variable	No significant bias	NA	NA
ENSG00000147138.1	GPR174	X	78426469	78427726	nonPAR	Variable	No significant bias	NA	Partial
ENSG00000078596.6	ITM2A	X	78615881	78623164	nonPAR	Inactive	No significant bias	NA	NA
ENSG00000122145.10	TBX22	X	79270255	79287268	nonPAR	Unknown	No significant bias	NA	NA
ENSG00000165288.10	BRWD3	X	79926353	80065187	nonPAR	Inactive	Female-bias	NA	NA
ENSG00000198157.6	HMGN5	X	80369200	80457441	nonPAR	Variable	No significant bias	NA	NA
ENSG00000131171.8	SH3BGRL	X	80457442	80554046	nonPAR	Variable	Male-bias	NA	NA
ENSG00000196767.4	POU3F4	X	82763269	82764775	nonPAR	Unknown	No significant bias	NA	NA
ENSG00000272294.1	RP3-326L13.3	X	82766304	82767135	nonPAR	Unknown	No significant bias	NA	NA
ENSG00000072133.6	RPS6KA6	X	83318984	83442933	nonPAR	Inactive	No significant bias	NA	NA
ENSG00000165259.9	HDX	X	83572882	83757487	nonPAR	Inactive	No significant bias	NA	NA
ENSG00000155008.9	APOOL	X	84258832	84343069	nonPAR	Inactive	No significant bias	NA	NA
ENSG00000184788.8	SATL1	X	84347293	84364054	nonPAR	Inactive	No significant bias	NA	NA
ENSG00000147180.12	ZNF711	X	84498997	84528368	nonPAR	Variable	Heterogeneous	NA	Full
ENSG00000124429.13	POF1B	X	84532402	84634748	nonPAR	Variable	Female-bias	Full	NA
ENSG00000188419.9	CHM	X	85116185	85302566	nonPAR	Inactive	Female-bias	NA	Partial	x
ENSG00000126733.16	DACH2	X	85403462	86087607	nonPAR	Variable	No significant bias	NA	NA
ENSG00000102271.9	KLHL4	X	86772752	86925050	nonPAR	Inactive	No significant bias	Full	NA
ENSG00000174740.7	PABPC5	X	90689594	90693583	nonPAR	Unknown	Male-bias	NA	NA
ENSG00000102290.17	PCDH11X	X	91034260	91878229	nonPAR	Variable	Male-bias	NA	NA
ENSG00000186310.9	NAP1L3	X	92925929	92928567	nonPAR	Escape	Female-bias	Full	NA
ENSG00000179083.5	FAM133A	X	92929012	92967273	nonPAR	Inactive	No significant bias	NA	NA
ENSG00000147202.13	DIAPH2	X	95939662	96859996	nonPAR	Inactive	Male-bias	NA	Full
ENSG00000204086.3	RPA4	X	96138907	96140446	nonPAR	Unknown	No significant bias	NA	Full
ENSG00000165194.10	PCDH19	X	99546642	99665271	nonPAR	Escape	No significant bias	NA	NA
ENSG00000000005.5	TNMD	X	99839799	99854882	nonPAR	Unknown	Heterogeneous	NA	NA
ENSG00000000003.10	TSPAN6	X	99883667	99894988	nonPAR	Variable	Female-bias	NA	NA
ENSG00000102359.5	SRPX2	X	99899215	99926296	nonPAR	Variable	Male-bias	NA	NA
ENSG00000102362.11	SYTL4	X	99929488	99987110	nonPAR	Escape	Heterogeneous	NA	NA
ENSG00000101811.9	CSTF2	X	100075384	100095921	nonPAR	Inactive	Male-bias	NA	Full
ENSG00000007952.13	NOX1	X	100098313	100129334	nonPAR	Escape	No significant bias	NA	NA
ENSG00000182489.7	XKRX	X	100168431	100184422	nonPAR	Variable	No significant bias	NA	NA
ENSG00000188917.10	TRMT2B	X	100264335	100307105	nonPAR	Inactive	Male-bias	Full	Full
ENSG00000126950.7	TMEM35	X	100333709	100351353	nonPAR	Inactive	No significant bias	NA	NA
ENSG00000102384.9	CENPI	X	100353178	100418670	nonPAR	Inactive	Female-bias	Full	Full
ENSG00000102385.8	DRP2	X	100474758	100519486	nonPAR	Inactive	Female-bias	NA	NA
ENSG00000102387.11	TAF7L	X	100523241	100548059	nonPAR	Escape	No significant bias	NA	NA
ENSG00000126953.5	TIMM8A	X	100600649	100604184	nonPAR	Inactive	No significant bias	NA	NA
ENSG00000010671.11	BTK	X	100604435	100641183	nonPAR	Inactive	No significant bias	Full	Full
ENSG00000241343.5	RPL36A	X	100645812	100651105	nonPAR	Inactive	NA	NA	Partial
ENSG00000102393.5	GLA	X	100652791	100662913	nonPAR	Inactive	No significant bias	Full	Full
ENSG00000126945.8	HNRNPH2	X	100663283	100669121	nonPAR	Inactive	NA	Full	NA
ENSG00000196440.7	ARMCX4	X	100673275	100788446	nonPAR	Inactive	Female-bias	Full	Full
ENSG00000126947.7	ARMCX1	X	100805514	100809683	nonPAR	Inactive	Female-bias	NA	NA
ENSG00000198960.6	ARMCX6	X	100870110	100872991	nonPAR	Inactive	Female-bias	NA	NA
ENSG00000102401.15	ARMCX3	X	100877787	100882833	nonPAR	Inactive	Female-bias	NA	NA
ENSG00000184867.9	ARMCX2	X	100910267	100914876	nonPAR	Inactive	Male-bias	NA	Full
ENSG00000166432.10	ZMAT1	X	101137262	101187004	nonPAR	Variable	Female-bias	NA	NA
ENSG00000184905.4	TCEAL2	X	101380660	101382683	nonPAR	Inactive	No significant bias	NA	NA
ENSG00000204071.5	TCEAL6	X	101395448	101397942	nonPAR	Unknown	No significant bias	NA	NA
ENSG00000184515.6	BEX5	X	101408680	101411029	nonPAR	Unknown	Female-bias	NA	NA
ENSG00000185554.10	NXF2	X	101470280	101581634	nonPAR	Unknown	No significant bias	NA	NA
ENSG00000185945.9	NXF2B	X	101615316	101726732	nonPAR	Unknown	No significant bias	NA	NA
ENSG00000158164.6	TMSB15A	X	101768604	101771712	nonPAR	Inactive	No significant bias	NA	NA
ENSG00000125962.10	ARMCX5	X	101854096	101859087	nonPAR	Unknown	No significant bias	NA	Full
ENSG00000198932.8	GPRASP1	X	101906294	101914011	nonPAR	Inactive	Female-bias	NA	NA
ENSG00000158301.14	GPRASP2	X	101967104	101973607	nonPAR	Inactive	No significant bias	NA	NA
ENSG00000198908.7	BHLHB9	X	101975616	102008468	nonPAR	Inactive	No significant bias	NA	NA
ENSG00000223546.2	LINC00630	X	102024089	102140334	nonPAR	Unknown	No significant bias	NA	NA
ENSG00000239407.1	LL0XNC01-237H1.2	X	102139342	102161086	nonPAR	Unknown	No significant bias	NA	NA
ENSG00000133169.5	BEX1	X	102317579	102319168	nonPAR	Unknown	Female-bias	NA	NA
ENSG00000147206.12	NXF3	X	102330738	102348157	nonPAR	Variable	No significant bias	Full	NA
ENSG00000102409.9	BEX4	X	102470020	102472174	nonPAR	Inactive	Male-bias	Full	Full
ENSG00000180964.12	TCEAL8	X	102507923	102510131	nonPAR	Unknown	Male-bias	NA	NA
ENSG00000204065.2	TCEAL5	X	102528619	102531800	nonPAR	Unknown	No significant bias	NA	NA
ENSG00000133134.7	BEX2	X	102564274	102565974	nonPAR	Inactive	Female-bias	Full	NA
ENSG00000182916.7	TCEAL7	X	102585124	102587254	nonPAR	Inactive	Heterogeneous	NA	NA
ENSG00000185222.7	WBP5	X	102611373	102613397	nonPAR	Variable	Male-bias	NA	NA
ENSG00000166681.9	NGFRAP1	X	102631268	102633005	nonPAR	Inactive	Male-bias	NA	NA
ENSG00000172476.3	RAB40A	X	102754678	102774417	nonPAR	Inactive	Male-bias	NA	NA
ENSG00000133142.13	TCEAL4	X	102831159	102842657	nonPAR	Inactive	Male-bias	Full	NA
ENSG00000196507.6	TCEAL3	X	102862379	102884618	nonPAR	Unknown	Male-bias	NA	Full
ENSG00000123562.12	MORF4L2	X	102930424	102943086	nonPAR	Inactive	No significant bias	NA	NA
ENSG00000188828.7	GLRA4	X	102962152	102983583	nonPAR	Variable	No significant bias	NA	NA
ENSG00000123560.9	PLP1	X	103028647	103047548	nonPAR	Inactive	Male-bias	NA	NA
ENSG00000123570.3	RAB9B	X	103077252	103087158	nonPAR	Inactive	Male-bias	NA	NA
ENSG00000158427.10	TMSB15B	X	103173479	103229570	nonPAR	Inactive	No significant bias	NA	NA
ENSG00000176274.6	SLC25A53	X	103343898	103401708	nonPAR	Inactive	Male-bias	NA	NA
ENSG00000166707.6	ZCCHC18	X	103356822	103360533	nonPAR	Inactive	No significant bias	NA	NA
ENSG00000123575.8	FAM199X	X	103411301	103440583	nonPAR	Inactive	No significant bias	Full	NA
ENSG00000189108.8	IL1RAPL2	X	103810996	105011822	nonPAR	Variable	No significant bias	NA	NA
ENSG00000123572.12	NRK	X	105066536	105202602	nonPAR	Inactive	Heterogeneous	NA	NA
ENSG00000123561.10	SERPINA7	X	105277197	105282729	nonPAR	Unknown	No significant bias	NA	NA
ENSG00000157502.8	MUM1L1	X	105412298	105452949	nonPAR	Inactive	Male-bias	NA	NA
ENSG00000147231.9	CXorf57	X	105855160	105922672	nonPAR	Inactive	Female-bias	NA	NA
ENSG00000133135.9	RNF128	X	105937024	106040223	nonPAR	Unknown	Male-bias	NA	NA
ENSG00000133138.15	TBC1D8B	X	106045910	106119375	nonPAR	Inactive	No significant bias	NA	NA
ENSG00000133131.10	MORC4	X	106057101	106243474	nonPAR	Inactive	Female-bias	NA	NA
ENSG00000165376.6	CLDN2	X	106143394	106174091	nonPAR	Inactive	Female-bias	Full	NA
ENSG00000089682.12	RBM41	X	106307650	106362057	nonPAR	Inactive	Male-bias	Full	Full
ENSG00000198088.6	NUP62CL	X	106366657	106449670	nonPAR	Variable	No significant bias	Full	NA
ENSG00000080572.8	PIH1D3	X	106449862	106487473	nonPAR	Escape	No significant bias	NA	NA
ENSG00000147234.6	FRMPD3	X	106765680	106848481	nonPAR	Variable	No significant bias	Full	NA
ENSG00000147224.6	PRPS1	X	106871737	106894256	nonPAR	Inactive	No significant bias	NA	NA
ENSG00000157514.12	TSC22D3	X	106956451	107020572	nonPAR	Inactive	No significant bias	NA	NA
ENSG00000080561.9	MID2	X	107068985	107170423	nonPAR	Variable	Male-bias	NA	NA
ENSG00000101842.9	VSIG1	X	107288200	107322414	nonPAR	Unknown	No significant bias	NA	NA
ENSG00000101843.14	PSMD10	X	107327437	107334848	nonPAR	Inactive	Female-bias	NA	Full
ENSG00000101844.13	ATG4A	X	107334898	107397901	nonPAR	Inactive	Male-bias	NA	Full
ENSG00000197565.11	COL4A6	X	107386780	107682727	nonPAR	Variable	Male-bias	Full	NA
ENSG00000188153.8	COL4A5	X	107683074	107940775	nonPAR	Inactive	Male-bias	NA	NA
ENSG00000260548.1	RP6-24A23.6	X	107965300	107975917	nonPAR	Unknown	No significant bias	NA	NA
ENSG00000101888.7	NXT2	X	108779010	108787919	nonPAR	Inactive	No significant bias	NA	Full
ENSG00000068366.15	ACSL4	X	108867473	108976632	nonPAR	Inactive	Female-bias	NA	NA
ENSG00000157600.7	TMEM164	X	109245859	109425962	nonPAR	Inactive	Female-bias	Full	NA
ENSG00000101935.5	AMMECR1	X	109437414	109683461	nonPAR	Inactive	No significant bias	NA	NA
ENSG00000243978.4	RGAG1	X	109602044	109699562	nonPAR	Variable	No significant bias	NA	NA
ENSG00000101938.10	CHRDL1	X	109917084	110039286	nonPAR	Inactive	Heterogeneous	Full	NA
ENSG00000077264.10	PAK3	X	110187513	110470589	nonPAR	Inactive	Female-bias	NA	NA
ENSG00000077274.7	CAPN6	X	110488331	110513751	nonPAR	Inactive	Heterogeneous	NA	NA
ENSG00000077279.12	DCX	X	110537007	110655603	nonPAR	Inactive	No significant bias	NA	NA
ENSG00000260802.1	LINC00890	X	110754890	110765627	nonPAR	Unknown	Male-bias	NA	NA
ENSG00000101901.6	ALG13	X	110909043	111003877	nonPAR	Variable	Female-bias	NA	NA
ENSG00000072315.3	TRPC5	X	111017543	111326004	nonPAR	Variable	Male-bias	NA	NA
ENSG00000187823.2	ZCCHC16	X	111697727	111700473	nonPAR	Escape	No significant bias	NA	NA
ENSG00000182508.9	LHFPL1	X	111873876	111923375	nonPAR	Inactive	No significant bias	NA	NA
ENSG00000126016.9	AMOT	X	112017731	112084043	nonPAR	Inactive	No significant bias	Full	NA
ENSG00000147246.5	HTR2C	X	113818551	114144624	nonPAR	Escape	No significant bias	NA	NA
ENSG00000123496.3	IL13RA2	X	114238538	114254540	nonPAR	Unknown	No significant bias	NA	NA
ENSG00000130224.10	LRCH2	X	114345185	114468635	nonPAR	Inactive	Male-bias	Full	NA
ENSG00000102024.13	PLS3	X	114795501	114885181	nonPAR	Variable	No significant bias	NA	Full
ENSG00000228532.2	RP1-241P17.4	X	114952650	114953669	nonPAR	Unknown	No significant bias	NA	NA
ENSG00000235244.3	RP11-761E20.1	X	115033604	115085422	nonPAR	Unknown	No significant bias	NA	NA
ENSG00000180772.6	AGTR2	X	115301975	115306225	nonPAR	Inactive	No significant bias	NA	NA
ENSG00000087916.7	SLC6A14	X	115567790	115592625	nonPAR	Inactive	No significant bias	Full	NA
ENSG00000003096.9	KLHL13	X	117031776	117251303	nonPAR	Inactive	Heterogeneous	NA	NA
ENSG00000131725.9	WDR44	X	117480036	117583924	nonPAR	Inactive	No significant bias	NA	Full
ENSG00000147251.11	DOCK11	X	117629861	117820126	nonPAR	Inactive	Female-bias	NA	Full
ENSG00000131724.6	IL13RA1	X	117861535	117928502	nonPAR	Inactive	No significant bias	NA	NA
ENSG00000174460.3	ZCCHC12	X	117957753	117960931	nonPAR	Unknown	No significant bias	NA	NA
ENSG00000203650.3	RP4-562J12.2	X	117973519	118015978	nonPAR	Unknown	No significant bias	NA	NA
ENSG00000175556.12	LONRF3	X	118108581	118152318	nonPAR	Inactive	No significant bias	NA	NA
ENSG00000250423.2	KIAA1210	X	118212598	118284542	nonPAR	Variable	No significant bias	NA	NA
ENSG00000101856.8	PGRMC1	X	118370216	118378429	nonPAR	Inactive	Female-bias	NA	Full
ENSG00000077713.14	SLC25A43	X	118533023	118588441	nonPAR	Inactive	No significant bias	Full	Full
ENSG00000005022.5	SLC25A5	X	118602363	118605282	nonPAR	Inactive	Heterogeneous	NA	Full
ENSG00000018610.9	CXorf56	X	118672112	118699397	nonPAR	Inactive	No significant bias	Full	NA
ENSG00000077721.11	UBE2A	X	118708501	118718381	nonPAR	Inactive	Female-bias	NA	NA
ENSG00000186416.8	NKRF	X	118722300	118739858	nonPAR	Inactive	No significant bias	NA	NA
ENSG00000125354.18	2017-09-06	X	118749687	118827333	nonPAR	Inactive	Female-bias	NA	NA
ENSG00000187808.3	SOWAHD	X	118892576	118894164	nonPAR	Unknown	No significant bias	Full	NA
ENSG00000198918.7	RPL39	X	118920467	118925606	nonPAR	Inactive	No significant bias	NA	Full
ENSG00000125351.6	UPF3B	X	118967985	118986961	nonPAR	Inactive	No significant bias	NA	NA
ENSG00000125356.6	NDUFA1	X	119005450	119010625	nonPAR	Inactive	No significant bias	NA	NA
ENSG00000186471.8	AKAP14	X	119029800	119054679	nonPAR	Variable	No significant bias	NA	NA
ENSG00000101882.5	NKAP	X	119059014	119077735	nonPAR	Inactive	Female-bias	NA	NA
ENSG00000234493.1	GS1-421I3.2	X	119144675	119149501	nonPAR	Unknown	No significant bias	NA	NA
ENSG00000101883.4	RHOXF1	X	119243011	119249847	nonPAR	Unknown	Female-bias	NA	NA
ENSG00000177485.6	ZBTB33	X	119384607	119392253	nonPAR	Inactive	No significant bias	Partial, heterogeneous	Full
ENSG00000125355.11	TMEM255A	X	119392505	119445411	nonPAR	Inactive	Heterogeneous	NA	NA
ENSG00000101892.7	ATP1B4	X	119495967	119516226	nonPAR	Inactive	Female-bias	NA	NA
ENSG00000005893.11	LAMP2	X	119561682	119603220	nonPAR	Inactive	Male-bias	Full	Full
ENSG00000158290.12	CUL4B	X	119658464	119709649	nonPAR	Inactive	Male-bias	NA	NA
ENSG00000232119.3	MCTS1	X	119727865	119754929	nonPAR	Inactive	No significant bias	NA	NA
ENSG00000171155.7	C1GALT1C1	X	119759648	119764005	nonPAR	Inactive	Male-bias	NA	Full
ENSG00000182890.3	GLUD2	X	120181462	120183794	nonPAR	Inactive	Female-bias	NA	NA
ENSG00000125675.13	GRIA3	X	122318006	122624766	nonPAR	Variable	Male-bias	NA	NA
ENSG00000125676.15	THOC2	X	122734412	122866906	nonPAR	Inactive	Heterogeneous	NA	Full
ENSG00000101966.8	XIAP	X	122993574	123047829	nonPAR	Inactive	Male-bias	Full	Full
ENSG00000101972.14	STAG2	X	123094062	123556514	nonPAR	Inactive	No significant bias	NA	Full
ENSG00000183918.10	SH2D1A	X	123480194	123507005	nonPAR	Variable	No significant bias	NA	NA
ENSG00000009694.9	TENM1	X	123509753	124097666	nonPAR	Inactive	Female-bias	NA	NA
ENSG00000198354.4	DCAF12L2	X	125298337	125300080	nonPAR	Unknown	No significant bias	NA	NA
ENSG00000198889.3	DCAF12L1	X	125683369	125686834	nonPAR	Unknown	Male-bias	NA	NA
ENSG00000183631.4	CXorf64	X	125953747	125955769	nonPAR	Escape	No significant bias	NA	NA
ENSG00000102038.11	SMARCA1	X	128580480	128657477	nonPAR	Inactive	Male-bias	Full	NA
ENSG00000122126.11	OCRL	X	128673826	128726538	nonPAR	Inactive	Male-bias	Full	NA
ENSG00000171388.9	APLN	X	128779240	128788933	nonPAR	Inactive	Female-bias	NA	NA
ENSG00000122121.6	XPNPEP2	X	128872950	128903514	nonPAR	Inactive	Female-bias	NA	NA
ENSG00000122122.9	SASH3	X	128913955	128929177	nonPAR	Inactive	No significant bias	Full	Full
ENSG00000188706.8	ZDHHC9	X	128937264	128977885	nonPAR	Inactive	Heterogeneous	Full	NA
ENSG00000156697.8	UTP14A	X	129040097	129063737	nonPAR	Inactive	No significant bias	NA	NA
ENSG00000085185.11	BCORL1	X	129115083	129192058	nonPAR	Inactive	No significant bias	Full	NA
ENSG00000102034.12	ELF4	X	129198849	129244691	nonPAR	Inactive	Female-bias	Full	Full
ENSG00000156709.9	AIFM1	X	129263337	129299861	nonPAR	Inactive	Heterogeneous	NA	Full
ENSG00000134594.4	RAB33A	X	129305623	129318844	nonPAR	Inactive	No significant bias	NA	NA
ENSG00000056277.11	ZNF280C	X	129336685	129402873	nonPAR	Variable	Female-bias	NA	Full
ENSG00000102078.11	SLC25A14	X	129473874	129507335	nonPAR	Inactive	No significant bias	NA	NA
ENSG00000134597.9	RBMX2	X	129535943	129547317	nonPAR	Inactive	Female-bias	NA	Partial	x
ENSG00000165675.12	ENOX2	X	129757350	130037208	nonPAR	Inactive	Male-bias	NA	Full
ENSG00000147256.6	ARHGAP36	X	130192216	130223857	nonPAR	Inactive	No significant bias	NA	NA
ENSG00000147255.13	IGSF1	X	130407480	130533677	nonPAR	Inactive	Male-bias	NA	NA
ENSG00000213468.3	RP11-453F18__B.1	X	130836678	130964671	nonPAR	Variable	No significant bias	NA	NA
ENSG00000134602.11	MST4	X	131157293	131209971	nonPAR	Inactive	Male-bias	NA	NA
ENSG00000165694.5	FRMD7	X	131211021	131262048	nonPAR	Variable	Female-bias	NA	NA
ENSG00000123728.5	RAP2C	X	131337053	131353471	nonPAR	Inactive	No significant bias	NA	NA
ENSG00000076770.10	MBNL3	X	131503345	131623996	nonPAR	Inactive	Male-bias	NA	NA
ENSG00000171004.13	HS6ST2	X	131760044	132095423	nonPAR	Escape	Male-bias	Full	NA
ENSG00000076716.7	GPC4	X	132434131	132549518	nonPAR	Inactive	Male-bias	Full	NA
ENSG00000147257.9	GPC3	X	132669773	133119922	nonPAR	Inactive	Female-bias	NA	NA
ENSG00000203952.5	CCDC160	X	133371077	133380237	nonPAR	Unknown	No significant bias	NA	NA
ENSG00000156531.12	PHF6	X	133507283	133562820	nonPAR	Inactive	Male-bias	Full	Full
ENSG00000165704.10	HPRT1	X	133594183	133654543	nonPAR	Inactive	Female-bias	NA	NA
ENSG00000223749.3	MIR503HG	X	133677367	133680741	nonPAR	Inactive	No significant bias	Full	NA
ENSG00000227060.2	LINC00629	X	133684003	133693953	nonPAR	Unknown	Female-bias	NA	NA
ENSG00000170965.5	PLAC1	X	133699868	133898352	nonPAR	Variable	No significant bias	NA	NA
ENSG00000156504.12	FAM122B	X	133903596	133931262	nonPAR	Variable	Female-bias	NA	Full
ENSG00000156500.10	FAM122C	X	133930819	133988640	nonPAR	Inactive	No significant bias	NA	NA
ENSG00000101928.8	MOSPD1	X	134021656	134049297	nonPAR	Inactive	Male-bias	Full	NA
ENSG00000184785.4	SMIM10	X	134124968	134126501	nonPAR	Inactive	No significant bias	Full	NA
ENSG00000212747.3	FAM127C	X	134154543	134156559	nonPAR	Unknown	Female-bias	Full	NA
ENSG00000134590.9	FAM127A	X	134166333	134167576	nonPAR	Inactive	No significant bias	NA	Full
ENSG00000203950.6	FAM127B	X	134184962	134186226	nonPAR	Inactive	No significant bias	Full	NA
ENSG00000196972.6	LINC00087	X	134229058	134232664	nonPAR	Unknown	No significant bias	Full	NA
ENSG00000186376.10	ZNF75D	X	134382867	134478012	nonPAR	Inactive	Male-bias	Full	Full
ENSG00000173275.8	ZNF449	X	134478721	134497077	nonPAR	Inactive	No significant bias	Full	NA
ENSG00000178947.8	LINC00086	X	134555868	134561999	nonPAR	Unknown	No significant bias	NA	NA
ENSG00000165359.10	DDX26B	X	134654584	134716435	nonPAR	Inactive	Female-bias	NA	Full
ENSG00000181433.5	SAGE1	X	134971374	134995220	nonPAR	Unknown	No significant bias	NA	NA
ENSG00000169446.4	MMGT1	X	135044229	135056222	nonPAR	Inactive	No significant bias	Full	Full
ENSG00000198689.5	SLC9A6	X	135067598	135129423	nonPAR	Inactive	No significant bias	NA	Full
ENSG00000022267.12	FHL1	X	135229559	135293518	nonPAR	Inactive	Female-bias	Partial, heterogeneous	Partial	x
ENSG00000129680.11	MAP7D3	X	135295381	135338641	nonPAR	Inactive	Female-bias	Partial, heterogeneous	Full	x
ENSG00000156920.6	GPR112	X	135383122	135519215	nonPAR	Escape	No significant bias	NA	NA
ENSG00000102241.7	HTATSF1	X	135579238	135594505	nonPAR	Inactive	No significant bias	NA	Full
ENSG00000102243.8	VGLL1	X	135614311	135638966	nonPAR	Escape	No significant bias	NA	NA
ENSG00000102245.3	CD40LG	X	135730352	135742549	nonPAR	Variable	Male-bias	NA	NA
ENSG00000129675.11	ARHGEF6	X	135747706	135864247	nonPAR	Inactive	No significant bias	NA	NA
ENSG00000232611.1	RP11-1114A5.4	X	135923090	135929956	nonPAR	Unknown	No significant bias	NA	NA
ENSG00000147274.10	RBMX	X	135930163	135962923	nonPAR	Inactive	No significant bias	NA	Full
ENSG00000156925.7	ZIC3	X	136648301	136659850	nonPAR	Unknown	No significant bias	NA	NA
ENSG00000129682.9	FGF13	X	137713735	138304939	nonPAR	Variable	Female-bias	NA	NA
ENSG00000101981.6	F9	X	138612917	138645617	nonPAR	Variable	No significant bias	NA	NA
ENSG00000101977.15	MCF2	X	138663929	138790386	nonPAR	Inactive	No significant bias	NA	NA
ENSG00000101974.10	ATP11C	X	138808505	139027435	nonPAR	Inactive	No significant bias	NA	Full
ENSG00000134595.6	SOX3	X	139585152	139587225	nonPAR	Unknown	No significant bias	NA	NA
ENSG00000203930.6	LINC00632	X	139791932	139854844	nonPAR	Unknown	Female-bias	NA	NA
ENSG00000184258.5	CDR1	X	139865425	139866723	nonPAR	Inactive	No significant bias	NA	NA
ENSG00000182195.6	LDOC1	X	140269934	140271310	nonPAR	Inactive	No significant bias	Full	NA
ENSG00000165509.9	MAGEC3	X	140926102	140985618	nonPAR	Escape	No significant bias	NA	NA
ENSG00000155495.8	MAGEC1	X	140991680	140997174	nonPAR	Unknown	No significant bias	NA	NA
ENSG00000179542.11	SLITRK4	X	142710596	142723596	nonPAR	Unknown	Male-bias	NA	NA
ENSG00000185985.7	SLITRK2	X	144899350	144907360	nonPAR	Inactive	No significant bias	NA	NA
ENSG00000221870.2	TMEM257	X	144908928	144911368	nonPAR	Unknown	No significant bias	NA	NA
ENSG00000102081.9	FMR1	X	146993469	147032645	nonPAR	Inactive	No significant bias	NA	NA
ENSG00000155966.9	AFF2	X	147582139	148082193	nonPAR	Variable	Male-bias	NA	NA
ENSG00000010404.13	IDS	X	148558521	148615470	nonPAR	Inactive	No significant bias	Full	Full
ENSG00000241489.3	IDS	X	148564074	148615470	nonPAR	Unknown	No significant bias	NA	NA
ENSG00000238039.1	AF011889.2	X	148593039	148607803	nonPAR	Unknown	No significant bias	NA	NA
ENSG00000197620.6	CXorf40A	X	148621900	148632055	nonPAR	Inactive	Male-bias	NA	NA
ENSG00000155984.10	TMEM185A	X	148678216	148713568	nonPAR	Inactive	Male-bias	NA	NA
ENSG00000197021.4	CXorf40B	X	149097745	149107029	nonPAR	Inactive	Female-bias	NA	NA
ENSG00000013619.9	MAMLD1	X	149529689	149682448	nonPAR	Inactive	Male-bias	NA	NA
ENSG00000171100.10	MTM1	X	149737069	149841795	nonPAR	Inactive	Male-bias	NA	NA
ENSG00000063601.12	MTMR1	X	149861435	149933576	nonPAR	Inactive	No significant bias	Full	Full
ENSG00000102181.15	CD99L2	X	149934810	150067289	nonPAR	Inactive	No significant bias	NA	Full
ENSG00000029993.10	HMGB3	X	150148982	150159248	nonPAR	Inactive	Female-bias	Full	NA
ENSG00000102195.7	GPR50	X	150345125	150349937	nonPAR	Unknown	No significant bias	NA	NA
ENSG00000269993.1	AF003625.3	X	150350858	150351327	nonPAR	Unknown	No significant bias	NA	NA
ENSG00000160131.9	VMA21	X	150564987	150577836	nonPAR	Inactive	Female-bias	Full	NA
ENSG00000130032.11	PRRG3	X	150863596	150874396	nonPAR	Unknown	Female-bias	Full	NA
ENSG00000147378.7	FATE1	X	150884507	150891666	nonPAR	Unknown	No significant bias	NA	NA
ENSG00000102287.12	GABRE	X	151121596	151143152	nonPAR	Variable	Male-bias	Full	NA
ENSG00000011677.8	GABRA3	X	151334706	151619830	nonPAR	Variable	No significant bias	NA	NA
ENSG00000147402.7	GABRQ	X	151806637	151825999	nonPAR	Unknown	No significant bias	NA	NA
ENSG00000147400.8	CETN2	X	151995517	151999321	nonPAR	Inactive	Male-bias	Full	NA
ENSG00000147383.6	NSDHL	X	151999511	152038273	nonPAR	Inactive	Heterogeneous	Full	NA
ENSG00000147394.14	ZNF185	X	152082986	152142024	nonPAR	Inactive	Male-bias	NA	NA
ENSG00000198883.7	PNMA5	X	152157368	152162671	nonPAR	Variable	No significant bias	NA	NA
ENSG00000183837.8	PNMA3	X	152224766	152228827	nonPAR	Variable	Heterogeneous	NA	NA
ENSG00000235961.3	PNMA6C	X	152240819	152243399	nonPAR	Unknown	Female-bias	NA	NA
ENSG00000224201.3	PNMA6A	X	152240839	152340864	nonPAR	Inactive	No significant bias	NA	NA
ENSG00000237736.1	U82670.4	X	152435330	152439737	nonPAR	Unknown	No significant bias	NA	NA
ENSG00000063587.12	ZNF275	X	152599613	152625568	nonPAR	Inactive	Female-bias	Full	Full
ENSG00000189420.7	ZFP92	X	152683780	152687087	nonPAR	Unknown	No significant bias	NA	NA
ENSG00000259886.1	U82695.10	X	152689210	152691934	nonPAR	Unknown	No significant bias	NA	NA
ENSG00000183479.8	TREX2	X	152710178	152736045	nonPAR	Inactive	Female-bias	NA	NA
ENSG00000213397.6	HAUS7	X	152713124	152760978	nonPAR	Inactive	No significant bias	NA	Full
ENSG00000224963.2	U82695.9	X	152751314	152752546	nonPAR	Unknown	No significant bias	NA	NA
ENSG00000182492.11	BGN	X	152760397	152775012	nonPAR	Inactive	Female-bias	Full	NA
ENSG00000067842.13	ATP2B3	X	152783134	152848397	nonPAR	Inactive	No significant bias	NA	NA
ENSG00000147382.14	FAM58A	X	152853377	152865500	nonPAR	Inactive	Female-bias	NA	Full
ENSG00000130829.13	DUSP9	X	152907946	152916781	nonPAR	Inactive	No significant bias	NA	NA
ENSG00000130822.11	PNCK	X	152935185	152954465	nonPAR	Variable	Heterogeneous	NA	NA
ENSG00000130821.11	SLC6A8	X	152953554	152962048	nonPAR	Unknown	Male-bias	NA	NA
ENSG00000185825.11	BCAP31	X	152965947	152990152	nonPAR	Inactive	Female-bias	NA	NA
ENSG00000101986.8	ABCD1	X	152990323	153010216	nonPAR	Inactive	Heterogeneous	Full	NA
ENSG00000198753.7	PLXNB3	X	153029651	153044801	nonPAR	Escape	Heterogeneous	Full	NA
ENSG00000184343.6	SRPK3	X	153041867	153051187	nonPAR	Variable	Heterogeneous	Full	NA
ENSG00000067829.14	IDH3G	X	153051221	153059978	nonPAR	Inactive	No significant bias	NA	NA
ENSG00000180879.9	SSR4	X	153058971	153063960	nonPAR	Inactive	Female-bias	Full	NA
ENSG00000067840.8	PDZD4	X	153067621	153096020	nonPAR	Inactive	Heterogeneous	Full	NA
ENSG00000198910.8	L1CAM	X	153126969	153174677	nonPAR	Variable	Female-bias	NA	NA
ENSG00000126895.9	AVPR2	X	153167985	153172620	nonPAR	Variable	No significant bias	NA	NA
ENSG00000089820.11	ARHGAP4	X	153172821	153200452	nonPAR	Variable	Female-bias	Full	Full
ENSG00000102030.11	NAA10	X	153194695	153200676	nonPAR	Variable	Female-bias	Full	NA
ENSG00000102032.8	RENBP	X	153200716	153210232	nonPAR	Escape	Female-bias	Full	NA
ENSG00000172534.9	HCFC1	X	153213004	153237258	nonPAR	Variable	No significant bias	Full	Partial
ENSG00000177854.7	TMEM187	X	153237778	153248646	nonPAR	Inactive	Female-bias	Full	Full
ENSG00000184216.7	IRAK1	X	153275951	153285431	nonPAR	Inactive	No significant bias	Full	Full
ENSG00000169057.15	MECP2	X	153287024	153363212	nonPAR	Inactive	No significant bias	Full	NA
ENSG00000007350.12	TKTL1	X	153524024	153558700	nonPAR	Inactive	No significant bias	NA	NA
ENSG00000196924.10	FLNA	X	153576892	153603006	nonPAR	Inactive	Male-bias	Full	Full
ENSG00000102119.6	EMD	X	153607557	153609883	nonPAR	Unknown	No significant bias	NA	Full
ENSG00000147403.12	RPL10	X	153618315	153637504	nonPAR	Inactive	Female-bias	Full	Full
ENSG00000013563.9	DNASE1L1	X	153629579	153640449	nonPAR	Inactive	No significant bias	Full	Full
ENSG00000102125.11	TAZ	X	153639854	153650065	nonPAR	Inactive	Male-bias	Full	Full
ENSG00000071553.12	ATP6AP1	X	153656978	153664862	nonPAR	Inactive	Female-bias	Full	Full
ENSG00000203879.7	GDI1	X	153665266	153671814	nonPAR	Inactive	Female-bias	Full	Full
ENSG00000071859.10	FAM50A	X	153672473	153679002	nonPAR	Inactive	Male-bias	NA	NA
ENSG00000130827.5	PLXNA3	X	153686621	153701989	nonPAR	Inactive	Male-bias	NA	NA
ENSG00000196976.5	LAGE3	X	153706028	153707596	nonPAR	Inactive	No significant bias	NA	Full
ENSG00000102178.8	UBL4A	X	153712056	153715009	nonPAR	Inactive	Male-bias	NA	Full
ENSG00000126903.11	SLC10A3	X	153715645	153719016	nonPAR	Inactive	Male-bias	Full	NA
ENSG00000071889.12	FAM3A	X	153733350	153744566	nonPAR	Inactive	No significant bias	Full	Full
ENSG00000160211.11	G6PD	X	153759606	153775787	nonPAR	Inactive	Male-bias	NA	Full
ENSG00000073009.8	IKBKG	X	153769414	153796782	nonPAR	Escape	No significant bias	NA	NA
ENSG00000126890.13	CTAG2	X	153880246	153881853	nonPAR	Unknown	No significant bias	NA	NA
ENSG00000160219.7	GAB3	X	153903529	153979858	nonPAR	Inactive	Female-bias	Full	NA
ENSG00000130826.11	DKC1	X	153991031	154005964	nonPAR	Inactive	No significant bias	NA	NA
ENSG00000130830.10	MPP1	X	154006959	154049282	nonPAR	Inactive	Heterogeneous	Full	Full
ENSG00000185010.9	F8	X	154064063	154255215	nonPAR	Inactive	Female-bias	Full	NA
ENSG00000197932.3	F8A1	X	154114635	154116335	nonPAR	Inactive	No significant bias	NA	NA
ENSG00000165775.13	FUNDC2	X	154254255	154288578	nonPAR	Inactive	Male-bias	Full	NA
ENSG00000214827.5	MTCP1	X	154289897	154376212	nonPAR	Inactive	No significant bias	NA	NA
ENSG00000185515.10	BRCC3	X	154299695	154351349	nonPAR	Inactive	No significant bias	Full	NA
ENSG00000155959.6	VBP1	X	154425284	154468098	nonPAR	Inactive	Male-bias	Full	NA
ENSG00000155961.4	RAB39B	X	154487526	154493874	nonPAR	Inactive	Female-bias	Full	Full
ENSG00000155962.8	CLIC2	X	154505500	154563966	nonPAR	Inactive	Female-bias	Partial, heterogeneous	Full	x
ENSG00000185973.6	TMLHE	X	154719776	154899605	nonPAR	Inactive	No significant bias	NA	NA
ENSG00000168939.6	SPRY3	X	154997474	155012121	PAR	Inactive	Male-bias	Full	NA
ENSG00000124333.10	VAMP7	X	155110956	155173433	PAR	Inactive	No significant bias	NA	NA
ENSG00000124334.12	IL9R	X	155227246	155240482	PAR	Variable	Male-bias	NA	NA
Reported XCI status refers to the genic XCI status in the combined list from Carrel & Willard (Nature, 2005) and Cotton et al (Genome Biol., 2013)
