# Supplementary material for: Landscape of X chromosome inactivation across human tissues
Source: Nature. Author manuscript; Available in PMC 2018 Apr 11. (PMC5685192; doi:10.1038/nature24265)
Supplement: supp_table14 [file NIHMS905235-supplement-supp_table14.xlsx]

## Sheet: Suppl. Table 14
Antigen	Fluorochrome	Clone	Manufacturer
CD3	FITC	HIT3a	BD
CD19	FITC	HIB19	Biolegend
CD56	FITC	HCD56	Biolegend
HLA-DR	eFluor® 605NC	LN3	eBioscience
CD11c	V450	B-ly6	BD
CD14	APC-Cy™ 7	MφP9	BD
CD1c	PerCP–eFluor 710	L161	eBioscience
CD141	APC	AD5-14H12	Miltenyi Biotec
CD123	BV711	9F5	BD
