# Supplementary material for: Landscape of X chromosome inactivation across human tissues
Source: Nature. Author manuscript; Available in PMC 2018 Apr 11. (PMC5685192; doi:10.1038/nature24265)
Supplement: supp_table2 [file NIHMS905235-supplement-supp_table2.xlsx]

## Sheet: Suppl. Table 2
Gene ID	Gene name	ADPSBQ_Pval	ADPSBQ_logFC	ADPSBQ_qvalue	ADPVSC_Pval	ADPVSC_logFC	ADPVSC_qvalue	ADRNLG_Pval	ADRNLG_logFC	ADRNLG_qvalue	ARTAORT_Pval	ARTAORT_logFC	ARTAORT_qvalue	ARTCRN_Pval	ARTCRN_logFC	ARTCRN_qvalue	ARTTBL_Pval	ARTTBL_logFC	ARTTBL_qvalue	BRNCTXA_Pval	BRNCTXA_logFC	BRNCTXA_qvalue	CLNSGM_Pval	CLNSGM_logFC	CLNSGM_qvalue	CLNTRN_Pval	CLNTRN_logFC	CLNTRN_qvalue	ESPGEJ_Pval	ESPGEJ_logFC	ESPGEJ_qvalue	ESPMCS_Pval	ESPMCS_logFC	ESPMCS_qvalue	ESPMSL_Pval	ESPMSL_logFC	ESPMSL_qvalue	FIBRBLS_Pval	FIBRBLS_logFC	FIBRBLS_qvalue	HRTAA_Pval	HRTAA_logFC	HRTAA_qvalue	HRTLV_Pval	HRTLV_logFC	HRTLV_qvalue	LCL_Pval	LCL_logFC	LCL_qvalue
ENSG00000000003.10	TSPAN6	0.000549601	0.112415	0.00295338	0.216352	-0.0740154	0.341441	0.542388	0.0191434	0.755239	0.357675	-0.0284589	0.427277	0.0133157	0.152901	0.146083	0.260617	0.0345314	0.387291	0.290655	-0.0706768	0.3816	0.294035	-0.0712567	0.971601	0.0634535	0.115207	0.647924	0.631001	0.0290245	0.792032	0.125892	0.0619206	0.387018	0.369733	0.0454279	0.670897	0.836091	0.00410316	0.541059	0.272307	0.0471362	0.407089	0.0107323	-0.11124	0.0320669	NA	NA	NA
ENSG00000000005.5	TNMD	0.00276916	0.349825	0.0101637	0.00165978	-0.538616	0.0320375	NA	NA	NA	NA	NA	NA	0.417184	0.204051	0.569233	0.13974	0.248101	0.286801	NA	NA	NA	NA	NA	NA	0.843871	0.0256725	0.899684	NA	NA	NA	NA	NA	NA	NA	NA	NA	NA	NA	NA	NA	NA	NA	NA	NA	NA	NA	NA	NA
ENSG00000001497.12	LAS1L	0.622736	0.00816909	0.414769	0.00019426	0.107576	0.0101553	0.533458	-0.021928	0.754422	0.865091	-0.00375143	0.60753	0.166925	-0.0479275	0.404938	0.516976	0.0111884	0.52619	0.0676861	0.0709391	0.190849	0.522954	0.0235391	0.980296	0.609416	-0.0181344	0.872666	0.201795	0.0465711	0.630827	0.806938	0.00461042	0.727835	0.601185	0.0155779	0.745571	0.0402785	-0.0362766	0.0966979	0.102469	0.0449987	0.266105	0.0047361	0.0685194	0.0183173	0.179797	0.0352057	0.71308
ENSG00000002586.13	CD99	4.91914e-25	-0.226845	1.21186e-22	1.94567e-25	-0.385465	1.95291e-22	7.68665e-41	-0.785718	4.82475e-37	3.56735e-14	-0.213762	1.08105e-11	9.49883e-20	-0.4155	1.05564e-16	9.62716e-52	-0.379547	8.57349e-49	3.70357e-26	-0.912977	1.20944e-22	2.17412e-23	-0.538932	4.08871e-20	2.8759e-18	-0.408212	2.17583e-15	3.1476e-11	-0.306631	3.29206e-08	7.74634e-15	-0.273429	3.46307e-12	7.63071e-26	-0.362155	6.65808e-23	0.0293563	-0.0568333	0.0789667	5.21e-37	-0.532668	1.02578e-33	7.66268e-30	-0.465071	6.2631e-27	2.40597e-09	-0.675292	1.40305e-06
ENSG00000003096.9	KLHL13	1.4146e-08	-0.276449	4.15999e-07	0.376952	0.0672916	0.438875	0.643673	0.0401713	0.775395	0.00012246	-0.200153	0.00317796	0.0223726	0.152546	0.18175	0.526153	-0.0288739	0.530162	0.776119	0.0166233	0.580706	0.0845272	0.102143	0.926132	0.472003	-0.0340523	0.858207	0.656327	0.0291348	0.796943	0.000112978	0.155892	0.0127496	0.157365	0.0756256	0.548286	0.000494171	0.226578	0.00501416	0.0276416	0.122327	0.145295	0.176715	-0.0746034	0.199684	0.387604	0.391795	0.800506
ENSG00000004848.6	ARX	NA	NA	NA	NA	NA	NA	NA	NA	NA	NA	NA	NA	NA	NA	NA	NA	NA	NA	0.508532	-0.0444974	0.488002	NA	NA	NA	NA	NA	NA	NA	NA	NA	NA	NA	NA	NA	NA	NA	NA	NA	NA	NA	NA	NA	NA	NA	NA	NA	NA	NA
ENSG00000004961.10	HCCS	1.25702e-07	0.108109	2.81523e-06	0.337142	-0.0259177	0.417052	0.64599	0.0132067	0.776027	0.177003	0.0380386	0.303247	0.0814264	0.0660848	0.309984	0.43704	0.0167313	0.489177	0.000429475	-0.131329	0.0191791	0.994929	0.000235989	0.999754	0.584199	-0.0162318	0.869434	0.342389	0.031461	0.69892	0.874397	0.00269929	0.742808	0.205813	0.0288152	0.58389	0.913315	-0.00153809	0.562631	0.00305711	-0.0845068	0.0476945	0.0545515	-0.0626649	0.0954152	0.291378	0.0283114	0.774114
ENSG00000005022.5	SLC25A5	0.761494	0.00630941	0.462965	0.125725	0.0547979	0.263616	0.725087	0.0125969	0.795705	0.228322	-0.0276014	0.34481	0.160651	0.0523291	0.400397	0.0269787	0.0396793	0.117617	0.965387	0.00158318	0.630432	0.310863	0.0473835	0.971601	0.366153	0.0341202	0.838239	0.18522	0.055252	0.619509	0.221201	0.032734	0.483732	0.96028	0.00127754	0.814229	0.341836	0.0191886	0.342404	0.00567197	0.108308	0.0662783	2.16656e-06	0.224536	5.96912e-05	0.826174	0.00677391	0.875658
ENSG00000005302.13	MSL3	0.873507	0.00264985	0.498555	0.34229	-0.029421	0.42093	0.440458	-0.0177716	0.725528	0.0353283	-0.0468464	0.134583	0.196613	-0.0426048	0.428606	0.0817282	-0.0331705	0.216734	0.191138	-0.0361057	0.312769	0.235039	-0.043998	0.971601	0.145663	-0.0452908	0.739319	0.693573	0.0125286	0.804123	0.333425	0.0172046	0.559258	0.20416	-0.0257119	0.582922	0.0143116	-0.0425838	0.0511602	0.291751	0.0303002	0.41965	0.673293	-0.0112696	0.430531	0.00214762	0.264621	0.229798
ENSG00000005889.11	ZFX	5.17189e-64	0.520268	8.40926e-61	9.56835e-34	0.522602	1.37199e-30	7.76318e-33	0.612817	1.39222e-29	4.12487e-68	0.642685	1.29167e-64	2.41913e-36	0.590277	8.96155e-33	1.33933e-89	0.578214	4.37339e-86	1.5074e-29	0.594351	7.38389e-26	5.34903e-24	0.453338	1.14966e-20	1.43409e-42	0.531922	4.12298e-39	1.80033e-26	0.450404	3.7659e-23	8.30705e-70	0.567119	1.60929e-66	1.35215e-58	0.502484	4.1293e-55	4.28727e-74	0.626492	4.88456e-71	2.78608e-40	0.570166	9.14238e-37	4.825e-58	0.628269	1.77467e-54	1.81469e-29	0.645187	3.02355e-26
ENSG00000005893.11	LAMP2	0.409686	0.0143101	0.32598	0.297475	-0.0267607	0.395315	0.545092	-0.0231934	0.755949	0.0917551	-0.0365576	0.218605	0.758542	0.0120138	0.690638	0.197382	-0.0231617	0.336976	0.00104135	-0.24976	0.0278085	0.975934	0.001079	0.999645	0.410064	0.0262203	0.848994	0.75758	-0.00876928	0.814312	0.0590381	-0.0330451	0.288333	0.502795	-0.0146306	0.71953	0.0949099	0.0301518	0.162305	4.24621e-08	-0.152779	1.44142e-05	0.951625	-0.00161119	0.510177	0.252267	-0.0385206	0.750838
ENSG00000006756.11	ARSD	4.81036e-37	0.471052	2.30042e-34	2.56862e-13	0.32888	1.35693e-10	0.161418	0.0575508	0.583917	9.30602e-37	0.505493	7.28524e-34	5.30203e-05	0.208347	0.00785643	4.91395e-05	0.124396	0.00168313	0.0310583	0.107365	0.127311	0.00269231	0.17355	0.382226	4.16877e-27	0.662833	5.99256e-24	0.000225154	0.200117	0.0376779	2.69032e-40	0.51585	2.60592e-37	6.61757e-15	0.265104	3.36822e-12	5.84915e-24	0.37064	2.02819e-21	0.00026014	0.166647	0.012441	8.27439e-06	0.226305	0.000164953	0.263131	0.209638	0.757487
ENSG00000006757.7	PNPLA4	2.11887e-42	0.47806	1.32507e-39	3.27028e-28	0.442613	4.10305e-25	1.7408e-33	0.73472	3.64222e-30	2.90813e-22	0.403041	1.43788e-19	7.66195e-05	0.210583	0.0101369	2.39421e-16	0.270108	8.37639e-14	5.18396e-06	0.266369	0.00158708	0.543112	0.0328714	0.980296	3.72791e-27	0.585605	5.95425e-24	2.14223e-07	0.254258	0.000116898	5.13814e-76	0.70567	1.19447e-72	1.42852e-19	0.298819	9.69453e-17	0.00410493	0.108139	0.02218	4.5354e-08	0.231037	1.48827e-05	5.9505e-08	0.20255	3.35271e-06	8.10034e-24	0.872951	9.4475e-21
ENSG00000007350.12	TKTL1	0.709975	-0.0473542	0.445981	0.435765	0.133122	0.469469	NA	NA	NA	NA	NA	NA	NA	NA	NA	NA	NA	NA	NA	NA	NA	NA	NA	NA	NA	NA	NA	NA	NA	NA	NA	NA	NA	NA	NA	NA	NA	NA	NA	0.0473131	0.167734	0.189029	0.308528	0.0826305	0.278987	NA	NA	NA
ENSG00000007952.13	NOX1	NA	NA	NA	NA	NA	NA	NA	NA	NA	NA	NA	NA	NA	NA	NA	NA	NA	NA	NA	NA	NA	0.167907	-0.210644	0.958044	0.00714603	0.201843	0.401774	NA	NA	NA	NA	NA	NA	NA	NA	NA	NA	NA	NA	NA	NA	NA	NA	NA	NA	NA	NA	NA
ENSG00000008056.8	SYN1	NA	NA	NA	0.179462	-0.136543	0.312124	0.012723	-0.296838	0.278257	0.0649051	0.167957	0.183213	0.565885	-0.0859237	0.628259	0.516829	0.0636083	0.52619	0.0215106	-0.153275	0.107848	0.530967	-0.0463597	0.980296	0.547663	0.0645693	0.866863	0.125836	-0.206332	0.569794	NA	NA	NA	0.329007	0.0790226	0.657269	NA	NA	NA	0.717497	-0.034193	0.598466	0.482619	0.0564681	0.359626	NA	NA	NA
ENSG00000008086.6	CDKL5	0.607641	0.0225458	0.408851	0.985166	0.00138932	0.652607	0.0601354	0.178277	0.43865	0.0731651	0.100021	0.194932	0.456266	0.071961	0.587901	0.0188801	0.107169	0.0949438	0.0139552	-0.279604	0.0869629	0.0631253	-0.150768	0.893938	0.117319	0.134098	0.714281	0.736516	0.0291137	0.812368	0.991379	-0.000560255	0.766863	0.294082	-0.0529879	0.639404	0.1784	-0.0501886	0.235248	0.00559928	0.175014	0.0659345	0.117156	0.0913002	0.155311	0.378841	0.154342	0.799132
ENSG00000009694.9	TENM1	0.977652	-0.00130938	0.526562	0.441524	-0.0829371	0.472862	0.0347442	0.212799	0.389619	0.278188	-0.0900262	0.377273	0.252568	0.114523	0.473165	0.23172	-0.0558241	0.365707	0.531445	-0.0558566	0.497879	0.737477	-0.0400161	0.996225	0.322783	-0.111837	0.829901	0.478577	-0.0573159	0.753129	0.143279	0.101097	0.408133	0.304788	-0.0530866	0.645389	NA	NA	NA	0.0939496	-0.202002	0.258104	0.0117485	-0.261269	0.0341326	NA	NA	NA
ENSG00000010404.13	IDS	0.0400762	-0.0542423	0.0717329	0.0976993	-0.0703771	0.233872	0.0522769	-0.0896535	0.41923	0.177492	0.0386218	0.303634	0.0923704	-0.069502	0.326717	0.596749	-0.0139094	0.559942	0.131683	-0.137338	0.263346	0.112791	0.0768461	0.941219	0.217504	0.0514875	0.782294	0.146994	0.0599496	0.586722	0.885761	0.00405194	0.744846	0.0344712	0.0567349	0.346662	0.396831	-0.0205988	0.370935	0.190973	-0.0458954	0.349053	0.0835827	-0.0583227	0.125326	0.0194268	-0.127787	0.462401
ENSG00000010671.11	BTK	0.0264028	0.0696542	0.0538428	0.280242	-0.0598252	0.383977	0.0535519	-0.108596	0.422806	0.697676	0.0148317	0.558537	0.809108	-0.0172748	0.704598	0.408852	0.0340438	0.476347	0.108582	0.150631	0.238511	0.956163	-0.00474038	0.999645	0.805845	0.0139042	0.895775	0.0283363	-0.193091	0.402824	0.0838165	-0.0977406	0.329138	0.254418	-0.0673929	0.61676	NA	NA	NA	0.0322297	0.141179	0.155912	0.0491514	0.123469	0.0889898	0.371022	0.0250637	0.797624
ENSG00000011201.6	KAL1	6.88618e-05	-0.280673	0.000562644	0.595521	-0.0443386	0.537233	0.00938283	-0.305276	0.251678	2.50903e-06	0.328717	0.000155068	0.279708	-0.0978462	0.491538	0.582552	-0.0402316	0.554113	0.157168	-0.0971341	0.285535	0.000819451	-0.349939	0.199583	2.43938e-06	-0.533806	0.000855264	0.0156715	-0.35423	0.334869	0.385803	-0.052111	0.583504	0.0777707	-0.176341	0.446595	NA	NA	NA	0.382585	-0.065674	0.469478	0.775957	0.0164463	0.461482	NA	NA	NA
ENSG00000011677.8	GABRA3	NA	NA	NA	NA	NA	NA	NA	NA	NA	NA	NA	NA	NA	NA	NA	NA	NA	NA	0.189681	-0.0685923	0.311667	NA	NA	NA	NA	NA	NA	NA	NA	NA	0.38495	0.125736	0.582826	NA	NA	NA	NA	NA	NA	NA	NA	NA	NA	NA	NA	NA	NA	NA
ENSG00000012174.7	MBTPS2	0.121393	-0.0282931	0.151186	0.186758	0.0371442	0.319231	0.280806	0.0338558	0.664263	0.717838	-0.0080423	0.565774	0.536661	-0.0220203	0.618297	0.472404	-0.0142375	0.505419	0.165318	-0.075748	0.292788	0.396875	-0.0326299	0.97279	0.234619	0.044843	0.792098	0.450213	-0.028444	0.744105	0.236216	-0.0274068	0.494003	0.770898	-0.00723532	0.784509	0.958304	0.000800588	0.574996	0.248836	-0.0315926	0.391798	0.349871	0.0253556	0.299284	0.0423705	-0.0659482	0.538553
ENSG00000012211.8	PRICKLE3	0.0618912	0.0493113	0.0972481	0.093027	0.0700883	0.227406	0.0111614	-0.105574	0.268509	0.00131244	-0.118091	0.018202	0.246271	-0.0549659	0.468807	0.433999	-0.0237279	0.48834	0.339437	0.0760806	0.408929	0.927368	-0.00466733	0.998552	0.735514	0.0162332	0.889402	0.729325	-0.0174434	0.811302	0.24021	-0.0301394	0.496475	0.314163	0.0348891	0.649983	0.470914	0.0176793	0.407329	0.147572	-0.0614949	0.313421	0.576908	0.0204268	0.39639	0.514814	-0.0268253	0.831754
ENSG00000013563.9	DNASE1L1	0.0416033	0.0611477	0.0736715	0.00238114	-0.121891	0.0379365	0.335621	-0.043786	0.686644	0.0637244	-0.0570178	0.181774	0.835888	0.0102459	0.710397	0.218518	0.0381049	0.353997	0.262236	-0.0747956	0.364306	0.473817	-0.041236	0.9789	0.0841641	0.0732239	0.670649	0.568574	-0.0304704	0.778146	0.206801	0.0410026	0.47031	0.536114	-0.0198603	0.72823	0.473824	-0.0333259	0.408281	0.0741449	-0.079955	0.231301	0.145261	-0.071374	0.177725	0.404181	0.0548755	0.806607
ENSG00000013619.9	MAMLD1	2.21212e-06	-0.258159	3.17179e-05	0.467165	-0.0599757	0.48264	0.4602	0.0447228	0.730638	0.288013	-0.0576427	0.384211	0.339363	-0.0636394	0.531839	0.166095	-0.0619912	0.311701	0.165418	-0.0637422	0.292788	0.655229	-0.0319465	0.989068	0.887686	-0.00846141	0.902022	0.223003	-0.101114	0.646009	0.580143	0.0255808	0.662886	0.00830477	-0.153092	0.203698	9.4372e-05	-0.220408	0.00149037	0.91683	-0.00710188	0.652554	0.851325	0.00974339	0.483926	NA	NA	NA
ENSG00000015285.6	WAS	0.0105676	0.0682275	0.0277227	0.574572	-0.021843	0.529914	0.0360331	-0.0885658	0.392738	0.978796	-0.000981346	0.634483	0.689747	0.0240607	0.669596	0.43154	0.0276578	0.487549	0.229104	0.0814337	0.341137	0.766095	-0.019843	0.996225	0.694177	0.0171837	0.882877	0.893475	-0.00609435	0.836534	0.485354	-0.0217557	0.630409	0.0355677	-0.0731253	0.350759	NA	NA	NA	0.949057	0.0031651	0.659573	0.780735	-0.0117979	0.462976	0.217582	-0.0369981	0.736383
ENSG00000017483.10	SLC38A5	0.0210589	-0.166725	0.0458502	0.0131417	0.2297	0.0886464	0.392837	-0.102567	0.707548	0.4186	-0.0609005	0.456409	0.701726	-0.0401387	0.673245	0.863821	0.013431	0.643116	0.192627	0.148664	0.314037	0.186923	-0.158973	0.963103	0.718968	0.0249975	0.888404	0.477006	-0.0683565	0.752593	0.110455	-0.11521	0.367195	0.0194517	-0.168065	0.282289	0.159599	-0.13104	0.220482	0.30136	-0.0926947	0.42474	6.11951e-05	0.368557	0.000744094	0.680663	-0.0280469	0.857665
ENSG00000017621.11	MAGIX	0.636902	0.0248473	0.420145	0.364294	-0.0593112	0.431578	0.634783	-0.0294475	0.773008	0.0499242	-0.109632	0.161198	0.852126	0.012497	0.714923	0.713203	0.0176589	0.601101	0.157314	0.0865037	0.285535	0.919992	0.00820934	0.998404	0.859115	0.0125969	0.901479	0.672545	0.0323793	0.800171	0.0490503	-0.0820279	0.274549	0.80296	-0.0159689	0.788887	0.547408	-0.0325963	0.441738	0.00312649	-0.206573	0.0483936	0.0136879	-0.177402	0.0379679	0.979368	0.00228866	0.888978
ENSG00000018610.9	CXorf56	0.0960413	0.04046	0.129759	0.214158	0.0454038	0.340064	0.227834	0.0393367	0.634409	0.74435	0.0106655	0.573793	0.971264	-0.00172222	0.741502	0.341917	-0.0234135	0.438294	0.904894	-0.00602252	0.61689	0.620577	0.0247028	0.986456	0.329327	0.0431683	0.830316	0.640575	0.0224621	0.7942	0.710353	-0.00827935	0.702075	0.12159	0.0481555	0.507617	0.665324	-0.0102466	0.487473	0.464295	0.0348767	0.505846	0.402703	0.0378595	0.32462	0.179775	0.0447811	0.71308
ENSG00000022267.12	FHL1	3.72565e-05	0.235629	0.000345367	0.0690789	-0.133296	0.195544	0.0944814	0.0885592	0.504042	0.00684618	0.13013	0.0523309	0.436733	-0.0590635	0.578145	0.306919	-0.038796	0.416903	0.0261364	-0.0728417	0.1166	0.381149	0.0637426	0.972682	0.116346	0.11437	0.712813	0.118485	0.107427	0.560076	4.67808e-08	0.285806	1.3594e-05	0.0196113	0.121383	0.282289	0.2635	-0.0571708	0.296853	0.170001	-0.101884	0.332647	0.996166	0.000370709	0.5216	0.0419349	-0.69937	0.537316
ENSG00000029993.10	HMGB3	0.00203721	0.156502	0.0080594	0.996664	0.000277706	0.655551	0.766331	0.0173771	0.805294	0.178296	-0.0748372	0.304205	0.583404	0.0396641	0.635146	0.0659721	-0.104672	0.192269	0.0618944	-0.0869536	0.182685	0.956951	0.0056944	0.999645	0.885086	0.00791921	0.901668	0.498442	-0.0506563	0.757049	0.117061	-0.0415524	0.373835	0.591526	0.0307956	0.742632	0.274966	-0.0383391	0.304745	0.30014	-0.0843722	0.424427	0.0324192	-0.190885	0.0679642	0.566731	-0.0257973	0.84498
ENSG00000036473.6	OTC	0.28612	0.192594	0.260568	0.000169585	0.825754	0.00945644	NA	NA	NA	0.007503	0.850458	0.0557328	0.810022	0.0658108	0.704598	0.00879259	0.489265	0.0589951	NA	NA	NA	NA	NA	NA	0.000974431	0.453817	0.14591	NA	NA	NA	NA	NA	NA	NA	NA	NA	NA	NA	NA	NA	NA	NA	NA	NA	NA	NA	NA	NA
ENSG00000044446.7	PHKA2	1.21767e-08	0.125488	3.65292e-07	0.0774008	0.0610115	0.207004	0.0619739	0.0745974	0.443285	0.190493	0.0306493	0.313514	0.93112	0.0023874	0.732261	0.00997912	0.04819	0.0639766	0.866618	0.00594308	0.606006	0.0784172	-0.0548077	0.921385	0.591783	-0.0246891	0.869551	0.210369	-0.0415133	0.63698	0.925521	0.00183372	0.754194	0.155836	-0.0303163	0.546388	0.397786	0.0163756	0.371535	0.999414	2.62255e-05	0.671397	0.882722	0.00437055	0.492439	0.440393	0.0249272	0.811715
ENSG00000046647.9	GEMIN8	8.01766e-08	0.130738	1.88933e-06	6.02476e-05	0.148253	0.0049164	2.44228e-07	0.20509	0.000122637	1.73101e-19	0.301921	7.07022e-17	3.40138e-07	0.244279	0.000121938	7.88922e-09	0.157365	1.04437e-06	0.0235728	0.132305	0.111817	1.74144e-08	0.254981	1.09166e-05	4.74916e-06	0.170316	0.00162544	2.97414e-09	0.26028	2.19574e-06	1.25378e-19	0.281784	6.62427e-17	7.84443e-18	0.28225	4.79119e-15	9.27077e-56	0.600594	5.68742e-53	0.000799339	0.128018	0.0214483	0.0199585	0.0789206	0.0496386	0.0280019	0.106595	0.484833
ENSG00000046651.10	OFD1	0.00785748	0.0592046	0.0223277	0.0776364	0.0603373	0.207303	2.36566e-05	0.156132	0.00899924	3.47264e-27	0.33954	2.17485e-24	2.6334e-05	0.196578	0.0047203	1.08254e-30	0.273249	6.62791e-28	0.00333789	0.134474	0.0438562	5.62824e-08	0.227468	3.38707e-05	3.34946e-10	0.25087	1.71958e-07	7.02367e-08	0.223284	4.00692e-05	3.00645e-17	0.255178	1.39782e-14	5.04039e-13	0.194278	2.36812e-10	3.8171e-05	0.158571	0.000786621	0.000575366	0.107008	0.0177558	0.0390864	0.0601933	0.0767964	0.17845	0.0582757	0.71308
ENSG00000046653.10	GPM6B	0.000209442	-0.241911	0.00137676	0.442403	-0.0623837	0.473191	0.282872	-0.104706	0.665844	0.0114288	-0.226751	0.0712439	0.383768	-0.0846212	0.551918	0.0131729	-0.182441	0.0751999	0.487154	0.0275581	0.478916	0.00180259	0.245739	0.311724	0.0114472	0.194931	0.472393	0.84117	-0.0159899	0.828167	0.0644296	0.079556	0.298248	7.609e-05	0.196692	0.0106837	2.05135e-07	-0.734865	1.17698e-05	0.0361505	0.161545	0.164226	0.0113771	0.211352	0.0332902	0.644393	-0.0351471	0.852357
ENSG00000046774.9	MAGEC2	NA	NA	NA	NA	NA	NA	NA	NA	NA	NA	NA	NA	NA	NA	NA	NA	NA	NA	NA	NA	NA	NA	NA	NA	NA	NA	NA	NA	NA	NA	NA	NA	NA	NA	NA	NA	NA	NA	NA	NA	NA	NA	NA	NA	NA	NA	NA	NA
ENSG00000047230.10	CTPS2	0.00398623	0.0526322	0.0133473	0.234509	0.0340359	0.353877	0.000325978	0.105452	0.0545625	0.0014328	0.0642537	0.0192838	0.404944	0.0256838	0.564369	0.22078	0.0234757	0.356306	0.664357	0.0163869	0.547125	0.345014	-0.0256723	0.972682	0.676046	-0.0134557	0.881098	0.468586	-0.0241881	0.749076	0.779242	-0.00638473	0.721231	0.845699	0.00411558	0.796694	1.17031e-24	0.265924	4.4445e-22	0.985727	0.000545862	0.66816	0.179254	-0.0346895	0.201534	0.259292	-0.0741777	0.756168
ENSG00000047597.5	XK	0.710164	0.0307234	0.44601	0.659385	0.052336	0.56012	0.420499	0.0729014	0.721532	0.401797	-0.0480194	0.447699	0.244263	0.0822765	0.466746	0.0751756	0.0575401	0.207145	0.0253486	-0.119617	0.114811	0.497422	0.0450957	0.9789	0.711368	-0.0234231	0.887139	0.380003	-0.0515247	0.713863	0.016622	-0.105688	0.180905	0.676357	-0.0195039	0.761831	NA	NA	NA	0.0920256	-0.0960976	0.255758	0.000897049	-0.200219	0.00573314	NA	NA	NA
ENSG00000047634.10	SCML1	0.803908	-0.00645281	0.476566	0.960684	-0.00183762	0.647513	0.993325	0.000423787	0.838277	0.435987	-0.0263339	0.464375	0.00681766	0.131016	0.111894	0.352164	-0.0208495	0.442682	0.117713	-0.0655246	0.248592	0.356366	-0.0462138	0.972682	0.276851	0.0516758	0.808635	0.325995	0.0437068	0.691507	0.739596	0.0102754	0.709359	0.318484	-0.0310083	0.65075	0.115701	-0.0436926	0.183577	0.752788	0.0123141	0.609133	0.899551	-0.00496284	0.496939	0.39228	-0.198917	0.801785
ENSG00000047644.13	WWC3	0.0726969	-0.0335433	0.108343	0.000126692	-0.120812	0.00809955	0.465699	0.0330669	0.73288	0.792409	0.00693693	0.587375	0.502283	-0.0255805	0.605215	0.0422122	-0.0391359	0.151985	0.180123	-0.0445861	0.304851	0.977554	-0.00120481	0.999645	0.0434953	-0.0792588	0.607506	0.614274	-0.0217922	0.789462	0.535395	-0.0110683	0.647022	0.459101	-0.0203894	0.710145	0.20304	-0.0365794	0.254164	0.204103	0.0418117	0.358883	0.0800719	-0.0535662	0.122107	0.52338	0.11035	0.834204
ENSG00000047648.17	ARHGAP6	1.53819e-07	-0.165206	3.3616e-06	0.787128	0.013648	0.603142	0.962145	-0.00316976	0.834597	0.0482335	-0.0781695	0.157879	0.192382	-0.0674989	0.425728	0.175313	-0.0417418	0.317916	0.433141	0.0555853	0.457094	0.653035	0.0325286	0.989068	0.564548	0.0320141	0.868047	0.672798	0.0216984	0.800314	0.133256	0.0515283	0.395532	0.966977	-0.00151939	0.815748	0.280834	-0.058693	0.308245	0.00591369	-0.141551	0.0675489	0.00612343	-0.114241	0.0220485	0.281215	-0.188292	0.771382
ENSG00000049768.10	FOXP3	NA	NA	NA	NA	NA	NA	NA	NA	NA	NA	NA	NA	NA	NA	NA	NA	NA	NA	NA	NA	NA	NA	NA	NA	NA	NA	NA	NA	NA	NA	0.0822269	-0.168265	0.327186	NA	NA	NA	NA	NA	NA	NA	NA	NA	NA	NA	NA	NA	NA	NA
ENSG00000049769.8	PPP1R3F	3.60844e-05	-0.118696	0.000337581	0.0109663	-0.110502	0.0807567	0.653494	-0.0242688	0.778264	0.629962	-0.0166384	0.539062	0.0262789	-0.116346	0.193978	0.186676	-0.0352179	0.327839	0.0301475	-0.0639763	0.125788	0.595432	-0.0260946	0.9846	0.0429033	-0.094711	0.605801	0.16948	-0.0587717	0.605838	0.248112	-0.0419088	0.501723	0.30575	-0.0268105	0.645778	0.690752	0.0145001	0.49665	0.682569	0.0165236	0.585965	0.0246781	-0.0879834	0.0569972	0.918325	0.00630483	0.883596
ENSG00000050030.9	KIAA2022	0.393042	-0.0544324	0.317944	0.247755	-0.102256	0.362794	0.011911	0.162462	0.271692	0.230714	0.0645715	0.346914	0.609693	0.0361272	0.644832	0.400525	0.0317517	0.471018	0.265327	-0.0512042	0.366151	0.543508	0.047105	0.980296	0.0316117	-0.164386	0.578872	0.238945	-0.0824023	0.65338	0.00531034	0.158829	0.109701	0.95937	-0.00220252	0.81399	NA	NA	NA	NA	NA	NA	NA	NA	NA	0.768839	0.0549229	0.870876
ENSG00000056277.11	ZNF280C	0.912921	-0.0026517	0.510338	0.093224	0.070579	0.227765	0.0457013	-0.0817311	0.408661	0.305583	-0.0341496	0.395852	0.69418	-0.0204732	0.670606	0.415761	-0.0232305	0.479704	0.245376	0.0686572	0.35258	0.285476	-0.0453219	0.971601	0.395659	-0.0343307	0.843715	0.0483852	-0.0813998	0.462182	0.855663	-0.00600162	0.738487	0.914952	-0.00395475	0.807106	0.688658	-0.00988595	0.495919	0.58907	0.028985	0.55371	0.97201	-0.00178143	0.515558	0.205522	0.0603407	0.731326
ENSG00000056998.14	GYG2	9.90041e-53	1.05571	8.94313e-50	1.58823e-22	0.925123	1.32845e-19	0.921396	0.0130176	0.827028	8.37678e-12	0.699503	2.01778e-09	3.70841e-05	0.490195	0.00606071	0.155244	0.166275	0.302342	0.990591	-0.00125594	0.637295	0.422151	0.101895	0.976678	1.13304e-07	0.574322	4.65351e-05	0.861721	0.0255873	0.831031	0.152771	0.1046	0.417625	0.492593	0.0578223	0.717136	7.65707e-13	0.487059	1.60702e-10	0.165972	0.229563	0.329144	0.0434188	0.318026	0.0824034	NA	NA	NA
ENSG00000062096.10	ARSF	NA	NA	NA	NA	NA	NA	0.00366985	0.586783	0.192158	NA	NA	NA	NA	NA	NA	NA	NA	NA	0.0464288	0.246833	0.158215	NA	NA	NA	NA	NA	NA	NA	NA	NA	0.685844	0.0321224	0.695207	NA	NA	NA	NA	NA	NA	NA	NA	NA	NA	NA	NA	NA	NA	NA
ENSG00000063587.12	ZNF275	1.04082e-05	0.193675	0.00012088	0.769683	0.0195723	0.597183	0.511693	0.0377483	0.747936	0.0404181	0.05719	0.144598	0.770835	0.0105043	0.694682	0.165349	0.0331616	0.311316	0.603742	0.0226848	0.526131	0.557316	-0.0270978	0.980296	0.907314	-0.00555663	0.904872	0.689195	0.0170764	0.803652	0.600007	-0.0170305	0.668233	0.90961	-0.00300614	0.806518	0.357566	-0.0169221	0.351446	0.00585796	0.116946	0.0673129	0.0288196	0.0786222	0.0630967	0.556905	-0.0277641	0.843866
ENSG00000063601.12	MTMR1	0.846902	0.00395939	0.490534	0.741655	-0.00928152	0.589588	0.517007	0.0184713	0.74973	0.418039	0.0203124	0.456277	0.476027	-0.0234201	0.596875	0.0071191	-0.0566489	0.0516587	0.969293	-0.00144284	0.631144	0.299784	-0.03753	0.971601	0.695501	-0.0102437	0.88335	0.863832	0.00651864	0.831154	0.239284	-0.0266816	0.495984	0.112755	0.0341927	0.49769	0.433521	-0.0142321	0.389778	0.217707	-0.0324649	0.368562	0.356427	0.0201402	0.302801	0.850279	-0.00544466	0.876504
ENSG00000065923.5	SLC9A7	7.70491e-05	0.308308	0.000616528	0.262999	-0.133906	0.373007	0.520975	-0.0390381	0.750569	0.884194	0.011115	0.612103	0.772282	-0.0336313	0.695295	0.379549	0.067697	0.458434	0.0264416	-0.163783	0.11748	0.252582	0.150001	0.971601	0.763409	-0.0297873	0.890318	0.396058	-0.106482	0.721048	0.567826	-0.0351663	0.658542	0.261737	0.0945083	0.621469	0.0449123	-0.0751406	0.103642	0.135573	-0.0973789	0.301339	4.09833e-06	-0.372141	9.66281e-05	0.000404283	-0.165079	0.102504
ENSG00000067177.10	PHKA1	0.82357	0.00821854	0.483076	0.64386	-0.0248315	0.55585	0.797062	0.016158	0.811581	0.094805	-0.0765265	0.222172	0.611462	-0.0411678	0.64536	0.588827	-0.0240295	0.556672	0.653165	0.0315484	0.543493	0.407549	-0.051008	0.974539	0.00630754	-0.149156	0.394218	0.614391	0.0406656	0.789462	0.932401	-0.00202489	0.755887	0.647791	0.020926	0.754698	1.31041e-05	0.16247	0.000343036	0.0181698	-0.120399	0.12135	8.36305e-06	-0.205469	0.000165702	0.646505	-0.122995	0.853
ENSG00000067445.16	TRO	0.0076642	0.12478	0.0218933	0.687414	0.0295714	0.570602	0.603945	0.0480995	0.768654	0.0615781	-0.0632894	0.178546	0.188134	-0.0700632	0.421958	0.932317	-0.00301867	0.659093	0.0751583	-0.066482	0.199435	0.305124	-0.0729244	0.971601	0.0236109	-0.129879	0.550627	0.00964273	-0.172598	0.287466	0.147061	-0.0740641	0.411748	0.0202013	-0.112873	0.284662	0.0126942	-0.115226	0.0474385	0.728175	0.0187871	0.602539	0.60002	0.0330392	0.404989	0.0891605	-0.348183	0.632919
ENSG00000067829.14	IDH3G	0.139581	0.0222006	0.165992	0.167231	0.0314937	0.302746	0.0273127	-0.0672035	0.36272	0.570645	0.011568	0.519203	0.625561	0.0152588	0.649985	0.0983866	0.027892	0.238035	0.764101	-0.00958443	0.577784	0.410101	-0.0241869	0.974988	0.162142	0.0375281	0.748481	0.117909	-0.0490829	0.558645	0.139259	0.0268855	0.402986	0.784206	-0.00587021	0.785627	0.288061	0.0184578	0.312693	0.210648	0.0329001	0.363297	0.495491	0.0158559	0.365039	0.323937	-0.0328762	0.783888
ENSG00000067840.8	PDZD4	0.00750563	-0.139317	0.0215844	0.48438	-0.0433095	0.490696	0.647205	0.0330655	0.776449	0.0524436	0.17519	0.165214	0.491273	0.0585327	0.603056	0.482153	-0.0310589	0.509186	0.378946	0.0403314	0.429833	0.999142	-6.77257e-05	0.999754	0.99892	6.61914e-05	0.913631	0.557567	0.0354592	0.773113	0.0800612	0.0669797	0.325046	0.0117849	-0.0950688	0.23685	0.701273	-0.0365291	0.500207	0.739917	0.0192772	0.605909	0.169349	-0.0916773	0.194646	NA	NA	NA
ENSG00000067842.13	ATP2B3	NA	NA	NA	NA	NA	NA	0.163283	-0.174016	0.584897	0.614498	0.0557203	0.534989	0.273638	0.19491	0.486498	0.274803	-0.111547	0.397518	0.165779	-0.0717842	0.293055	0.709704	0.0291758	0.996225	NA	NA	NA	NA	NA	NA	NA	NA	NA	NA	NA	NA	NA	NA	NA	NA	NA	NA	NA	NA	NA	NA	NA	NA
ENSG00000067992.8	PDK3	1.0221e-06	-0.232989	1.69235e-05	4.99141e-05	-0.252526	0.00423901	0.68515	0.028416	0.785145	0.702881	-0.0139749	0.560481	0.894332	0.00915512	0.72581	0.183799	-0.0584496	0.325295	0.0690385	-0.111917	0.193025	0.196464	0.073982	0.971601	0.766131	0.0184149	0.890318	0.221415	-0.0881243	0.64521	0.747986	0.0157807	0.711158	0.708943	-0.0167721	0.771272	0.0116036	0.121175	0.0444484	0.00837777	-0.136044	0.0809076	0.950563	0.00311893	0.509843	0.13331	-0.0685805	0.669181
ENSG00000068308.9	OTUD5	0.664467	-0.00491205	0.430216	0.281472	-0.0220123	0.385069	0.302532	-0.0224416	0.675108	0.040514	-0.0284017	0.144824	0.000533752	-0.0734616	0.0355722	0.895848	-0.0016138	0.650887	0.210996	-0.033001	0.32822	0.119687	-0.033262	0.943361	0.112927	-0.0355944	0.708778	0.0879954	-0.0380099	0.527307	0.398128	0.0140208	0.589569	0.305826	-0.01598	0.645778	0.371257	-0.0135491	0.358164	0.49073	-0.0167092	0.516732	0.357914	0.0177858	0.303292	0.0517946	0.0644792	0.567216
ENSG00000068323.12	TFE3	0.115214	0.0310308	0.146011	0.059836	-0.0600154	0.182882	0.442841	-0.0240647	0.726982	0.0371752	-0.0401309	0.138365	0.115046	-0.0530039	0.351904	0.0358634	-0.0368964	0.138206	0.0428532	-0.0627523	0.153109	0.0470708	-0.0647763	0.871698	0.0183915	-0.0716352	0.541596	0.134461	-0.0423424	0.576385	0.820406	0.00435722	0.730017	0.00106861	-0.0698693	0.0763373	0.742799	0.00507434	0.513967	0.0307884	-0.0533981	0.152969	0.905478	-0.00279794	0.498608	0.781736	0.00779788	0.871242
ENSG00000068354.11	TBC1D25	0.465313	-0.012132	0.351439	0.291711	0.032554	0.391968	0.617647	0.0172948	0.77058	0.545256	0.0122191	0.510225	0.103304	-0.0513606	0.339453	0.222753	0.0208751	0.357857	0.837668	0.00645669	0.597663	0.296492	-0.033464	0.971601	0.0461338	-0.0516668	0.611779	0.152574	-0.0464248	0.590911	0.944686	-0.00144693	0.758643	0.637091	-0.00904559	0.753014	0.981207	0.00042514	0.58028	0.141756	-0.0398001	0.308602	0.872392	0.00454357	0.489424	0.792125	-0.0108886	0.871577
ENSG00000068366.15	ACSL4	0.122202	-0.0592537	0.151861	0.110424	-0.0963014	0.24812	0.129331	-0.0804485	0.550459	0.443486	0.0224608	0.46676	0.00162372	0.159713	0.0622241	0.0716234	-0.0370874	0.201504	0.122506	-0.0836394	0.253844	0.835834	0.00926271	0.996225	0.276716	0.0469278	0.808635	0.449794	0.0401272	0.744105	0.781181	-0.0110566	0.721277	0.107562	0.0460865	0.489301	0.962896	-0.00099895	0.576455	0.297086	-0.0452225	0.423002	0.0427531	0.0871433	0.0815419	0.62055	-0.0228349	0.850556
ENSG00000068394.9	GPKOW	0.655717	-0.00661018	0.427356	0.30004	-0.0251825	0.396727	0.139318	-0.0395353	0.561116	0.190103	-0.0234321	0.313218	0.0160164	-0.0711205	0.157798	0.077002	-0.0282876	0.209358	0.0947035	-0.0613758	0.222782	0.681838	-0.0122122	0.993101	0.218759	-0.0315663	0.78396	0.990775	0.000315655	0.848285	0.424356	-0.0169883	0.602753	0.0056168	-0.0519239	0.172392	0.00575099	-0.0488587	0.0279497	0.304648	-0.0293372	0.426336	0.145606	-0.0346901	0.177806	0.85205	-0.00563022	0.87679
ENSG00000068400.9	GRIPAP1	0.0671879	-0.0293316	0.102519	0.0105576	-0.0622497	0.0798162	0.259162	-0.0266213	0.653671	0.00698834	-0.0484072	0.0532688	0.014051	-0.0726616	0.149572	0.330053	-0.0174855	0.432302	0.00239569	-0.0789203	0.0382871	0.000682722	-0.0810224	0.183631	0.0194785	-0.0481506	0.541596	0.00297854	-0.0624806	0.204157	0.0573794	-0.0293618	0.285632	0.000840091	-0.0522551	0.0664958	4.84866e-06	-0.0743611	0.000155298	0.690876	0.00982905	0.588902	0.0363485	0.0425243	0.0731962	0.479499	-0.0174048	0.822911
ENSG00000068438.10	FTSJ1	0.383227	0.0120701	0.312963	0.000627438	0.0867474	0.0192004	0.98155	-0.000730585	0.837545	0.664531	0.00794317	0.549217	0.556122	-0.01727	0.624596	0.322399	0.0164369	0.427258	0.53331	0.0208483	0.498403	0.961108	0.00111416	0.999645	0.901611	0.00318832	0.904372	0.0715491	0.0492432	0.506517	0.998568	-3.78776e-05	0.767468	0.316052	-0.0175941	0.649983	0.361491	-0.0176146	0.353404	0.793449	0.0068511	0.621746	0.0878341	0.0382891	0.129459	0.725427	-0.00997204	0.864412
ENSG00000068985.4	PAGE1	NA	NA	NA	NA	NA	NA	NA	NA	NA	NA	NA	NA	NA	NA	NA	NA	NA	NA	NA	NA	NA	NA	NA	NA	NA	NA	NA	NA	NA	NA	NA	NA	NA	NA	NA	NA	NA	NA	NA	NA	NA	NA	NA	NA	NA	NA	NA	NA
ENSG00000069509.5	FUNDC1	0.058139	0.0401155	0.0932079	0.00039786	0.100694	0.015722	0.0228115	0.075654	0.338832	7.18933e-09	0.140447	1.00803e-06	0.00289328	0.104286	0.0779866	0.316233	0.0217716	0.422701	0.555812	-0.0197331	0.507084	0.0268769	0.0922948	0.7941	4.67268e-07	0.179156	0.000176761	0.00436041	0.101884	0.22723	2.3708e-06	0.108761	0.00061238	4.64619e-06	0.120182	0.000886807	2.49327e-08	0.105982	2.00852e-06	0.000718414	0.0938776	0.0203693	0.560386	0.0155796	0.390347	1.27643e-10	0.274054	9.30442e-08
ENSG00000069535.12	MAOB	0.00213281	0.170212	0.00834824	0.483144	0.0537178	0.490138	0.57816	0.0318036	0.763194	0.00736802	0.134409	0.0550652	0.116945	-0.118235	0.354418	0.0806268	0.0699436	0.215388	0.564467	0.0384754	0.5101	0.115891	0.132075	0.941913	0.858848	0.0133324	0.901479	0.955015	0.00342423	0.844045	0.789628	0.0156772	0.723724	0.163739	0.0542595	0.553042	0.00518068	0.295733	0.0260958	0.966048	0.00177239	0.663697	0.877439	0.0052391	0.49088	NA	NA	NA
ENSG00000071553.12	ATP6AP1	0.820495	-0.00431026	0.481991	0.908718	-0.00252787	0.634062	0.359653	0.0262993	0.693818	0.120839	0.0390673	0.25165	0.0805091	-0.0722706	0.309379	0.00121465	0.0571143	0.0166184	0.0190322	-0.0820534	0.102598	0.509566	-0.0143804	0.979435	0.881147	0.00374406	0.901479	0.355039	-0.0226699	0.703322	0.816913	0.00445019	0.729491	0.529409	-0.0108502	0.725742	0.0262013	0.0449005	0.0737597	0.00168705	0.0814096	0.0343138	0.000300946	0.0912049	0.0025802	0.246173	0.0405146	0.750317
ENSG00000071859.10	FAM50A	3.57265e-06	-0.10807	4.82473e-05	0.117371	-0.0464442	0.254516	0.823099	0.00725336	0.813614	0.67012	-0.00968435	0.550869	0.0541525	-0.0648815	0.262044	0.024474	0.0482266	0.111304	0.364417	-0.0306333	0.421785	0.7252	-0.0130768	0.996225	0.31947	-0.0333193	0.828364	0.678205	0.016578	0.800913	0.793273	-0.00682038	0.724534	0.448575	-0.0195521	0.705132	0.504123	0.0150583	0.422188	0.108461	0.045343	0.272251	0.918025	-0.00276484	0.501576	0.728157	0.0132239	0.864505
ENSG00000071889.12	FAM3A	0.0147923	0.0527951	0.0358017	0.316349	0.0335798	0.405784	0.293268	0.0372162	0.67263	0.354766	0.0257943	0.426511	0.68919	-0.0151061	0.669596	0.0836759	0.0363778	0.21964	0.107583	0.0522477	0.237379	0.590535	-0.0212699	0.9846	0.664212	0.013105	0.87957	0.504708	0.0222141	0.758527	0.760406	0.00640249	0.714788	0.379416	-0.0217206	0.674115	0.102716	0.0496426	0.170379	0.261271	0.0329759	0.400942	0.670429	-0.0118898	0.43001	0.673775	-0.012174	0.856643
ENSG00000072133.6	RPS6KA6	0.345625	-0.0782342	0.294194	0.426912	0.0718534	0.465583	0.731894	0.0186117	0.797837	0.478013	0.0400506	0.483481	0.640439	-0.0426019	0.653393	0.425362	-0.0279052	0.484607	0.65318	-0.0348761	0.543493	0.153079	0.131286	0.949715	0.61579	-0.0313671	0.873773	0.93489	0.00622127	0.840568	0.793375	0.0150036	0.724534	0.726217	-0.01813	0.776078	0.0362045	0.106421	0.0902309	0.623778	-0.0401777	0.5665	NA	NA	NA	0.0399822	0.886637	0.532084
ENSG00000072315.3	TRPC5	NA	NA	NA	NA	NA	NA	NA	NA	NA	NA	NA	NA	NA	NA	NA	NA	NA	NA	3.06334e-05	-0.487519	0.00545839	NA	NA	NA	NA	NA	NA	0.631941	0.0965752	0.792032	NA	NA	NA	NA	NA	NA	NA	NA	NA	NA	NA	NA	NA	NA	NA	NA	NA	NA
ENSG00000072501.13	SMC1A	1.28925e-29	0.208586	4.6693e-27	5.81821e-16	0.250913	3.89323e-13	1.36896e-18	0.337724	1.32195e-15	6.35758e-22	0.217996	2.98623e-19	3.27032e-08	0.164856	1.51434e-05	8.06819e-29	0.221359	3.95183e-26	0.0393801	0.0841348	0.145773	1.41006e-10	0.234755	1.11654e-07	2.54576e-21	0.291036	2.43967e-18	6.85595e-08	0.179443	4.00692e-05	1.64343e-34	0.282413	1.2735e-31	6.08856e-20	0.207565	4.375e-17	1.38312e-44	0.364693	7.87904e-42	3.92209e-13	0.215364	2.75789e-10	4.96687e-23	0.311432	2.60979e-20	3.16321e-19	0.45497	2.6352e-16
ENSG00000072506.8	HSD17B10	0.0413551	0.0437577	0.0733715	3.08352e-05	0.147475	0.00332795	0.246544	-0.0422617	0.646949	0.0605812	0.0360182	0.177294	0.65804	-0.0179694	0.659246	0.0116427	0.0457206	0.0706055	0.481664	-0.0372874	0.476789	0.873035	0.00482799	0.998404	0.148185	0.050246	0.740888	0.632515	0.0155015	0.792032	0.758555	0.00775951	0.714528	0.223408	-0.0283751	0.596664	0.630431	-0.0100206	0.475894	0.0180498	0.066463	0.120877	0.0584677	0.0503706	0.0998684	0.0687406	0.0875804	0.607657
ENSG00000073009.8	IKBKG	0.0757893	-0.0349894	0.11142	0.691713	-0.0111549	0.572342	0.0560765	-0.065757	0.428983	0.0130875	-0.0633293	0.0768754	0.092618	-0.0624575	0.326764	0.105094	-0.0344813	0.247004	0.310864	0.0411694	0.393728	0.483433	-0.0237102	0.9789	0.741833	-0.0101912	0.889491	0.149432	-0.0521411	0.588663	0.0174892	-0.0565409	0.184974	0.0562552	-0.0462658	0.404765	0.0301871	-0.0450258	0.0803184	0.0186442	-0.0696991	0.122539	0.188304	-0.0365281	0.207511	0.0492846	-0.0591519	0.557734
ENSG00000073464.7	CLCN4	0.43614	0.0409085	0.33801	0.00360782	-0.21494	0.0458745	0.185027	0.100177	0.605277	9.15802e-11	0.31391	1.95529e-08	0.00695452	0.217211	0.112829	0.736348	0.0168529	0.609387	0.000904634	-0.125602	0.0266189	0.200227	-0.13248	0.971601	0.931313	-0.00702111	0.906707	0.000357683	-0.276341	0.0511248	0.251141	-0.100041	0.504507	0.273222	0.0928492	0.627971	0.419772	-0.0651051	0.382953	0.295307	-0.0474536	0.421992	0.441735	-0.023939	0.342447	0.0932984	0.614988	0.637089
ENSG00000076716.7	GPC4	0.00227893	-0.157228	0.00880991	0.0514303	-0.137788	0.169627	0.310008	0.148035	0.677937	0.520237	-0.0218529	0.500843	0.469169	-0.04183	0.593684	0.0661977	0.0583263	0.192516	0.0152819	-0.153759	0.0916243	0.243334	0.0513096	0.971601	0.435152	0.0314579	0.851911	0.307785	-0.0437676	0.683666	0.00753693	0.0859781	0.131293	0.244953	0.0407612	0.613316	0.078985	-0.167202	0.145423	0.17672	0.138318	0.337717	3.07238e-05	-0.378607	0.000436312	0.435665	0.431229	0.811612
ENSG00000076770.10	MBNL3	2.48728e-09	-0.219698	9.09775e-08	0.186281	-0.0654893	0.318687	0.248064	0.116344	0.647959	0.546967	0.0269806	0.510698	0.0341367	-0.145828	0.214699	0.142126	-0.0701501	0.288753	0.459823	0.0728913	0.466917	0.118454	-0.110683	0.943361	0.0616833	0.0841332	0.64724	0.805576	0.0202985	0.821202	0.00154331	0.0716619	0.0595972	0.921412	-0.00547374	0.807717	1.84288e-06	-0.197196	7.1002e-05	1.28264e-13	-0.747765	9.71291e-11	5.50224e-33	-1.891	5.05943e-30	0.507106	-0.0471457	0.83068
ENSG00000077264.10	PAK3	0.124847	-0.0796334	0.154047	0.24003	-0.102964	0.35737	0.718366	0.0319504	0.794371	0.0630295	0.0903203	0.180743	0.0236614	0.214294	0.18623	0.675836	0.0196063	0.588368	0.0490828	-0.0989162	0.162787	0.100867	-0.120744	0.931011	0.220166	-0.0999901	0.785333	0.269852	-0.0943289	0.669554	0.144578	-0.133382	0.408684	0.00398494	0.186465	0.149621	NA	NA	NA	NA	NA	NA	NA	NA	NA	NA	NA	NA
ENSG00000077274.7	CAPN6	0.000676977	-0.525058	0.00348997	0.947667	-0.00909684	0.643508	NA	NA	NA	0.00052511	0.40693	0.00958381	0.213949	0.356631	0.44485	0.019015	0.295259	0.0951656	NA	NA	NA	0.881285	-0.0209337	0.998404	0.601532	-0.0744955	0.871014	0.526997	-0.093742	0.765709	0.00182902	-0.378034	0.0662295	0.552013	-0.061715	0.731623	NA	NA	NA	NA	NA	NA	0.0240592	0.567279	0.0562071	NA	NA	NA
ENSG00000077279.12	DCX	NA	NA	NA	NA	NA	NA	NA	NA	NA	NA	NA	NA	NA	NA	NA	NA	NA	NA	0.102791	-0.0843431	0.231205	NA	NA	NA	NA	NA	NA	NA	NA	NA	NA	NA	NA	NA	NA	NA	NA	NA	NA	NA	NA	NA	NA	NA	NA	NA	NA	NA
ENSG00000077713.14	SLC25A43	0.302169	0.0574925	0.269715	0.270491	0.0360388	0.37832	0.680894	0.0386917	0.784375	0.270259	0.0362728	0.371591	0.620085	-0.0210453	0.647914	0.205303	0.0867881	0.343899	0.326699	0.155134	0.401715	0.262722	-0.0479248	0.971601	0.991609	-0.000429122	0.912937	0.608956	0.0269955	0.788101	0.537116	0.0159869	0.6477	0.7839	0.00941032	0.785559	0.810643	0.0189433	0.532805	0.91858	0.00477632	0.652554	0.0823792	-0.0899748	0.12423	0.021645	-0.129483	0.468884
ENSG00000077721.11	UBE2A	0.0261742	0.0283753	0.0535591	0.56422	-0.0123147	0.525977	0.0197854	0.0503464	0.320519	0.404102	0.0135942	0.448688	0.00050923	0.0880077	0.0346892	0.431962	-0.0111566	0.487609	0.450558	-0.0239338	0.463077	0.255391	0.0269055	0.971601	0.946188	-0.00203041	0.909174	0.376767	0.0233526	0.713062	0.659636	0.0070715	0.685499	0.194166	0.0198215	0.57753	0.376304	-0.0127203	0.361101	0.302303	0.0241388	0.425141	0.369782	-0.0214589	0.308515	0.94263	0.00222433	0.885904
ENSG00000078061.8	ARAF	0.0715731	0.0305897	0.10712	0.396623	0.021175	0.449626	0.120153	-0.0422248	0.543355	0.393421	0.0164203	0.444712	0.167374	-0.0440695	0.405192	0.634907	0.00819229	0.57424	0.749268	0.0102335	0.572938	0.520967	-0.0204482	0.979854	0.461085	-0.0164197	0.856672	0.774332	-0.00717197	0.817218	0.555162	0.0110601	0.654006	0.802699	-0.00485263	0.788849	0.0539959	0.0257299	0.116073	0.428591	0.0241711	0.490776	0.898229	-0.00325105	0.496507	0.485118	0.0221051	0.823364
ENSG00000078589.8	P2RY10	0.656876	0.0461345	0.427803	0.658522	-0.0426098	0.559718	NA	NA	NA	NA	NA	NA	0.792102	-0.064114	0.701203	NA	NA	NA	NA	NA	NA	NA	NA	NA	0.954055	-0.0053063	0.909174	NA	NA	NA	0.283947	-0.0985763	0.5274	NA	NA	NA	NA	NA	NA	NA	NA	NA	NA	NA	NA	0.000867284	0.158943	0.15805
ENSG00000078596.6	ITM2A	0.0138398	-0.1046	0.0341056	0.776203	-0.0180996	0.599005	0.214749	0.0976477	0.62563	0.0107882	0.182334	0.0686635	0.44934	0.0671184	0.584646	0.956423	-0.00307964	0.665851	0.652839	0.0417223	0.543349	0.158186	0.0904845	0.951261	0.493855	0.047868	0.862522	0.130628	0.108645	0.572441	0.94238	0.00413301	0.758072	0.10419	0.0811608	0.486732	0.171096	-0.186874	0.229425	0.527176	0.0490387	0.531351	0.0504137	-0.100296	0.0904529	0.428277	-0.09271	0.808989
ENSG00000079482.11	OPHN1	0.412118	-0.0276696	0.327126	0.754486	0.0164212	0.5927	0.612328	0.0367208	0.77008	0.00369461	0.0807384	0.0362255	0.109227	0.0878249	0.346822	0.453463	0.0183068	0.496975	0.416547	0.0424218	0.450075	0.610433	0.0194201	0.986456	0.294957	-0.0387552	0.817125	0.496881	-0.0334869	0.756851	0.774265	0.00924376	0.71943	0.668928	0.0139317	0.759168	0.419189	0.0238741	0.382614	0.389297	0.0402049	0.472648	0.0292088	0.101048	0.0637009	NA	NA	NA
ENSG00000080561.9	MID2	0.626691	0.0117941	0.416416	0.0317121	-0.0699616	0.134474	0.487342	0.0306783	0.740106	0.117461	0.0435001	0.247746	0.150369	0.0696009	0.389169	0.228316	0.0291033	0.362857	0.182079	-0.0932935	0.30614	0.790113	0.0117366	0.996225	0.917246	-0.00606296	0.905709	0.785805	0.0126055	0.818663	0.387425	0.0261321	0.584534	0.366823	0.0273724	0.670396	0.966741	0.00108917	0.577223	0.488357	0.0308085	0.516201	0.840471	0.0105842	0.480828	NA	NA	NA
ENSG00000080572.8	PIH1D3	NA	NA	NA	NA	NA	NA	NA	NA	NA	NA	NA	NA	NA	NA	NA	NA	NA	NA	NA	NA	NA	NA	NA	NA	NA	NA	NA	NA	NA	NA	NA	NA	NA	NA	NA	NA	NA	NA	NA	NA	NA	NA	NA	NA	NA	NA	NA	NA
ENSG00000082458.7	DLG3	6.83511e-05	-0.10982	0.000560726	0.718689	-0.0125297	0.582513	0.0456914	0.102958	0.408661	0.345142	-0.022892	0.41983	0.769234	-0.0134637	0.694218	0.0262065	0.0457626	0.115744	0.0914159	-0.051717	0.218752	0.346568	0.0319439	0.972682	0.432361	-0.0305382	0.851663	0.850911	0.00645967	0.830183	0.390406	-0.0208353	0.586255	0.0805155	-0.0367524	0.449515	8.10696e-05	0.122663	0.00133309	0.670923	-0.018604	0.582484	0.245877	0.0431268	0.242585	0.653339	0.0701905	0.854305
ENSG00000083750.8	RRAGB	0.047172	-0.0347742	0.08021	0.153392	-0.0443865	0.290894	0.66934	-0.0158857	0.781776	0.71782	-0.0066821	0.565774	0.402275	0.0278035	0.562917	0.379366	-0.0146831	0.458406	0.666753	-0.0165755	0.547764	0.795262	0.00786911	0.996225	0.495413	0.0212634	0.862522	0.698384	0.0123592	0.804371	0.075759	-0.0441179	0.317787	0.459489	-0.0147227	0.710145	0.197276	0.0312964	0.249812	0.335672	0.033073	0.445046	0.538029	0.0191252	0.381685	0.53468	0.0297023	0.836787
ENSG00000085185.11	BCORL1	0.544837	0.0184305	0.385501	0.0106772	-0.14333	0.0800758	0.300857	0.0479215	0.674774	0.434753	-0.0283765	0.4639	0.00580253	-0.125145	0.105887	0.782915	0.00908468	0.623487	0.0667021	-0.0953556	0.189907	0.734729	-0.0228912	0.996225	0.495569	-0.0381075	0.862522	0.433027	0.0542974	0.737428	0.725805	-0.0124801	0.705564	0.391892	0.0403402	0.679772	0.362005	0.0237899	0.353503	0.0188541	-0.118993	0.122735	0.0022579	-0.132274	0.0110216	0.08517	-0.173154	0.629098
ENSG00000085224.16	ATRX	0.177177	-0.0202156	0.192903	0.0198595	-0.053666	0.107806	0.120784	0.0434349	0.544482	0.281065	-0.0165269	0.379258	0.489106	0.0211426	0.602256	0.0123719	-0.0384161	0.0727551	0.416563	-0.0254025	0.450075	0.447602	-0.022031	0.9789	0.0569935	-0.0545744	0.641563	0.155713	-0.0524179	0.590911	0.168052	-0.0226565	0.432681	0.434528	0.0153348	0.699795	0.249893	-0.0186117	0.287418	0.506495	-0.0175024	0.523257	0.618359	-0.0126112	0.411577	0.0248981	-0.0665175	0.477969
ENSG00000086712.8	TXLNG	1.8315e-24	0.344536	4.02425e-22	7.98032e-06	0.215629	0.00129194	1.41541e-07	0.239482	7.4035e-05	3.99679e-18	0.383192	1.50187e-15	9.03398e-11	0.430699	5.90575e-08	5.52453e-29	0.386948	3.00659e-26	0.929659	0.00484993	0.621812	1.28724e-09	0.357891	9.68328e-07	3.88173e-05	0.216378	0.0126817	2.45674e-07	0.30715	0.000128474	5.02035e-21	0.366524	3.07128e-18	2.21211e-16	0.303321	1.28677e-13	1.97393e-64	0.582978	1.96782e-61	1.85006e-07	0.289523	4.7928e-05	2.8104e-10	0.313554	3.47919e-08	4.01488e-10	0.291973	2.60144e-07
ENSG00000086717.14	PPEF1	NA	NA	NA	NA	NA	NA	NA	NA	NA	NA	NA	NA	NA	NA	NA	NA	NA	NA	0.996864	0.000342009	0.638017	NA	NA	NA	NA	NA	NA	0.0633556	-0.23744	0.492891	NA	NA	NA	0.0146118	0.237626	0.253545	NA	NA	NA	NA	NA	NA	NA	NA	NA	0.115237	0.388603	0.658683
ENSG00000086758.11	HUWE1	0.00404092	-0.0388153	0.0134947	0.144243	0.0294785	0.283347	0.268259	0.0365771	0.659568	0.992011	0.000183363	0.638468	0.486623	-0.0204691	0.601633	0.681751	-0.00656478	0.590527	0.291801	-0.0307385	0.382675	0.961631	0.00115416	0.999645	0.34324	-0.0182702	0.833298	0.407483	-0.0186713	0.723777	0.475099	0.0112375	0.625245	0.73317	-0.00574455	0.777467	0.0115794	-0.039322	0.0443962	0.149719	0.0302384	0.314777	0.0112055	0.0699894	0.0329192	0.426711	-0.0262578	0.808763
ENSG00000087842.6	PIR	0.00296859	0.121671	0.0106977	0.00559785	0.157707	0.0582246	0.835162	0.0142641	0.816211	0.00059916	0.207697	0.0106201	0.442147	0.0605163	0.579826	0.340712	0.036611	0.43778	0.505686	0.0612951	0.486701	0.277924	0.0983855	0.971601	0.262862	0.0837589	0.800384	0.795062	0.0192766	0.819373	0.00170137	0.144497	0.0625822	0.431529	0.0468423	0.697936	0.000993405	0.252108	0.00824415	0.557456	0.0438787	0.542421	0.266222	-0.0644134	0.255462	0.331175	-0.0981572	0.784089
ENSG00000087916.7	SLC6A14	NA	NA	NA	NA	NA	NA	NA	NA	NA	NA	NA	NA	NA	NA	NA	NA	NA	NA	NA	NA	NA	NA	NA	NA	0.619258	0.132593	0.874472	NA	NA	NA	0.993649	0.00101266	0.766964	NA	NA	NA	NA	NA	NA	NA	NA	NA	NA	NA	NA	NA	NA	NA
ENSG00000089289.11	IGBP1	0.788789	-0.00533957	0.472041	0.14995	-0.0532077	0.28832	0.845538	0.00993332	0.817862	0.886501	-0.00419314	0.612565	0.0675079	0.0935235	0.285545	0.00323944	0.0669585	0.0313575	0.827964	0.00665562	0.595233	0.647105	0.0217556	0.987882	0.562575	0.0268444	0.867617	0.96546	0.00195049	0.844376	0.134268	0.0341723	0.396213	0.435513	0.0234223	0.700187	0.49875	0.0138349	0.419721	0.145241	0.0497511	0.311525	0.0593748	-0.0680763	0.100917	0.573148	0.017341	0.845558
ENSG00000089472.12	HEPH	0.000116606	-0.182857	0.000859458	0.0909484	-0.105942	0.225082	0.169452	0.0723184	0.592036	0.239844	-0.036368	0.351451	0.256561	-0.0627807	0.475287	0.00194897	-0.110105	0.0223563	0.277091	0.0737202	0.373863	0.461077	-0.0564828	0.9789	0.00490535	0.150853	0.36415	0.6864	0.0239015	0.803041	0.062641	-0.0910398	0.295739	0.779372	0.0134229	0.78467	0.0145527	-0.127878	0.0516569	0.801383	0.00994078	0.623404	0.14925	-0.109943	0.180607	0.880996	-0.0273758	0.880057
ENSG00000089682.12	RBM41	0.0817221	-0.0409498	0.116768	0.202491	-0.0402884	0.331304	0.585081	-0.0334288	0.76386	0.0568188	0.0498581	0.17223	0.463652	0.0283716	0.591691	0.284661	-0.0230837	0.403438	0.066011	-0.11228	0.18914	0.157398	-0.0591049	0.951261	0.120832	-0.05822	0.717982	0.111231	-0.0673535	0.548852	0.000599667	-0.0818673	0.0346779	0.0409371	-0.0506374	0.367698	0.410142	-0.0170463	0.378647	0.00658683	-0.100855	0.0709443	0.0501852	-0.0657064	0.0902611	0.120899	-0.0590177	0.663291
ENSG00000089820.11	ARHGAP4	0.00447361	0.0744404	0.0145653	0.691929	0.0181361	0.572342	0.216744	-0.0478639	0.626955	0.0598021	-0.0631456	0.176167	0.711091	-0.0214486	0.675724	0.191961	-0.0436362	0.332766	0.00115991	0.182212	0.0287068	0.602579	0.0281908	0.985432	0.55554	0.0314894	0.866998	0.469135	-0.0341176	0.749076	0.0699823	-0.0606081	0.307702	0.639663	-0.0150683	0.754038	0.0935116	0.083632	0.16097	0.898021	-0.00601115	0.647632	0.650724	0.0184457	0.423239	0.937836	-0.00252496	0.884915
ENSG00000090776.5	EFNB1	0.0222771	0.0860056	0.04766	0.972815	-0.00214736	0.649494	0.684076	0.0212096	0.785116	0.120078	-0.0542844	0.25113	0.751189	0.0232526	0.689049	0.138418	-0.0593996	0.285684	0.104967	0.10248	0.233715	0.563748	0.0356561	0.980296	0.177052	0.0600145	0.754374	0.289478	0.0745127	0.677234	0.181586	-0.0426317	0.445571	0.399843	-0.0342081	0.685151	0.496371	-0.0234443	0.41844	0.6715	-0.023938	0.582583	0.136046	0.0705682	0.170665	0.711649	-0.0490263	0.863359
ENSG00000090889.10	KIF4A	0.0422746	-0.130685	0.0745355	0.0381575	-0.242755	0.147136	0.531172	0.0595474	0.753809	0.796461	-0.0233601	0.588575	0.875141	-0.0205277	0.721297	NA	NA	NA	0.161554	0.174302	0.289293	0.0874694	0.231282	0.926132	0.918915	-0.0083097	0.906132	0.617696	-0.0841222	0.789952	0.300874	-0.0408003	0.539751	0.304515	-0.112217	0.645389	0.525843	-0.0269427	0.432281	0.444362	-0.0924814	0.496924	NA	NA	NA	0.401549	-0.0351358	0.80582
ENSG00000091482.5	SMPX	NA	NA	NA	NA	NA	NA	NA	NA	NA	0.514859	0.065736	0.49935	0.486209	-0.120089	0.601633	0.0488484	-0.287504	0.16458	0.00594433	-0.374618	0.0574639	0.809527	-0.0240106	0.996225	0.620715	0.0665756	0.87469	0.360336	0.0950358	0.706153	NA	NA	NA	0.467146	-0.0484247	0.711685	NA	NA	NA	0.405757	-0.0356008	0.481069	0.0802333	0.0700817	0.12222	NA	NA	NA
ENSG00000094631.14	HDAC6	0.648535	-0.00718334	0.42441	0.621457	0.0148949	0.546734	0.556228	-0.0174554	0.757978	0.189287	0.0331516	0.312569	0.247136	-0.0457694	0.469558	0.0031881	0.0590185	0.0309902	0.757008	0.0114993	0.575351	0.269672	-0.0453093	0.971601	0.199446	-0.0367385	0.767182	0.211977	-0.0378623	0.638796	0.00275049	0.0577909	0.0820771	0.188748	-0.0296961	0.574086	0.0859162	-0.0321008	0.152665	0.0221499	0.062824	0.131492	0.00922725	0.0624697	0.0290819	0.132126	0.0505937	0.66857
ENSG00000094841.9	UPRT	0.514646	-0.0132376	0.372404	0.333428	-0.0263552	0.414658	0.629371	-0.0147026	0.772925	0.29006	0.0272402	0.385123	0.754533	0.0116004	0.689605	0.612607	0.0120024	0.56572	0.292068	0.0494504	0.382738	0.458211	0.0285011	0.9789	0.324304	0.0326362	0.830316	0.841423	-0.00724352	0.828167	0.0738423	0.0640477	0.313709	0.86727	-0.00429487	0.800406	0.020222	0.0448534	0.0636041	0.0209937	-0.0806648	0.128604	0.843431	0.00594257	0.481802	0.0289037	-0.0988382	0.488742
ENSG00000099399.5	MAGEB2	NA	NA	NA	NA	NA	NA	NA	NA	NA	NA	NA	NA	NA	NA	NA	NA	NA	NA	NA	NA	NA	NA	NA	NA	NA	NA	NA	NA	NA	NA	NA	NA	NA	NA	NA	NA	NA	NA	NA	NA	NA	NA	NA	NA	NA	NA	NA	NA
ENSG00000101811.9	CSTF2	0.615694	0.013022	0.411938	0.0644433	0.0626581	0.189629	0.743631	-0.0114522	0.800146	0.00573086	-0.0737543	0.0466468	0.228422	-0.0508849	0.454608	0.0873331	-0.0525571	0.224487	0.00945606	-0.116003	0.0722617	0.781022	-0.0137814	0.996225	0.657684	-0.0161356	0.879292	0.970691	-0.00161509	0.844755	0.0719717	0.0539302	0.310875	0.796753	-0.00776779	0.787827	2.83629e-05	-0.0754225	0.000638984	0.652404	0.0182576	0.575524	0.391905	0.0311535	0.319331	0.270953	-0.0344356	0.762073
ENSG00000101812.8	H2BFM	NA	NA	NA	NA	NA	NA	NA	NA	NA	NA	NA	NA	NA	NA	NA	NA	NA	NA	NA	NA	NA	NA	NA	NA	NA	NA	NA	NA	NA	NA	NA	NA	NA	NA	NA	NA	NA	NA	NA	NA	NA	NA	NA	NA	NA	NA	NA	NA
ENSG00000101825.7	MXRA5	0.0819631	0.176643	0.117005	0.186219	0.188464	0.318636	0.555462	-0.0881175	0.757767	0.109411	0.224033	0.238697	0.987452	-0.00351747	0.743891	0.563721	0.0644806	0.545515	0.171974	0.195621	0.298406	0.0972441	-0.253797	0.926132	0.510438	-0.07239	0.864455	0.200358	-0.172242	0.630827	0.0369572	0.134839	0.24803	0.0174844	-0.216226	0.274397	0.064557	0.225886	0.128907	0.824797	0.0298652	0.63006	4.37214e-06	0.573183	0.000100822	NA	NA	NA
ENSG00000101842.9	VSIG1	NA	NA	NA	NA	NA	NA	NA	NA	NA	NA	NA	NA	NA	NA	NA	NA	NA	NA	0.759388	0.0379078	0.576088	NA	NA	NA	NA	NA	NA	NA	NA	NA	0.691165	0.0466199	0.69673	NA	NA	NA	NA	NA	NA	NA	NA	NA	NA	NA	NA	NA	NA	NA
ENSG00000101843.14	PSMD10	0.938937	0.0011445	0.517691	0.191635	0.0315631	0.32323	0.275346	0.0302714	0.660787	0.136883	0.0313963	0.267576	0.673879	0.0121525	0.664472	0.327224	0.0177619	0.430528	0.669996	-0.0132001	0.548771	0.0386696	0.0629379	0.839705	0.127594	0.0448005	0.723319	0.666982	-0.0121439	0.798639	0.778048	-0.00486978	0.720726	0.509274	0.0136026	0.720845	0.771816	0.00483085	0.521689	0.90352	0.00380507	0.648909	0.00165557	0.0881754	0.00883149	0.242329	0.0276625	0.749882
ENSG00000101844.13	ATG4A	0.0278413	-0.0471924	0.0558322	0.0354734	-0.0624927	0.142421	0.846397	0.00598004	0.817973	0.812912	-0.00525061	0.592567	0.581127	-0.0205227	0.634696	0.284401	-0.0232761	0.403343	0.336575	0.0444387	0.406932	0.200179	0.0475047	0.971601	0.952865	-0.0020937	0.909174	0.113646	-0.070981	0.551774	0.0379683	-0.045337	0.250185	0.349433	0.0262461	0.664494	0.362588	-0.0196704	0.353689	0.549087	-0.0170064	0.539373	0.00126463	-0.0942634	0.00728489	0.454339	-0.0262931	0.813482
ENSG00000101846.6	STS	6.87998e-42	0.554849	3.9952e-39	1.44381e-15	0.398978	9.0574e-13	1.83008e-14	0.481125	1.5316e-11	1.88825e-39	0.649748	1.61261e-36	6.14814e-11	0.401055	4.2704e-08	1.26136e-10	0.225911	2.5217e-08	0.0277312	0.14472	0.1208	2.04327e-06	0.346108	0.00113855	4.05327e-15	0.52161	2.77454e-12	1.08121e-10	0.412257	9.69282e-08	7.62486e-20	0.496746	4.22037e-17	8.44909e-34	0.464919	8.60084e-31	3.50031e-16	0.36197	9.30525e-14	4.28996e-12	0.307791	2.81546e-09	1.07571e-19	0.362499	4.35106e-17	1.44059e-10	0.760544	9.88339e-08
ENSG00000101849.11	TBL1X	0.706517	-0.0107192	0.445022	0.0459825	-0.0802475	0.161095	0.0724689	0.0863728	0.464546	9.92159e-06	0.190868	0.000495775	0.295201	0.0694028	0.502484	0.279653	-0.0390168	0.400736	0.754336	0.0118635	0.57448	0.191909	0.0651196	0.968232	0.390256	0.0362797	0.842827	0.342487	0.0482289	0.69892	0.618073	0.0130607	0.673544	0.199902	0.0347799	0.58026	0.31166	0.0242446	0.325738	0.673713	0.019965	0.583117	0.0288781	-0.0825648	0.0631862	0.178743	-0.157486	0.71308
ENSG00000101850.8	GPR143	NA	NA	NA	0.106938	0.20634	0.244778	0.335127	-0.113739	0.686644	NA	NA	NA	NA	NA	NA	NA	NA	NA	0.0039428	0.219224	0.0465947	NA	NA	NA	0.0436975	-0.309003	0.607506	NA	NA	NA	0.240311	0.0642437	0.496475	NA	NA	NA	NA	NA	NA	NA	NA	NA	NA	NA	NA	NA	NA	NA
ENSG00000101856.8	PGRMC1	8.2858e-09	0.194976	2.57106e-07	0.539847	-0.0314581	0.515627	0.488854	0.0375246	0.740106	0.326395	-0.0236072	0.408755	0.0405914	0.101051	0.232342	0.334197	0.0180124	0.434829	0.099764	-0.0781906	0.228481	0.289869	0.0361349	0.971601	0.313305	0.0383637	0.825859	0.108945	0.0478429	0.546455	0.000697696	0.0651454	0.0370306	0.632263	0.0118598	0.752203	0.979321	-0.0007143	0.58028	0.696878	-0.0114128	0.591564	0.063833	0.058506	0.106136	0.897202	-0.00442071	0.881065
ENSG00000101868.6	POLA1	0.332167	-0.0201517	0.286793	0.0517821	0.0587832	0.170297	0.0606762	0.0725848	0.439621	0.91538	-0.00279505	0.61968	0.931513	0.0028586	0.732346	0.68028	-0.00864496	0.589998	0.0915518	0.068441	0.218921	0.681997	-0.0167434	0.993101	0.469658	-0.0222513	0.85796	0.388179	0.0304475	0.718044	0.674302	0.00985793	0.690704	0.857947	0.0046397	0.798627	0.299997	-0.0257259	0.319873	0.0551446	-0.0718785	0.20294	0.433789	0.0251984	0.338789	0.584566	-0.0217964	0.847174
ENSG00000101871.10	MID1	0.332731	0.0328685	0.287077	0.128003	0.0697401	0.266056	0.701574	0.021836	0.788766	0.000108068	0.207795	0.00289435	0.102456	0.140503	0.338675	0.402601	0.0408854	0.472325	0.317842	-0.072575	0.396979	0.122203	0.101099	0.943361	0.678133	-0.0214127	0.881098	0.00553528	0.153241	0.23963	0.121178	0.0456442	0.37999	0.440945	0.0420262	0.701847	0.12393	-0.0664951	0.191491	0.0132759	0.124864	0.103106	0.0214832	-0.176867	0.0520111	NA	NA	NA
ENSG00000101882.5	NKAP	0.157969	0.0268216	0.179791	0.656632	0.011523	0.559248	0.256155	-0.0430615	0.653059	0.963521	-0.00112038	0.631495	0.525181	-0.0200716	0.614481	0.733172	-0.00601955	0.608148	0.721571	-0.0141142	0.564987	0.954423	-0.00161283	0.999645	0.736377	0.0110435	0.889491	0.0316893	0.0600092	0.412012	0.359907	-0.0207606	0.572128	0.504786	-0.015474	0.719758	0.211886	0.0226275	0.26118	0.412461	0.023087	0.48351	0.568544	-0.0160196	0.393295	0.994636	0.000210085	0.891941
ENSG00000101883.4	RHOXF1	2.58092e-07	0.47508	5.38008e-06	0.732258	-0.0477424	0.586586	0.430074	0.239851	0.724123	NA	NA	NA	NA	NA	NA	NA	NA	NA	0.308162	0.443507	0.392641	0.210242	0.343808	0.971601	0.945654	0.0192472	0.909174	0.642947	-0.162997	0.794358	NA	NA	NA	0.761728	0.0633262	0.782635	NA	NA	NA	NA	NA	NA	NA	NA	NA	NA	NA	NA
ENSG00000101888.7	NXT2	0.140345	0.0419702	0.166493	0.864364	0.00710266	0.621872	0.554844	0.0248744	0.757661	0.463508	0.0249354	0.476365	0.146728	0.0669592	0.385318	0.156856	0.0423578	0.303623	0.257752	0.0711316	0.360634	0.727867	-0.017726	0.996225	0.10219	0.071314	0.697613	0.815369	0.0133696	0.824391	0.0168759	0.0631558	0.182306	0.863806	0.00619276	0.799465	0.0827536	-0.0461823	0.149773	0.979067	0.00137551	0.666608	0.214876	0.0693755	0.22459	0.0346766	-0.0794702	0.516522
ENSG00000101890.4	GUCY2F	NA	NA	NA	NA	NA	NA	NA	NA	NA	NA	NA	NA	NA	NA	NA	NA	NA	NA	NA	NA	NA	NA	NA	NA	NA	NA	NA	NA	NA	NA	NA	NA	NA	NA	NA	NA	NA	NA	NA	NA	NA	NA	NA	NA	NA	NA	NA	NA
ENSG00000101892.7	ATP1B4	NA	NA	NA	NA	NA	NA	NA	NA	NA	NA	NA	NA	NA	NA	NA	NA	NA	NA	NA	NA	NA	NA	NA	NA	NA	NA	NA	NA	NA	NA	NA	NA	NA	NA	NA	NA	NA	NA	NA	0.156252	-0.47795	0.320651	NA	NA	NA	NA	NA	NA
ENSG00000101901.6	ALG13	3.12688e-05	0.0645602	0.000299774	0.00170762	0.0941493	0.0323499	0.101707	0.0543834	0.516781	0.00118034	0.0625722	0.0172247	0.00189924	0.100456	0.0672819	0.00357001	0.0518589	0.0335625	0.978607	-0.000980432	0.633941	0.00597527	0.0908938	0.576269	3.71377e-07	0.136342	0.000144284	0.000340418	0.106701	0.0502646	3.37593e-09	0.122469	1.12115e-06	1.47659e-06	0.0923963	0.000305717	0.025552	0.0508541	0.0728185	0.19438	0.0325531	0.351531	0.0392971	0.0523646	0.077063	0.00471209	0.128373	0.293891
ENSG00000101911.8	PRPS2	2.80646e-12	-0.251112	1.81079e-10	0.954131	-0.00219321	0.645511	0.970193	-0.00607723	0.835948	0.00522386	-0.107543	0.0437772	0.478338	-0.044642	0.597987	1.38888e-05	-0.189406	0.000664382	0.139044	-0.0820218	0.271191	0.327432	-0.0806647	0.972682	0.631422	-0.0229444	0.87685	0.917757	0.00584426	0.839176	0.0261521	0.0542648	0.214636	0.847775	0.00827799	0.797353	0.199469	-0.0313366	0.251519	0.859716	0.00983418	0.63942	0.463211	0.0346741	0.35132	0.6274	-0.0179762	0.850652
ENSG00000101916.11	TLR8	0.094007	0.102485	0.128016	0.000613036	-0.303703	0.0189799	0.734215	-0.0417268	0.798325	0.308566	-0.0844437	0.397482	0.250049	0.136304	0.4718	0.270266	-0.0814361	0.394441	NA	NA	NA	0.468146	-0.0818805	0.9789	0.848316	0.0217801	0.900942	0.967238	-0.00596214	0.844376	0.770182	-0.0273662	0.718004	0.608419	0.0505698	0.747928	NA	NA	NA	0.279042	0.10758	0.410315	0.311359	0.0851845	0.280122	NA	NA	NA
ENSG00000101928.8	MOSPD1	0.969651	-0.00131362	0.524745	0.973865	-0.00130809	0.649537	0.498827	0.0410993	0.743889	0.563816	-0.0145965	0.51629	0.71892	0.0147921	0.677717	0.903955	-0.00289814	0.652404	0.667408	-0.0195174	0.548026	0.288578	0.0453313	0.971601	0.326805	0.0383464	0.830316	0.158276	0.0563168	0.595826	0.817796	-0.00807896	0.729567	0.473925	0.018892	0.712341	0.100867	0.053856	0.168046	0.0396536	-0.0767508	0.172215	0.02793	-0.0853345	0.0617812	0.486893	0.0390699	0.824162
ENSG00000101935.5	AMMECR1	0.974294	0.000961134	0.525787	0.577641	-0.0314866	0.531137	0.452504	0.0317377	0.728374	0.0568717	0.0678373	0.172233	0.164196	-0.0706386	0.403034	0.798496	-0.00831543	0.627534	0.10991	-0.0888806	0.239868	0.8542	-0.00996959	0.998404	0.208423	0.0487442	0.774574	0.82332	0.0150624	0.825802	0.914888	-0.00290399	0.751569	0.304548	0.0347979	0.645389	0.015132	-0.0617639	0.0529766	0.0577171	-0.102546	0.207671	0.178145	0.0609108	0.200715	0.440756	-0.0312858	0.811715
ENSG00000101938.10	CHRDL1	0.000287409	0.183368	0.00176242	0.736602	0.0220634	0.587806	0.955143	0.00775041	0.833192	0.0168215	0.193674	0.0892	0.196113	-0.182265	0.428238	0.0320536	0.163845	0.129937	0.282626	-0.0769443	0.377687	0.0406285	-0.216243	0.849689	0.15376	-0.118258	0.747156	0.184769	-0.160251	0.619395	0.45594	0.0460064	0.617078	0.990038	-0.000878216	0.819301	0.000106943	-0.447003	0.00164334	0.80483	-0.0243112	0.624254	0.0810029	-0.205822	0.122913	NA	NA	NA
ENSG00000101940.13	WDR13	0.24345	-0.0221932	0.235603	0.328584	-0.0247823	0.412207	0.0230381	-0.0660573	0.340376	0.479374	0.0145788	0.483974	0.192346	-0.0434947	0.425728	0.241761	0.0218702	0.372549	0.0898448	0.057465	0.217652	0.63562	-0.0171529	0.986456	0.945335	-0.00194053	0.909174	0.448723	-0.0245549	0.743427	0.660859	0.00814106	0.68602	0.204373	-0.0294006	0.582922	0.657775	-0.00709235	0.48461	0.00450517	0.0706992	0.0594722	0.10194	0.0444138	0.141836	0.906115	-0.00314419	0.881683
ENSG00000101945.12	SUV39H1	0.0371947	0.0557273	0.0685059	0.0986722	0.0701865	0.235136	0.622973	-0.0239406	0.771409	0.703245	0.014265	0.560724	0.072255	-0.107243	0.29436	0.0158283	0.0665219	0.0847296	0.649407	0.0231269	0.542565	0.254801	-0.0774822	0.971601	0.620656	0.0247412	0.87469	0.703635	-0.0209883	0.806128	0.958493	-0.00158553	0.761363	0.387528	-0.0269046	0.677863	0.0616298	0.0497426	0.125877	0.811082	0.0144533	0.626162	0.690627	0.0189933	0.43575	0.230798	-0.0437982	0.746275
ENSG00000101951.12	PAGE4	NA	NA	NA	NA	NA	NA	0.338622	-0.200637	0.688296	NA	NA	NA	NA	NA	NA	NA	NA	NA	NA	NA	NA	NA	NA	NA	NA	NA	NA	0.841623	0.0569575	0.828167	NA	NA	NA	0.276753	-0.209499	0.627971	NA	NA	NA	NA	NA	NA	NA	NA	NA	NA	NA	NA
ENSG00000101955.10	SRPX	0.796847	-0.0121572	0.474454	0.449568	0.0542988	0.47499	0.311173	-0.0833349	0.678265	0.61134	0.0303232	0.533842	0.00748533	0.220385	0.115349	0.260198	0.0653514	0.386962	0.19019	-0.146132	0.312052	0.592663	0.031894	0.9846	0.817222	0.0115127	0.896927	0.605824	-0.0440236	0.786893	0.0586205	-0.099546	0.28738	0.436877	-0.0460885	0.700714	0.129568	0.0591718	0.196339	1.70564e-05	0.275464	0.00184365	0.0141869	0.147226	0.0389125	0.571587	-0.121462	0.845194
ENSG00000101958.9	GLRA2	NA	NA	NA	NA	NA	NA	NA	NA	NA	NA	NA	NA	NA	NA	NA	NA	NA	NA	0.478473	-0.0756538	0.475642	NA	NA	NA	0.35532	0.166673	0.835463	NA	NA	NA	NA	NA	NA	NA	NA	NA	NA	NA	NA	NA	NA	NA	NA	NA	NA	NA	NA	NA
ENSG00000101966.8	XIAP	0.117752	0.0254888	0.148212	0.344742	-0.0238307	0.422135	0.737044	0.00848376	0.799024	0.69515	0.00820352	0.557917	0.519654	-0.0170935	0.612276	0.558707	-0.010639	0.543364	0.0076704	-0.095927	0.0654497	0.544334	-0.0176113	0.980296	0.0961138	-0.0389138	0.691512	0.294829	-0.0281531	0.678782	0.580284	-0.0106199	0.662886	0.253034	-0.0202733	0.61585	0.000717617	-0.0503627	0.00657078	0.10563	-0.0451101	0.269255	0.976112	0.00078465	0.516727	0.615966	-0.0164088	0.849743
ENSG00000101972.14	STAG2	0.118013	-0.020517	0.148379	0.389163	-0.0206021	0.445191	0.049165	0.0488569	0.412535	0.517321	0.0115041	0.500281	0.125899	0.0457996	0.365064	0.740421	0.00502724	0.610238	0.0707203	-0.0541051	0.194788	0.680905	-0.012917	0.993101	0.408248	-0.0205395	0.848783	0.895383	-0.00335096	0.836534	0.0133137	0.0478515	0.166591	0.772704	0.00474618	0.784509	0.019037	-0.0361818	0.0611949	0.660125	0.0105342	0.578202	0.572848	-0.0120933	0.39488	0.2944	-0.0282987	0.774114
ENSG00000101974.10	ATP11C	0.00660668	-0.0438173	0.0195454	0.953499	0.00194791	0.645257	0.0526427	0.0570944	0.420053	0.935102	0.00216106	0.624925	0.874224	0.00514796	0.721059	0.277373	-0.0201783	0.398851	0.479203	-0.046521	0.476037	0.787527	-0.00902751	0.996225	0.961481	-0.00136268	0.909653	0.0222156	0.0790493	0.376698	0.297602	0.0222466	0.537522	0.658818	-0.0092539	0.757313	0.0134135	-0.0456084	0.0491617	0.737172	0.0119966	0.605051	0.772698	0.0102992	0.460497	0.0851674	-0.0790836	0.629098
ENSG00000101977.15	MCF2	NA	NA	NA	NA	NA	NA	0.0634933	0.148305	0.446379	0.898856	0.00970578	0.616218	0.118426	-0.225688	0.355897	NA	NA	NA	0.748184	-0.0176374	0.572793	NA	NA	NA	NA	NA	NA	NA	NA	NA	NA	NA	NA	NA	NA	NA	NA	NA	NA	0.931873	0.013755	0.655449	0.313085	-0.206604	0.280901	0.388491	0.128144	0.800506
ENSG00000101981.6	F9	NA	NA	NA	NA	NA	NA	NA	NA	NA	NA	NA	NA	NA	NA	NA	NA	NA	NA	NA	NA	NA	NA	NA	NA	NA	NA	NA	NA	NA	NA	NA	NA	NA	NA	NA	NA	NA	NA	NA	NA	NA	NA	NA	NA	NA	NA	NA	NA
ENSG00000101986.8	ABCD1	1.00612e-05	0.15673	0.000118031	0.315577	-0.0452878	0.405675	0.0534304	0.109891	0.422806	0.248034	-0.0397662	0.356937	0.474099	-0.0375783	0.59618	0.480783	0.0203148	0.508468	0.968429	-0.00242024	0.630863	0.0553706	-0.10287	0.876465	0.0517545	0.0764289	0.626234	0.254583	-0.0463662	0.662767	0.437577	-0.0295425	0.609884	0.277282	0.0277612	0.627971	5.67257e-05	0.112153	0.00105209	0.0112028	-0.106354	0.0939386	0.000105716	-0.126106	0.00112705	0.907922	-0.00822088	0.882259
ENSG00000101997.8	CCDC22	0.226119	0.0212682	0.224676	0.557459	0.0161397	0.523123	0.959586	0.00148236	0.834359	0.268526	-0.0234871	0.371189	0.400986	-0.0288609	0.562656	0.976855	0.00062517	0.669674	0.622121	0.0180388	0.532841	0.161239	-0.0492454	0.951261	0.949857	0.00150502	0.909174	0.479356	-0.0215441	0.753543	0.587551	-0.0105711	0.664082	0.859977	-0.00376928	0.79887	0.871738	-0.00341951	0.552456	0.420816	0.0231677	0.487652	0.737803	-0.0102032	0.449623	0.188655	0.0502451	0.71645
ENSG00000102001.8	CACNA1F	0.483623	-0.0559413	0.359195	0.00182946	-0.308503	0.0332692	NA	NA	NA	NA	NA	NA	0.0180821	-0.29648	0.165677	NA	NA	NA	0.921825	-0.00701123	0.620387	NA	NA	NA	0.111189	-0.168768	0.708778	NA	NA	NA	0.693377	0.0329197	0.697268	NA	NA	NA	NA	NA	NA	NA	NA	NA	NA	NA	NA	0.0749079	-0.250978	0.611938
ENSG00000102003.6	SYP	0.386178	-0.0391493	0.31452	0.656128	0.02814	0.559223	0.159348	0.136166	0.582683	0.111575	0.0864912	0.241228	0.448768	0.063958	0.584314	0.0964573	0.0817757	0.235854	0.0392021	-0.101404	0.14546	0.309822	0.0508301	0.971601	0.809342	-0.0203252	0.89642	0.0688198	0.121279	0.501761	0.651383	0.0255355	0.683537	0.00457143	0.135704	0.154773	0.549876	-0.0368779	0.442743	0.444096	0.0514087	0.496851	0.639673	-0.0275549	0.419763	0.391128	0.104465	0.801785
ENSG00000102007.6	PLP2	0.00758749	-0.0876118	0.0217429	0.367941	-0.0436172	0.43337	0.957353	0.00264555	0.833664	0.940722	0.00288471	0.626362	0.224094	-0.0544386	0.451757	0.00713322	0.0780685	0.051665	0.758703	0.0305165	0.575943	0.919615	-0.00568209	0.998404	0.195266	0.0623855	0.765569	0.0537122	0.0984845	0.472592	0.0529192	0.0429111	0.278663	0.138969	0.0547631	0.528583	0.536728	0.017726	0.436974	0.295163	0.0520076	0.421896	0.0147891	0.132617	0.0401443	0.036639	-0.180556	0.521718
ENSG00000102010.10	BMX	0.00985082	-0.169156	0.0262918	0.340182	0.079243	0.419289	0.178688	-0.224903	0.598816	0.0342172	0.236767	0.131911	0.660895	-0.0570242	0.660436	0.0252196	0.169108	0.113227	NA	NA	NA	0.0131864	-0.234044	0.75645	0.640806	0.0393247	0.877015	0.00196215	0.309592	0.160957	0.897734	0.00920061	0.747428	0.00256004	0.228975	0.123606	NA	NA	NA	0.464683	-0.0705911	0.505846	0.650583	0.0423116	0.423185	NA	NA	NA
ENSG00000102021.6	LUZP4	NA	NA	NA	NA	NA	NA	NA	NA	NA	NA	NA	NA	NA	NA	NA	NA	NA	NA	NA	NA	NA	NA	NA	NA	NA	NA	NA	NA	NA	NA	NA	NA	NA	NA	NA	NA	NA	NA	NA	NA	NA	NA	NA	NA	NA	NA	NA	NA
ENSG00000102024.13	PLS3	0.300027	-0.0271241	0.268393	0.168823	0.0646888	0.303696	0.40663	-0.0537984	0.714218	0.305516	-0.0292853	0.39582	0.506818	-0.0310139	0.60773	0.156665	-0.0333114	0.303623	0.020646	-0.115032	0.106314	0.46971	-0.0266228	0.9789	0.00109052	0.126541	0.150732	0.526993	0.0245719	0.765709	0.0372027	0.0462542	0.248895	0.0811478	0.0484738	0.450263	0.0679975	-0.0390183	0.133077	0.108529	-0.050635	0.272323	0.89785	0.00421436	0.496473	0.14334	-0.647423	0.683369
ENSG00000102030.11	NAA10	9.30772e-15	0.123943	9.45871e-13	0.000468441	0.0879175	0.0169866	0.203235	0.0352497	0.61866	8.72504e-19	0.183449	3.41521e-16	0.000426399	0.099303	0.0329078	2.95326e-13	0.124137	8.15257e-11	0.0752348	0.0516643	0.19953	0.169717	0.035455	0.958044	0.0968052	0.0455047	0.691725	0.00783386	0.073755	0.264304	0.00237479	0.0540056	0.0774103	0.0873151	0.0281536	0.460792	3.85304e-18	0.170292	1.1381e-15	8.93332e-09	0.162192	3.4759e-06	4.61124e-17	0.232017	1.30466e-14	0.00228743	0.103472	0.234022
ENSG00000102032.8	RENBP	0.0161848	0.0967673	0.0381276	0.262399	0.0594267	0.372788	0.751614	0.0328985	0.801468	0.554561	-0.0261676	0.513319	0.815331	0.0164738	0.706055	0.00121857	0.13998	0.0166257	0.380902	0.0488415	0.431204	0.0385126	0.104149	0.839705	0.263017	0.0660964	0.800476	0.737607	0.0183345	0.812608	0.687937	-0.0200885	0.695965	0.613681	0.0195184	0.749075	0.236427	-0.0822156	0.278188	0.0733535	0.0902104	0.230615	0.45538	0.0364563	0.347856	0.141142	-0.173268	0.68172
ENSG00000102034.12	ELF4	0.382858	0.0209262	0.312819	0.279546	-0.0440701	0.383418	0.342756	-0.0474746	0.689222	0.967618	0.00129924	0.63235	0.859096	0.00849268	0.716372	0.341647	0.0273118	0.438235	0.360544	-0.0977817	0.419962	0.950163	0.0031415	0.999645	0.797826	0.00988051	0.89372	0.0337766	0.112907	0.419633	0.47932	-0.0238291	0.627613	0.184037	0.0439311	0.571829	0.0457878	0.03856	0.104843	0.372075	-0.0430891	0.464296	0.00594076	0.117095	0.0215427	0.131657	-0.0497519	0.66857
ENSG00000102038.11	SMARCA1	0.0290203	-0.0589211	0.0574734	0.158595	-0.0485599	0.295005	0.407677	0.0321027	0.714444	0.510645	0.0146426	0.497037	0.375954	0.0307794	0.548748	0.0960119	-0.0313398	0.235632	0.69706	-0.012045	0.557657	0.122678	0.0464121	0.943361	0.401745	-0.032814	0.845169	0.550279	-0.0281718	0.770719	0.0728662	-0.0612231	0.311783	0.203416	0.0399468	0.582547	0.0781832	-0.0370241	0.144771	0.000263953	-0.116001	0.0124925	2.60327e-05	-0.161034	0.00038454	0.591283	-0.111992	0.8475
ENSG00000102043.11	MTMR8	0.496609	-0.0363467	0.364807	0.106759	-0.148688	0.24476	0.404544	0.0606557	0.713401	0.544039	0.030175	0.510058	0.798067	-0.0234081	0.703226	0.838769	0.0084161	0.637034	NA	NA	NA	0.0937236	0.118935	0.926132	0.830032	-0.0136667	0.898409	0.994865	0.000597874	0.848715	0.637693	-0.0211633	0.679577	0.916379	0.00663229	0.807183	NA	NA	NA	NA	NA	NA	NA	NA	NA	0.411835	-0.0505798	0.808337
ENSG00000102048.11	ASB9	0.00695369	-0.126756	0.0203719	0.919021	0.008219	0.636632	0.0454602	-0.218927	0.408661	0.822227	0.0197622	0.595555	0.367694	0.0816331	0.544986	0.593339	-0.0408962	0.558398	NA	NA	NA	0.213583	-0.142168	0.971601	0.731238	0.028259	0.889171	0.152845	0.146064	0.590911	0.198649	-0.101182	0.461801	0.336214	-0.0622866	0.660108	0.307425	-0.106207	0.323815	0.383388	0.134527	0.47013	0.63213	0.0678726	0.417014	0.147511	-0.503004	0.687612
ENSG00000102053.11	ZC3H12B	0.153312	-0.0528088	0.176404	0.852702	0.00789307	0.619301	0.00103885	0.222133	0.103502	7.99112e-06	0.137275	0.000405786	0.189808	0.0646325	0.42377	0.0110912	0.0651998	0.0685058	0.854724	-0.00778493	0.602503	0.0248467	0.0977399	0.792658	0.168195	0.0564107	0.752541	0.960129	0.00213828	0.844146	0.673671	-0.0213976	0.690686	0.37179	0.0279625	0.670899	0.00241399	0.129458	0.0155187	0.0540581	0.10487	0.20135	0.00325564	0.202146	0.0142131	0.803876	-0.0232625	0.874453
ENSG00000102054.13	RBBP7	0.0633237	0.0267049	0.0985278	0.189496	-0.0320111	0.321774	0.846498	-0.0101043	0.817973	0.00401327	0.0639294	0.0378911	0.635334	-0.0136505	0.65239	0.843392	0.00320169	0.637858	0.000160719	-0.151973	0.0124275	0.62451	-0.0156434	0.986456	0.766023	-0.00769477	0.890318	0.0140775	-0.0968819	0.326108	0.514697	-0.0108051	0.639663	0.719723	-0.0101555	0.773667	2.93605e-21	0.208495	9.36627e-19	0.0110912	-0.0633472	0.0935612	0.00352683	-0.0825701	0.0149965	0.265779	-0.0304218	0.75884
ENSG00000102057.5	KCND1	0.214615	-0.0564908	0.217634	0.299893	0.0867446	0.396638	0.549783	-0.043718	0.756848	0.00392029	-0.136059	0.0374568	0.171027	-0.099575	0.40787	0.495195	0.0340864	0.515727	0.0229194	-0.147831	0.11086	0.648451	0.0298334	0.988126	0.557308	-0.0341309	0.867181	0.35432	-0.0882545	0.703322	0.35979	-0.0441601	0.57202	0.786325	0.0189465	0.785627	0.531448	0.0319151	0.434398	0.852304	-0.0149057	0.637277	0.243279	0.0939413	0.241348	0.734166	0.025373	0.86547
ENSG00000102069.3	UBE2NL	NA	NA	NA	NA	NA	NA	NA	NA	NA	NA	NA	NA	NA	NA	NA	NA	NA	NA	NA	NA	NA	NA	NA	NA	NA	NA	NA	NA	NA	NA	NA	NA	NA	NA	NA	NA	NA	NA	NA	NA	NA	NA	NA	NA	NA	NA	NA	NA
ENSG00000102076.5	OPN1LW	NA	NA	NA	NA	NA	NA	NA	NA	NA	NA	NA	NA	NA	NA	NA	NA	NA	NA	NA	NA	NA	NA	NA	NA	NA	NA	NA	NA	NA	NA	NA	NA	NA	NA	NA	NA	NA	NA	NA	NA	NA	NA	NA	NA	NA	NA	NA	NA
ENSG00000102078.11	SLC25A14	0.457668	-0.0171447	0.348091	0.642201	-0.0162915	0.55525	0.606037	-0.0149879	0.768938	0.0112945	-0.0665001	0.0707769	0.00584757	-0.114269	0.105929	0.0534945	-0.046252	0.172324	0.0400677	-0.0720322	0.147515	0.603444	0.0192272	0.985432	0.0496791	-0.0615781	0.623233	0.668819	0.0164286	0.799386	0.789014	0.00670158	0.723406	0.612437	0.0135716	0.749075	0.0734842	-0.03612	0.139139	0.0406238	-0.0758323	0.174865	0.190536	-0.0468559	0.209218	0.325967	-0.0392125	0.783888
ENSG00000102080.8	TEX28P2	NA	NA	NA	NA	NA	NA	NA	NA	NA	NA	NA	NA	NA	NA	NA	NA	NA	NA	NA	NA	NA	NA	NA	NA	NA	NA	NA	NA	NA	NA	NA	NA	NA	NA	NA	NA	NA	NA	NA	NA	NA	NA	NA	NA	NA	NA	NA	NA
ENSG00000102081.9	FMR1	0.270698	0.0166318	0.252164	0.593133	0.0136912	0.53687	0.58784	0.0134942	0.764027	0.258389	0.0237802	0.363329	0.011824	0.0741674	0.140962	0.439065	-0.0136623	0.490435	0.34591	-0.0326408	0.411728	0.779821	0.00759339	0.996225	0.419946	-0.017335	0.850214	0.172388	0.0323541	0.606406	0.467127	-0.0117908	0.622383	0.888015	0.00248057	0.804255	0.00637113	-0.0412183	0.0299771	0.740819	-0.00788864	0.606164	0.594544	-0.0106189	0.402723	0.0969592	-0.0644769	0.640086
ENSG00000102096.9	PIM2	0.841409	0.00748182	0.488993	0.626811	0.0337034	0.549086	0.759068	-0.0225007	0.803865	0.500101	0.031031	0.493006	0.211101	-0.175209	0.441753	0.88536	-0.00541252	0.648475	0.739793	0.0132511	0.570123	0.89384	-0.0140598	0.998404	0.939191	-0.00763109	0.909153	0.53306	-0.0357811	0.766766	0.74326	-0.0173239	0.709937	0.867846	0.0073472	0.800606	0.212735	-0.0379712	0.261903	0.984677	0.00106553	0.668059	0.586778	-0.0264473	0.400115	0.953272	0.00368035	0.886241
ENSG00000102098.13	SCML2	0.970512	0.00166579	0.524865	0.234933	0.0682634	0.354117	0.302174	-0.0473554	0.675047	0.0387142	0.0946508	0.141129	0.000687571	0.327356	0.0402847	0.60165	-0.0276416	0.562279	0.533807	-0.0444412	0.498403	0.416254	-0.0539171	0.976678	0.400829	-0.0451439	0.844643	0.12851	0.0808284	0.570215	0.321132	0.0360586	0.551684	0.245706	-0.0519396	0.613342	0.142654	-0.0580317	0.207875	0.680824	-0.0347024	0.584988	0.0076591	-0.173195	0.0258093	NA	NA	NA
ENSG00000102100.10	SLC35A2	0.286618	0.0197308	0.260817	0.0504435	0.0516536	0.168455	0.435482	-0.0201902	0.725361	0.634328	0.0107078	0.540497	7.77094e-06	-0.124152	0.00183747	0.0213973	0.0540359	0.101901	0.0289053	-0.0841047	0.123018	0.4498	-0.0271715	0.9789	0.542693	0.0172246	0.866863	0.0410451	0.0672338	0.44278	0.0510617	-0.036147	0.277604	0.437172	-0.0178166	0.700714	0.284174	0.0189003	0.310332	0.406531	0.0273043	0.481361	2.60086e-06	0.125723	6.76055e-05	0.661324	0.01628	0.854682
ENSG00000102103.11	PQBP1	0.0744965	-0.0327398	0.110243	0.212837	-0.0377338	0.338717	0.0148436	-0.0926832	0.300422	0.380914	0.0215804	0.438528	0.453883	-0.0285425	0.586735	0.0637194	0.0382307	0.189191	0.17127	-0.0512674	0.297871	0.923506	-0.00345744	0.998404	0.195265	-0.0405639	0.765569	0.599379	-0.0202517	0.784301	0.234202	-0.0267554	0.492448	0.241138	-0.025882	0.610569	0.132796	-0.0285229	0.199287	0.514462	0.0196765	0.526299	0.995332	-0.000152422	0.521312	0.145099	0.0604165	0.686016
ENSG00000102104.8	RS1	NA	NA	NA	NA	NA	NA	NA	NA	NA	NA	NA	NA	NA	NA	NA	NA	NA	NA	0.268552	0.0836402	0.368121	NA	NA	NA	NA	NA	NA	NA	NA	NA	NA	NA	NA	NA	NA	NA	NA	NA	NA	NA	NA	NA	NA	NA	NA	NA	NA	NA
ENSG00000102109.7	PCSK1N	0.429162	-0.130372	0.334953	0.00465481	0.531273	0.0528521	0.91144	0.0125076	0.825017	0.600392	0.104908	0.531162	0.802413	0.05994	0.704067	0.0514931	0.382496	0.169096	0.481263	0.0578569	0.476634	0.618627	0.0475921	0.986456	0.550863	-0.0625148	0.866863	0.904066	0.0255452	0.837403	0.315567	0.141483	0.547056	0.765547	-0.0341124	0.783648	NA	NA	NA	0.388291	0.17234	0.472102	NA	NA	NA	NA	NA	NA
ENSG00000102119.6	EMD	0.386903	-0.0157951	0.315001	0.023837	0.0676037	0.116115	0.693886	-0.0142188	0.786466	0.649274	-0.0123531	0.544577	0.270734	-0.0507168	0.484051	0.66306	-0.0102832	0.583435	0.630175	0.0206507	0.535763	0.104792	0.0632419	0.933717	0.807638	0.00805184	0.896296	0.326798	-0.0402705	0.691614	0.968421	0.000832827	0.762996	0.656098	-0.0113152	0.756664	0.156948	0.0223316	0.21828	0.310345	0.0311618	0.429758	0.0373991	0.0524806	0.0746172	0.210273	-0.0396304	0.732575
ENSG00000102125.11	TAZ	0.993922	0.000123788	0.530636	0.121887	-0.038228	0.259397	0.645856	-0.0118836	0.77594	0.00475779	-0.0601614	0.0415775	0.0189939	-0.0762826	0.169096	0.522904	0.0106286	0.52841	0.118719	0.0620883	0.249908	0.619624	-0.0147997	0.986456	0.569124	-0.016465	0.868157	0.764701	-0.00749166	0.815771	0.486304	-0.0140578	0.630937	0.692252	0.00772779	0.765357	0.329739	0.0180239	0.334875	0.269788	0.0308983	0.405913	0.204228	0.0361577	0.217793	0.990652	0.000454492	0.890487
ENSG00000102128.6	RAB40AL	NA	NA	NA	NA	NA	NA	NA	NA	NA	NA	NA	NA	NA	NA	NA	NA	NA	NA	NA	NA	NA	NA	NA	NA	NA	NA	NA	NA	NA	NA	NA	NA	NA	NA	NA	NA	NA	NA	NA	NA	NA	NA	NA	NA	NA	NA	NA	NA
ENSG00000102144.9	PGK1	0.0215094	0.0518663	0.0465569	0.108716	0.0601895	0.246432	0.0881179	-0.0668082	0.494958	0.011375	-0.0815629	0.0711447	0.653626	0.018546	0.657796	0.712221	-0.00847585	0.600841	0.00303521	-0.120774	0.0417774	0.894254	0.00524603	0.998404	0.0438366	0.0525156	0.607506	0.00368425	0.131462	0.214718	0.915317	0.00371001	0.751623	0.16684	0.0420115	0.556817	0.43696	0.0242754	0.391865	0.028672	-0.0737932	0.148244	0.466781	-0.0259666	0.352864	0.0353785	-0.113089	0.520988
ENSG00000102145.9	GATA1	NA	NA	NA	NA	NA	NA	NA	NA	NA	NA	NA	NA	NA	NA	NA	NA	NA	NA	NA	NA	NA	NA	NA	NA	NA	NA	NA	0.103164	-0.286136	0.54271	NA	NA	NA	0.124275	-0.208862	0.510797	NA	NA	NA	NA	NA	NA	NA	NA	NA	NA	NA	NA
ENSG00000102158.15	MAGT1	0.964647	-0.000714703	0.523731	0.0140092	0.0843932	0.0911388	0.711811	0.0124088	0.792319	0.0126123	0.0726165	0.0749417	0.0655019	0.0692925	0.28135	0.302374	0.0215408	0.413437	0.180577	-0.0740996	0.305178	0.315269	0.0336143	0.971601	0.157624	0.0405276	0.748481	0.887581	0.00490902	0.834504	0.264899	0.0240909	0.515064	0.904525	-0.00251256	0.805294	0.0493401	0.0552048	0.109701	0.368899	-0.0276451	0.463335	0.10435	0.0595818	0.143964	0.285775	-0.0421286	0.773293
ENSG00000102172.11	SMS	0.914988	-0.00236846	0.510861	0.524483	-0.0212138	0.508576	0.802981	0.0190462	0.812165	0.0815896	-0.0572855	0.206318	0.0994882	0.0748893	0.33596	0.514356	0.0144804	0.524905	0.00582678	-0.108486	0.0571	0.16953	0.0465659	0.958044	0.645775	0.0160526	0.877324	0.0538732	0.0691315	0.472831	0.168965	0.0484956	0.433232	0.331461	0.0281118	0.658155	0.377239	0.0202684	0.361367	0.903187	0.00500215	0.648909	0.473544	-0.0301291	0.355696	0.139074	-0.0616151	0.677037
ENSG00000102174.7	PHEX	NA	NA	NA	NA	NA	NA	NA	NA	NA	0.800498	-0.0273777	0.589329	NA	NA	NA	NA	NA	NA	0.768946	0.0373767	0.579035	0.18507	0.175249	0.962677	0.485648	0.108152	0.861127	0.433486	0.178245	0.737436	NA	NA	NA	0.487852	0.0896252	0.715831	0.00501367	0.253722	0.0256151	NA	NA	NA	NA	NA	NA	0.157352	-0.639203	0.696738
ENSG00000102178.8	UBL4A	0.50604	-0.0151695	0.369167	0.538809	-0.0207952	0.515276	0.269478	-0.0442663	0.659568	0.0566141	-0.0497089	0.171904	0.650302	-0.019518	0.656252	0.770212	-0.00733809	0.61918	0.332215	-0.0283378	0.404644	0.263151	-0.0361453	0.971601	0.713851	0.0111617	0.887139	0.536941	0.0190298	0.767296	0.571327	0.0124354	0.659467	0.922053	-0.00225061	0.807815	0.361124	-0.0157747	0.35328	0.1892	-0.0378903	0.348663	0.00155235	-0.081352	0.00843518	0.843536	-0.00758673	0.876422
ENSG00000102181.15	CD99L2	0.0062352	0.0659163	0.0186863	0.545376	-0.0195789	0.517778	0.173841	0.0415878	0.596391	0.763312	-0.00691788	0.578386	0.347344	-0.0411974	0.535091	0.00505576	-0.0512801	0.0419717	0.0721549	-0.0574401	0.196532	0.233239	0.0298083	0.971601	0.818667	0.00636144	0.896927	0.966549	-0.00120333	0.844376	0.0656906	-0.037294	0.300751	0.770655	0.00517176	0.784509	0.439015	0.0170256	0.392724	0.322742	-0.0271399	0.43792	0.723222	0.0119271	0.445573	0.345027	0.0499667	0.789811
ENSG00000102195.7	GPR50	NA	NA	NA	NA	NA	NA	NA	NA	NA	NA	NA	NA	NA	NA	NA	NA	NA	NA	NA	NA	NA	NA	NA	NA	NA	NA	NA	NA	NA	NA	0.670457	-0.126018	0.68928	NA	NA	NA	NA	NA	NA	NA	NA	NA	NA	NA	NA	NA	NA	NA
ENSG00000102218.5	RP2	0.403849	0.0190949	0.323072	0.0461358	-0.0670574	0.161406	0.508693	-0.0234623	0.747015	0.0187693	0.0726695	0.0945471	0.597463	-0.0239074	0.641156	0.27106	0.0286679	0.394754	0.714698	0.0236162	0.563337	0.284856	0.046713	0.971601	0.701839	-0.0144305	0.88425	0.840703	-0.0072611	0.828167	0.0646581	0.0526538	0.298711	0.667895	0.0108723	0.758878	7.88315e-05	-0.0850842	0.00130709	0.30116	-0.0434453	0.42474	0.827194	-0.00713661	0.477029	0.286469	-0.0529441	0.773293
ENSG00000102221.9	PHF16	0.673658	0.0118715	0.433385	0.552393	0.0215373	0.520768	0.120934	-0.0688062	0.544531	0.16209	-0.0449702	0.291847	0.0533923	0.0916977	0.260765	0.640454	0.0125473	0.576066	0.206786	-0.0864719	0.324968	0.413624	0.0332453	0.976678	0.208275	-0.0514316	0.774286	0.91284	-0.00447669	0.838528	0.749981	0.00821704	0.712383	0.280867	0.0274328	0.629414	0.371268	-0.0195548	0.358164	0.198729	-0.0508739	0.35467	0.0118844	-0.0912317	0.0343648	0.220054	-0.162745	0.739112
ENSG00000102225.11	CDK16	3.1571e-13	0.148872	2.54124e-11	0.154238	0.039507	0.291572	0.0667223	0.0488163	0.452549	8.02903e-05	0.0758022	0.00233773	0.254505	0.0324189	0.474484	0.000571028	0.0647194	0.00993577	0.388485	0.0333933	0.43571	0.0140821	0.0682997	0.75645	0.00230217	0.0765229	0.239807	0.0284951	0.0651952	0.402824	0.0010607	0.0566778	0.049096	0.00605759	0.0504654	0.17703	6.89458e-24	0.168	2.29107e-21	0.40436	0.0229342	0.480372	0.0653938	0.0477739	0.107593	2.48293e-05	0.145203	0.0103424
ENSG00000102226.5	USP11	0.0459857	-0.0426086	0.0788055	0.752085	0.0116041	0.59181	0.0652121	-0.0593512	0.450041	0.251801	-0.0265729	0.359823	1.6821e-05	-0.128347	0.00352712	0.267885	-0.0203139	0.39307	0.758726	0.00994566	0.575943	0.858963	-0.007131	0.998404	0.231578	-0.0385392	0.789589	0.196549	-0.0501731	0.628867	0.4389	0.0184553	0.610119	0.379462	-0.0239504	0.674115	3.05646e-05	-0.101971	0.000667834	0.00216585	0.11525	0.0391219	0.0051197	0.0936884	0.0193632	0.00224546	-0.130377	0.231761
ENSG00000102230.9	PCYT1B	NA	NA	NA	0.958741	-0.00782191	0.646972	0.181374	0.238605	0.601165	0.115781	0.161875	0.24647	0.78525	-0.0483924	0.699354	0.528911	0.0504758	0.531138	0.201424	-0.0518554	0.320917	0.333015	0.113927	0.972682	0.459642	-0.0965218	0.856484	0.315674	-0.11898	0.686884	0.239407	0.0870214	0.49599	0.659665	0.0289075	0.757417	NA	NA	NA	6.15158e-07	-0.584003	0.000137632	NA	NA	NA	NA	NA	NA
ENSG00000102239.4	BRS3	NA	NA	NA	NA	NA	NA	NA	NA	NA	NA	NA	NA	NA	NA	NA	NA	NA	NA	NA	NA	NA	NA	NA	NA	NA	NA	NA	NA	NA	NA	NA	NA	NA	NA	NA	NA	NA	NA	NA	NA	NA	NA	NA	NA	NA	NA	NA	NA
ENSG00000102241.7	HTATSF1	0.515601	-0.0111064	0.37273	0.256213	-0.0298433	0.368691	0.192659	-0.0452934	0.612077	0.647582	0.00935987	0.544403	0.939265	0.00216684	0.733842	0.489175	0.0120047	0.51295	0.100426	-0.0446779	0.229085	0.973378	-0.000882739	0.999645	0.481941	-0.0160552	0.860577	0.195818	-0.0343818	0.628674	0.297769	0.0177563	0.537693	0.752108	-0.00551812	0.780347	0.0328307	-0.0331096	0.0843804	0.868289	-0.00406993	0.640322	0.542938	-0.0148929	0.383627	0.226845	0.0369774	0.743171
ENSG00000102243.8	VGLL1	NA	NA	NA	NA	NA	NA	NA	NA	NA	NA	NA	NA	NA	NA	NA	NA	NA	NA	NA	NA	NA	NA	NA	NA	NA	NA	NA	NA	NA	NA	0.353489	0.143	0.569979	NA	NA	NA	NA	NA	NA	NA	NA	NA	NA	NA	NA	NA	NA	NA
ENSG00000102245.3	CD40LG	0.0667725	-0.164602	0.102173	0.3229	-0.127353	0.409393	NA	NA	NA	0.900271	-0.0199534	0.616528	0.105394	-0.388104	0.341084	NA	NA	NA	NA	NA	NA	NA	NA	NA	0.752898	-0.030336	0.890318	NA	NA	NA	0.0029945	0.350795	0.085102	NA	NA	NA	NA	NA	NA	NA	NA	NA	NA	NA	NA	NA	NA	NA
ENSG00000102265.7	TIMP1	0.000109217	-0.148259	0.000815055	0.14261	-0.108093	0.281606	0.306372	-0.0806702	0.676171	0.713481	-0.0164831	0.564668	0.22508	-0.112914	0.452128	0.00408349	-0.120571	0.0364651	0.991584	0.00102886	0.637295	0.80665	-0.0137781	0.996225	0.0948205	-0.0908896	0.689795	0.95688	-0.00320319	0.844045	0.0563612	-0.112189	0.284067	0.575463	0.0296224	0.737395	0.275371	0.0549811	0.305062	0.0602239	0.125157	0.212116	0.153871	0.0832234	0.184019	0.751963	0.0351385	0.868567
ENSG00000102271.9	KLHL4	0.00816744	-0.221652	0.0229995	0.573346	0.058275	0.529687	0.996462	0.000451768	0.838627	0.0408621	-0.282105	0.145405	0.234744	0.185354	0.458204	0.870532	0.020159	0.644678	0.703303	-0.0234549	0.559953	0.569483	-0.0615539	0.980296	0.358773	0.120351	0.836576	0.0967547	0.204802	0.534203	NA	NA	NA	0.23505	0.110658	0.60618	0.104067	0.269528	0.171977	0.524779	-0.0734614	0.530238	0.00842409	0.269621	0.0273957	NA	NA	NA
ENSG00000102287.12	GABRE	0.192983	0.0611677	0.203332	0.0140197	0.15346	0.0911388	0.266587	-0.0966691	0.658373	0.541751	-0.0290622	0.509433	0.641176	0.040857	0.653646	0.376443	0.0311587	0.456621	0.666578	0.0621359	0.547764	0.774944	-0.0232108	0.996225	0.021709	0.158579	0.541743	0.0193531	0.163017	0.356152	0.938297	0.00265744	0.757073	0.115167	0.0693516	0.500213	0.000813432	-0.225314	0.00720812	0.65475	-0.0290858	0.576632	0.0868433	0.143714	0.128538	NA	NA	NA
ENSG00000102290.17	PCDH11X	NA	NA	NA	NA	NA	NA	NA	NA	NA	6.69121e-06	-0.419443	0.000349216	NA	NA	NA	0.115551	-0.158736	0.260623	0.800641	0.0228665	0.587518	NA	NA	NA	NA	NA	NA	NA	NA	NA	NA	NA	NA	NA	NA	NA	NA	NA	NA	NA	NA	NA	NA	NA	NA	NA	NA	NA
ENSG00000102302.7	FGD1	0.0459241	-0.0542351	0.0787499	0.984616	-0.000711655	0.652544	0.95506	-0.00233525	0.833192	0.774559	0.00881043	0.581486	0.461343	-0.0345179	0.590544	0.928008	0.00217936	0.658127	0.651202	-0.0175299	0.542956	0.385768	-0.0385085	0.972682	0.00322371	-0.133205	0.296432	0.988902	0.000534655	0.847788	0.347414	-0.0260827	0.567406	0.248831	-0.0307822	0.613362	0.0467842	0.0394459	0.105968	0.382838	-0.0375044	0.469614	1.1873e-05	-0.1644	0.000212506	NA	NA	NA
ENSG00000102309.8	PIN4	0.011088	0.061695	0.0288182	0.0828591	0.0585974	0.214294	0.476876	0.0284689	0.737166	0.0143486	0.0756209	0.080916	0.810875	0.0114297	0.704598	0.0377168	0.0536317	0.142287	0.196578	0.0559236	0.317196	0.00785064	0.131982	0.641918	0.0132084	0.0971046	0.503631	0.148268	0.062661	0.587251	0.00028579	0.132731	0.0217117	0.116268	0.0490202	0.50222	0.000931569	0.086006	0.00787043	0.0255668	0.0857139	0.140643	0.584218	0.0205876	0.399346	0.0313115	0.122985	0.500643
ENSG00000102312.16	PORCN	0.932754	-0.0018001	0.515821	0.358656	0.0291419	0.42948	0.319391	0.0690343	0.680268	0.0194164	0.0514256	0.0964146	0.818612	0.00897677	0.706603	0.866641	-0.00413843	0.643747	0.544825	-0.0257592	0.503259	0.254099	-0.0419342	0.971601	0.747973	0.0100328	0.890189	0.897657	-0.00542946	0.836534	0.587491	-0.0435169	0.664082	0.817541	0.00562133	0.791751	0.672552	0.0129385	0.489751	0.00536813	0.0862724	0.0650371	0.00184596	0.0997186	0.0095628	0.607342	0.0193528	0.849743
ENSG00000102313.8	ITIH6	NA	NA	NA	NA	NA	NA	NA	NA	NA	NA	NA	NA	NA	NA	NA	NA	NA	NA	NA	NA	NA	NA	NA	NA	NA	NA	NA	NA	NA	NA	NA	NA	NA	NA	NA	NA	NA	NA	NA	NA	NA	NA	NA	NA	NA	NA	NA	NA
ENSG00000102316.12	MAGED2	0.0017362	-0.0729966	0.00714342	0.595121	-0.0202289	0.537223	0.111774	0.0572378	0.530696	0.77522	-0.00734393	0.581817	0.455923	0.0302241	0.58773	0.706359	0.00829436	0.599221	0.0892232	-0.0738605	0.216846	0.0707412	0.065326	0.90517	0.166443	0.0488972	0.751917	0.733688	0.0146117	0.811363	0.62716	-0.010179	0.676751	0.599774	-0.0181121	0.745135	0.160968	-0.0352332	0.22149	0.824377	0.00771103	0.630033	0.901115	-0.00471978	0.497243	0.04178	-0.126046	0.537316
ENSG00000102317.13	RBM3	0.217754	0.0314961	0.219408	0.27052	0.0521701	0.37832	0.225688	-0.0793289	0.633735	0.0618325	0.0951183	0.178876	0.578488	0.0460132	0.634122	0.0178436	0.0869455	0.0911467	0.968345	0.00273947	0.630863	0.76706	0.0174535	0.996225	0.148664	0.0988947	0.740935	0.63133	0.0305501	0.792032	0.819362	0.00751481	0.729567	0.117292	0.0614671	0.502648	0.821177	-0.00594811	0.536677	0.713322	0.022588	0.596922	0.00562107	0.153957	0.0207682	0.234505	-0.0605367	0.747391
ENSG00000102349.10	KLF8	0.173498	-0.0387502	0.190641	0.587504	-0.0268985	0.534672	0.26793	0.0656008	0.659568	0.0202316	0.0768817	0.0990929	0.132552	0.0858924	0.371978	1.53552e-05	0.113202	0.000712895	0.37863	-0.0588863	0.429823	0.133826	-0.0809963	0.946479	0.346923	-0.0555649	0.834883	0.920998	0.00453926	0.839515	0.851506	-0.00505758	0.737282	0.418496	-0.027181	0.691264	0.407367	0.0557376	0.377009	0.393939	-0.0433036	0.474731	0.44189	-0.0385778	0.342464	0.0854522	-0.218274	0.629577
ENSG00000102359.5	SRPX2	0.516658	0.0323333	0.373461	0.110924	-0.11752	0.248705	0.422325	0.0679255	0.721725	0.00203818	-0.201347	0.0245476	0.0226954	0.253787	0.182902	0.938281	0.00434132	0.660829	0.352916	-0.163547	0.415352	0.555537	-0.0500179	0.980296	0.540419	0.0465504	0.866863	0.280379	-0.112227	0.672238	0.916398	0.00508682	0.751926	0.246468	-0.0633452	0.613342	0.785238	0.0104038	0.525682	0.174573	0.135186	0.336246	0.0490793	0.128159	0.0889031	NA	NA	NA
ENSG00000102362.11	SYTL4	0.503545	0.0232453	0.36807	0.0117001	-0.1283	0.0833475	0.120583	0.087639	0.544482	0.000123921	-0.189063	0.00318944	0.0142449	0.181435	0.15095	0.463447	0.0271119	0.501377	0.7498	-0.0485678	0.573075	0.406744	-0.060348	0.974539	0.973053	-0.00198515	0.910435	0.699174	-0.0274481	0.80455	0.700829	0.0139685	0.698623	0.958648	0.00231438	0.813931	0.133299	-0.0415505	0.199941	0.583932	-0.0357797	0.551611	0.427206	-0.0336598	0.335642	NA	NA	NA
ENSG00000102383.9	ZDHHC15	0.00609989	-0.0897311	0.0184174	0.970101	-0.00199158	0.649342	0.15368	0.0693937	0.57524	0.0216769	0.0902427	0.103056	0.661064	0.0207355	0.660436	0.640941	0.0133565	0.576187	0.641865	-0.0269309	0.539671	0.0513369	-0.110902	0.874822	0.397736	0.0471432	0.843971	0.0705977	0.0990708	0.506298	0.000611639	0.182709	0.0346801	0.482234	-0.0273576	0.715453	NA	NA	NA	0.558691	0.0261974	0.543051	0.0858884	0.0838497	0.127612	NA	NA	NA
ENSG00000102384.9	CENPI	0.00166744	0.148587	0.00693727	0.37539	0.0684752	0.437869	0.632581	-0.0695995	0.772925	0.269039	-0.0787984	0.371352	0.86465	0.0153251	0.718333	0.0475869	0.113939	0.162424	NA	NA	NA	0.521458	-0.0609231	0.980178	0.562802	0.0492306	0.867617	0.685474	0.0363094	0.803041	0.565151	0.0249187	0.65814	0.911495	0.0082873	0.806528	0.395048	-0.0261439	0.370232	NA	NA	NA	NA	NA	NA	0.11168	-0.0792234	0.655814
ENSG00000102385.8	DRP2	0.0713894	-0.290446	0.106923	NA	NA	NA	NA	NA	NA	0.129542	0.14697	0.260253	0.472705	0.141411	0.595548	0.368527	0.0972301	0.452188	0.850035	-0.00853793	0.601189	0.359853	0.0947524	0.972682	0.85348	-0.0145184	0.901067	0.946359	-0.00956027	0.841866	NA	NA	NA	0.00308139	0.341036	0.132187	0.13454	-0.110043	0.200408	0.188206	-0.248402	0.347545	NA	NA	NA	NA	NA	NA
ENSG00000102387.11	TAF7L	0.535522	-0.0665942	0.381901	NA	NA	NA	NA	NA	NA	0.158719	-0.162423	0.28885	NA	NA	NA	NA	NA	NA	0.675134	0.0482858	0.550572	0.354106	0.162529	0.972682	NA	NA	NA	NA	NA	NA	NA	NA	NA	NA	NA	NA	0.797253	0.0152449	0.529593	NA	NA	NA	NA	NA	NA	NA	NA	NA
ENSG00000102390.6	PBDC1	0.426186	-0.0175371	0.333822	0.358156	0.0281149	0.429096	0.843003	-0.00725867	0.817649	0.835005	-0.00542494	0.59861	0.549733	-0.0211368	0.622325	0.600696	0.011628	0.561656	0.0768372	0.0776933	0.201651	0.14693	-0.0563099	0.948811	0.491823	-0.021966	0.862522	0.382965	-0.0292445	0.715206	0.38832	0.0186906	0.584799	0.855933	-0.00395509	0.798577	0.30729	0.0215404	0.323782	0.461573	-0.0243986	0.504293	0.0104038	0.0757675	0.0314464	0.361846	-0.028567	0.796579
ENSG00000102393.5	GLA	0.0314168	-0.0563351	0.0608992	0.968309	-0.00223009	0.648979	0.415276	-0.0543949	0.717832	0.335381	-0.035754	0.414423	0.113925	-0.0925434	0.351243	0.471334	-0.0269008	0.50489	0.130841	0.0891842	0.262293	0.583078	0.0311971	0.983894	0.456083	-0.0320147	0.856077	0.480019	-0.0410525	0.753573	0.0617988	0.0720455	0.294032	0.378346	0.0338516	0.674115	0.115127	-0.044834	0.182943	0.483205	-0.0436169	0.513697	0.711193	-0.0201764	0.441573	0.350771	-0.0543246	0.792522
ENSG00000102401.15	ARMCX3	0.276356	0.0185522	0.255156	0.722077	-0.00876659	0.583451	0.801479	0.0113088	0.812165	0.943734	0.00147798	0.626973	0.0919031	0.0481591	0.325997	0.924121	0.00157227	0.657189	0.00800427	-0.0824983	0.0659651	0.795523	0.00765398	0.996225	0.513375	-0.0200498	0.865076	0.602062	0.0149995	0.785316	0.494169	-0.0166483	0.634205	0.763394	-0.00554005	0.783004	0.583736	-0.00945665	0.456834	0.751868	0.00793358	0.609042	0.0849678	0.0438985	0.126611	0.813775	-0.00968278	0.875408
ENSG00000102409.9	BEX4	0.00347691	-0.120708	0.0120437	0.844525	0.00833141	0.617514	0.974452	0.00164348	0.836558	0.0258024	-0.0683381	0.113533	0.143286	0.0913076	0.382059	0.466213	-0.0314831	0.502656	0.356257	-0.0337122	0.417383	0.976147	-0.00118742	0.999645	0.590897	0.0238986	0.869551	0.376163	-0.0333589	0.712802	0.548683	0.0239353	0.651716	0.025326	-0.0528011	0.311359	0.00123286	-0.211956	0.00967105	0.0177694	0.081051	0.120308	0.818203	-0.00868056	0.473999	0.370101	0.215369	0.797624
ENSG00000120280.5	CXorf21	0.00660579	0.165344	0.0195454	0.132858	-0.143981	0.271126	0.593047	-0.0575346	0.765381	0.680439	0.0388996	0.554109	0.299994	0.136654	0.505677	0.831712	0.0197338	0.635581	NA	NA	NA	0.423805	-0.112094	0.976858	0.502359	0.0675908	0.863017	NA	NA	NA	0.591932	-0.0536386	0.665441	NA	NA	NA	NA	NA	NA	NA	NA	NA	NA	NA	NA	3.2099e-07	0.347395	0.00017017
ENSG00000120289.10	MAGEB4	NA	NA	NA	NA	NA	NA	NA	NA	NA	NA	NA	NA	NA	NA	NA	NA	NA	NA	NA	NA	NA	NA	NA	NA	NA	NA	NA	NA	NA	NA	NA	NA	NA	NA	NA	NA	NA	NA	NA	NA	NA	NA	NA	NA	NA	NA	NA	NA
ENSG00000120498.9	TEX11	NA	NA	NA	NA	NA	NA	NA	NA	NA	NA	NA	NA	NA	NA	NA	NA	NA	NA	NA	NA	NA	NA	NA	NA	0.435673	0.09146	0.851911	NA	NA	NA	NA	NA	NA	NA	NA	NA	NA	NA	NA	NA	NA	NA	NA	NA	NA	NA	NA	NA
ENSG00000120500.13	ARR3	NA	NA	NA	NA	NA	NA	NA	NA	NA	NA	NA	NA	NA	NA	NA	NA	NA	NA	NA	NA	NA	NA	NA	NA	0.68965	0.0543512	0.88202	NA	NA	NA	NA	NA	NA	NA	NA	NA	NA	NA	NA	NA	NA	NA	NA	NA	NA	NA	NA	NA
ENSG00000120509.6	PDZD11	0.171487	-0.0225299	0.189446	0.0617	0.0485278	0.185396	0.973761	-0.000896208	0.836558	0.421106	-0.0167592	0.45707	0.527285	-0.0197722	0.614944	0.653393	-0.0079787	0.57998	0.157926	0.0460753	0.286276	0.847876	-0.00691154	0.998404	0.621118	0.0143791	0.874869	0.323867	0.0324963	0.690699	0.154525	0.0280639	0.419845	0.267126	-0.0196358	0.624274	2.91187e-05	-0.0650827	0.000648274	0.0959985	0.0413283	0.260342	0.0764013	-0.0415554	0.118377	0.68751	-0.012173	0.859397
ENSG00000122121.6	XPNPEP2	0.0135368	0.153202	0.0335011	0.524715	0.0659194	0.508611	0.400074	-0.117631	0.711332	0.476004	0.0835237	0.482925	0.0262959	0.292613	0.193978	0.0908917	-0.152734	0.228772	NA	NA	NA	0.217862	0.200583	0.971601	0.551684	0.0986719	0.866863	0.968778	0.00500057	0.844646	0.0706995	-0.149964	0.308707	0.91519	0.00868058	0.807106	0.0134757	0.156454	0.0492665	0.998847	0.000135722	0.671341	0.861171	-0.017036	0.486314	0.388547	0.166635	0.800506
ENSG00000122122.9	SASH3	0.462078	0.025452	0.350037	0.62508	-0.0257295	0.54831	0.223002	-0.0656372	0.631926	0.0349824	-0.0804039	0.133754	0.93372	0.00537476	0.732638	0.29545	0.0399093	0.410183	0.0238527	0.20463	0.112024	0.0265756	0.189284	0.7941	0.360478	0.0499573	0.836576	0.362978	-0.0638926	0.707068	0.121187	-0.0595174	0.37999	0.943537	-0.00281618	0.811882	NA	NA	NA	0.114252	0.0909363	0.278422	0.298107	0.051742	0.273918	0.271616	0.0435392	0.762505
ENSG00000122126.11	OCRL	0.44426	-0.012198	0.341708	0.18785	-0.0286084	0.320172	0.288102	0.031854	0.669694	0.112981	0.0308585	0.242987	0.723205	-0.00927226	0.679278	0.587248	-0.00802631	0.556171	0.0301611	-0.0639136	0.125791	0.31919	0.0254757	0.971601	0.478015	-0.0164309	0.860577	0.218291	0.0481612	0.644382	0.829161	0.00460983	0.732299	0.189385	0.036127	0.574129	0.287306	-0.0125614	0.312384	6.81082e-05	-0.113076	0.00519753	0.00382127	-0.0787055	0.0158375	0.15035	-0.103205	0.688363
ENSG00000122145.10	TBX22	NA	NA	NA	NA	NA	NA	NA	NA	NA	NA	NA	NA	NA	NA	NA	NA	NA	NA	NA	NA	NA	NA	NA	NA	NA	NA	NA	NA	NA	NA	NA	NA	NA	NA	NA	NA	NA	NA	NA	NA	NA	NA	NA	NA	NA	NA	NA	NA
ENSG00000122824.6	NUDT10	0.660924	-0.0411911	0.42918	0.233264	-0.163856	0.353191	0.713901	0.0458174	0.793168	0.22985	-0.0661054	0.346036	0.115656	-0.233672	0.351944	0.0124088	-0.150884	0.0727551	0.151707	-0.0689763	0.280868	0.466152	0.0684356	0.9789	0.0828431	-0.144248	0.670649	0.30298	0.115992	0.682443	0.998265	-0.000197445	0.767468	0.228778	0.0861457	0.601261	0.0158604	0.191689	0.0544043	0.142496	-0.193324	0.309459	NA	NA	NA	NA	NA	NA
ENSG00000123130.12	ACOT9	0.0409282	-0.03738	0.0728645	0.655261	-0.0106296	0.559124	0.567788	-0.0167027	0.761174	0.149958	0.028165	0.280643	0.310978	0.0287018	0.513522	0.243314	-0.0221608	0.373326	0.781625	-0.0129573	0.582537	0.214446	0.0513314	0.971601	0.1807	0.0467386	0.756359	0.559207	0.020323	0.773981	0.00165816	0.080242	0.0615771	0.683149	0.00934077	0.763583	0.346869	0.0148018	0.34568	0.0739929	0.0501098	0.231301	0.00367167	0.0882354	0.0154605	0.096259	-0.0706297	0.638611
ENSG00000123131.8	PRDX4	0.270603	0.0242341	0.252164	0.485126	0.0278205	0.4911	0.43788	0.037106	0.725361	0.500131	0.0183068	0.493006	0.337427	0.0407707	0.530928	0.205826	0.0288954	0.344495	0.980034	-0.00146985	0.634246	0.356118	0.0403822	0.972682	0.0424828	0.077335	0.60386	0.000186063	0.167663	0.0339671	0.124344	0.0365489	0.384526	0.0531102	0.0638971	0.399735	0.0379503	0.0450193	0.0931734	0.147965	0.0485113	0.313926	0.00104234	0.116624	0.00637906	0.843327	-0.0087486	0.876422
ENSG00000123165.7	ACTRT1	NA	NA	NA	NA	NA	NA	NA	NA	NA	NA	NA	NA	NA	NA	NA	NA	NA	NA	NA	NA	NA	NA	NA	NA	NA	NA	NA	NA	NA	NA	NA	NA	NA	NA	NA	NA	NA	NA	NA	NA	NA	NA	NA	NA	NA	NA	NA	NA
ENSG00000123496.3	IL13RA2	0.596008	0.0824004	0.405333	0.050656	0.372235	0.168634	0.909229	-0.0254071	0.825017	0.122888	-0.169571	0.253834	0.00354953	0.787217	0.085009	0.701461	0.0542024	0.597787	NA	NA	NA	NA	NA	NA	NA	NA	NA	NA	NA	NA	0.464847	-0.123744	0.621568	NA	NA	NA	0.200946	0.126914	0.252655	0.394264	-0.172376	0.47489	NA	NA	NA	NA	NA	NA
ENSG00000123560.9	PLP1	2.51073e-05	-0.407102	0.00025045	0.171163	-0.18488	0.305784	0.0868629	-0.3207	0.493442	0.291207	0.111621	0.385849	0.357525	0.0968946	0.541012	0.0837954	-0.146747	0.219836	0.00138122	-0.299566	0.0300035	0.480601	0.0593059	0.9789	0.0497421	0.173502	0.623233	0.344361	-0.0921227	0.69974	0.536492	-0.0497907	0.647284	0.898647	-0.00880195	0.804795	0.000263298	-0.285288	0.00316245	0.193979	0.122679	0.35137	0.699778	-0.0424214	0.437914	0.966085	-0.0131904	0.886889
ENSG00000123561.10	SERPINA7	NA	NA	NA	NA	NA	NA	NA	NA	NA	NA	NA	NA	NA	NA	NA	NA	NA	NA	NA	NA	NA	NA	NA	NA	NA	NA	NA	NA	NA	NA	NA	NA	NA	NA	NA	NA	NA	NA	NA	NA	NA	NA	NA	NA	NA	NA	NA	NA
ENSG00000123562.12	MORF4L2	0.00962562	-0.0509301	0.0258435	0.0369913	0.0688843	0.145364	0.930006	0.00308388	0.829596	0.709348	-0.0109134	0.563295	0.115461	-0.0696032	0.351944	0.0216209	-0.0492336	0.102567	0.0098786	-0.0924433	0.0733064	0.469262	0.0304195	0.9789	0.632818	-0.0134896	0.877015	0.632906	0.0207645	0.792032	0.308017	0.0197108	0.543234	0.662651	0.0125959	0.758404	0.994195	-0.0001606	0.583181	0.0346327	0.0618702	0.161011	0.0403777	0.0505827	0.0785572	0.527488	-0.0180218	0.835389
ENSG00000123569.7	H2BFWT	NA	NA	NA	NA	NA	NA	NA	NA	NA	NA	NA	NA	NA	NA	NA	NA	NA	NA	NA	NA	NA	NA	NA	NA	NA	NA	NA	NA	NA	NA	NA	NA	NA	NA	NA	NA	NA	NA	NA	NA	NA	NA	NA	NA	NA	NA	NA	NA
ENSG00000123570.3	RAB9B	0.000145027	-0.210845	0.00102525	0.835573	0.0153059	0.615444	0.36159	0.0678245	0.694818	0.544676	0.031691	0.510058	0.112167	0.131453	0.349575	0.62985	0.0157793	0.572685	0.412929	-0.037724	0.448144	0.575297	-0.0364585	0.981131	0.544721	0.0380278	0.866863	0.101952	0.108434	0.542003	0.332486	-0.0640926	0.558905	0.502964	0.0278996	0.71953	0.0124078	-0.167241	0.0466242	0.483256	0.0353305	0.513697	0.845714	-0.0114312	0.482414	0.10759	-0.214734	0.652273
ENSG00000123572.12	NRK	0.00186669	-0.329888	0.00753298	0.904336	0.0133541	0.633382	0.473845	-0.0680863	0.737166	4.916e-05	0.256633	0.00164621	0.0925029	0.177137	0.326764	8.37292e-07	0.27636	6.35828e-05	NA	NA	NA	0.413143	-0.0988411	0.976678	0.607961	-0.0691177	0.872666	0.901353	-0.0126361	0.836919	NA	NA	NA	0.853066	-0.013134	0.79809	3.33681e-06	-0.830725	0.000113242	0.714898	0.0502652	0.597632	0.00130127	0.224713	0.00744353	NA	NA	NA
ENSG00000123575.8	FAM199X	0.688634	-0.012937	0.438646	0.00615403	-0.11297	0.061279	0.207126	0.0351537	0.620247	0.0444835	-0.0504217	0.150604	0.574855	0.0215042	0.632719	0.0477081	-0.0410879	0.162614	0.00210307	-0.123633	0.035882	0.601944	0.0162353	0.985432	0.203795	0.0317874	0.772761	0.342839	0.0305731	0.69892	0.4226	-0.0127837	0.601517	0.285532	-0.0251756	0.632861	0.373708	-0.0146829	0.359414	0.166869	-0.0418022	0.329664	0.13273	-0.0340203	0.168122	0.30995	-0.0292386	0.777924
ENSG00000123576.5	ESX1	NA	NA	NA	NA	NA	NA	NA	NA	NA	NA	NA	NA	NA	NA	NA	NA	NA	NA	NA	NA	NA	NA	NA	NA	NA	NA	NA	NA	NA	NA	NA	NA	NA	NA	NA	NA	NA	NA	NA	NA	NA	NA	NA	NA	NA	NA	NA	NA
ENSG00000123584.7	MAGEA9B	NA	NA	NA	NA	NA	NA	NA	NA	NA	NA	NA	NA	NA	NA	NA	NA	NA	NA	NA	NA	NA	NA	NA	NA	NA	NA	NA	NA	NA	NA	NA	NA	NA	NA	NA	NA	NA	NA	NA	NA	NA	NA	NA	NA	NA	NA	NA	NA
ENSG00000123594.3	ATXN3L	NA	NA	NA	NA	NA	NA	NA	NA	NA	NA	NA	NA	NA	NA	NA	NA	NA	NA	NA	NA	NA	NA	NA	NA	NA	NA	NA	NA	NA	NA	NA	NA	NA	NA	NA	NA	NA	NA	NA	NA	NA	NA	NA	NA	NA	NA	NA	NA
ENSG00000123595.5	RAB9A	1.34815e-11	0.161878	7.61124e-10	0.645073	0.0159482	0.556206	0.00876488	0.119773	0.251618	9.52781e-20	0.23267	4.06848e-17	0.00861071	0.0942793	0.121964	5.02437e-05	0.0796848	0.00171495	0.0144486	-0.104999	0.0886357	0.713499	0.0127578	0.996225	0.420574	0.0263932	0.850214	0.0231118	0.08112	0.376698	0.0432328	0.0490145	0.263445	0.15159	0.0348903	0.542079	1.73776e-08	0.146883	1.52297e-06	0.191017	-0.046349	0.34907	4.04664e-05	-0.137846	0.000548209	0.601995	-0.0275362	0.849212
ENSG00000123728.5	RAP2C	0.957638	0.0010501	0.522018	0.489072	0.0210771	0.492507	0.149644	0.046664	0.569779	0.108927	0.0398929	0.238362	0.0328842	0.0746525	0.21045	0.103806	0.0317943	0.24533	0.534843	-0.0254731	0.49868	0.592381	0.0219223	0.9846	0.337969	0.0290679	0.831775	0.156023	0.0506485	0.590911	0.0385754	0.0433648	0.251907	0.246663	0.0283631	0.613342	0.573843	-0.0100811	0.45236	0.796426	-0.00875833	0.622546	0.0154095	-0.069354	0.0414005	0.924604	-0.00271675	0.88409
ENSG00000124260.7	MAGEA10	NA	NA	NA	NA	NA	NA	NA	NA	NA	NA	NA	NA	NA	NA	NA	NA	NA	NA	NA	NA	NA	NA	NA	NA	NA	NA	NA	NA	NA	NA	NA	NA	NA	NA	NA	NA	NA	NA	NA	NA	NA	NA	NA	NA	NA	NA	NA	NA
ENSG00000124313.8	IQSEC2	0.855254	0.00470574	0.493122	0.000487579	-0.139898	0.017191	0.0551802	-0.0748564	0.426843	0.0777059	0.0463243	0.201043	0.920995	0.00469109	0.730843	0.161651	0.0386638	0.308014	0.163566	-0.0420308	0.291034	0.734437	-0.0130033	0.996225	0.305318	-0.0332306	0.821689	0.292612	-0.0476404	0.678284	0.0603378	-0.0507849	0.291012	0.258038	-0.0362783	0.619389	0.000950676	0.100808	0.0079809	0.384025	0.0326382	0.470372	0.0584963	-0.0778183	0.0998752	0.3274	-0.238304	0.783888
ENSG00000124333.10	VAMP7	0.543912	-0.00818809	0.385218	0.0207079	-0.0493053	0.109673	0.722289	-0.0104272	0.795055	0.185155	-0.0221853	0.309671	0.405336	0.0221294	0.564572	0.0521533	-0.0274397	0.170042	0.132751	-0.0485786	0.264445	0.19924	0.0358451	0.971601	0.647832	-0.0129532	0.87767	0.498537	-0.0189579	0.757049	0.995321	9.64475e-05	0.767389	0.769372	0.00561917	0.784336	0.807152	-0.00379967	0.531593	0.0897282	-0.0458716	0.25252	0.0357542	-0.0493132	0.0724755	0.12565	-0.0440855	0.666217
ENSG00000124334.12	IL9R	NA	NA	NA	NA	NA	NA	NA	NA	NA	NA	NA	NA	NA	NA	NA	NA	NA	NA	NA	NA	NA	NA	NA	NA	0.0019431	-0.447272	0.226	NA	NA	NA	0.0704366	-0.237844	0.308317	NA	NA	NA	NA	NA	NA	NA	NA	NA	NA	NA	NA	0.072146	-0.339582	0.610788
ENSG00000124343.8	XG	1.30715e-37	0.640641	6.64175e-35	0.000159798	0.487459	0.0092599	NA	NA	NA	2.8337e-07	0.355872	2.53529e-05	0.00530459	0.384728	0.101195	1.14766e-05	0.230293	0.00057064	NA	NA	NA	NA	NA	NA	0.156589	0.204633	0.748047	0.0528137	0.342437	0.472592	1.73403e-11	0.352405	6.71853e-09	0.0108081	0.37227	0.229564	2.19016e-42	0.662131	1.09169e-39	0.928886	-0.0142239	0.654863	0.692072	0.0823882	0.436134	NA	NA	NA
ENSG00000124429.13	POF1B	0.883879	0.0211649	0.501825	0.519151	0.0669215	0.506397	NA	NA	NA	NA	NA	NA	0.973842	-0.00558126	0.742033	NA	NA	NA	NA	NA	NA	0.347011	0.127176	0.972682	1.29954e-11	0.352872	7.47229e-09	0.862788	0.0286402	0.831096	0.157669	0.0508755	0.423152	0.6836	-0.0479091	0.763583	NA	NA	NA	0.651295	-0.0357522	0.575217	0.809433	-0.0277099	0.471712	0.308494	-0.441509	0.777924
ENSG00000124479.8	NDP	0.0379321	-0.321867	0.0692366	NA	NA	NA	NA	NA	NA	0.0745706	-0.315979	0.196751	NA	NA	NA	0.570649	-0.107214	0.548906	0.285397	0.0710226	0.378809	NA	NA	NA	NA	NA	NA	NA	NA	NA	NA	NA	NA	NA	NA	NA	NA	NA	NA	NA	NA	NA	NA	NA	NA	NA	NA	NA
ENSG00000124486.8	USP9X	2.02838e-07	0.0751593	4.37408e-06	0.203465	0.0400418	0.332121	4.75884e-15	0.21836	4.26718e-12	4.99731e-27	0.205522	2.93412e-24	2.83225e-07	0.15293	0.000104919	2.44712e-34	0.184075	1.7123e-31	1.17068e-09	0.170072	7.646e-07	1.29286e-08	0.180125	8.45698e-06	1.84612e-10	0.150067	1.02068e-07	0.00893879	0.0806038	0.279771	6.63822e-19	0.163429	3.35476e-16	1.94138e-08	0.127867	5.92874e-06	4.96994e-24	0.159576	1.80165e-21	3.27337e-10	0.149237	1.79023e-07	1.20987e-10	0.140748	1.64814e-08	6.75107e-05	0.126139	0.0262461
ENSG00000125351.6	UPF3B	0.995592	-0.000148379	0.530924	0.46565	-0.0249005	0.482085	0.828793	0.00795069	0.815331	0.679128	-0.0127081	0.553662	0.5414	-0.0258525	0.619555	0.369455	-0.0240132	0.452669	0.781006	0.0134311	0.582256	0.131899	-0.0579975	0.944052	0.0416889	-0.0640085	0.60386	0.126646	-0.0591756	0.570215	0.274168	-0.025553	0.5214	0.503096	-0.0168181	0.71953	0.126885	0.0335073	0.193858	0.0523863	-0.077859	0.198808	0.704877	0.0141669	0.439337	0.935282	-0.0024956	0.884915
ENSG00000125352.4	RNF113A	NA	NA	NA	NA	NA	NA	NA	NA	NA	NA	NA	NA	NA	NA	NA	NA	NA	NA	NA	NA	NA	NA	NA	NA	NA	NA	NA	NA	NA	NA	NA	NA	NA	NA	NA	NA	NA	NA	NA	NA	NA	NA	NA	NA	NA	NA	NA	NA
ENSG00000125354.18	2017-09-06	0.19097	-0.038252	0.202127	0.241084	0.0551033	0.35796	0.221297	0.0499431	0.629915	0.385224	0.0387349	0.441023	0.697788	0.0276654	0.671923	0.0998363	-0.0718101	0.240178	0.148274	-0.0546714	0.278216	0.206426	0.0778589	0.971601	0.182119	0.0655226	0.75641	0.727516	0.022837	0.811302	0.0658642	0.0593867	0.300751	0.468913	0.0300725	0.711685	0.00939279	0.112351	0.038693	0.514388	0.0428079	0.526299	0.511645	0.0384678	0.371838	2.1446e-06	0.230111	0.00104219
ENSG00000125355.11	TMEM255A	0.0193014	-0.266631	0.0431089	0.0562577	-0.170715	0.178129	0.837712	0.0292705	0.816481	0.438574	0.0997346	0.464762	0.130045	-0.250424	0.368965	0.579124	0.0604988	0.552513	0.766135	-0.0247606	0.578474	0.776225	0.0373659	0.996225	0.474493	-0.0722536	0.859209	0.807411	-0.0317432	0.822125	3.64212e-05	-0.287952	0.00572085	0.722788	0.0334211	0.774974	0.881136	-0.0199622	0.555051	0.587951	0.0723079	0.553284	0.00154324	-0.386675	0.00841539	0.864896	-0.0586431	0.877717
ENSG00000125356.6	NDUFA1	0.0659103	0.0539651	0.101311	0.0954395	0.0612737	0.230886	0.832861	0.0100718	0.816211	0.173853	0.036136	0.300662	0.781398	0.0135137	0.698549	0.820469	-0.00633908	0.63236	0.984804	-0.00104569	0.635809	0.566778	0.0302306	0.980296	0.915713	0.00463117	0.905409	0.0484702	0.0831054	0.462185	0.480279	0.0183952	0.628267	0.531258	-0.0170063	0.726111	0.583872	0.0110149	0.456834	0.00748525	0.102079	0.0758101	0.62298	-0.0180878	0.413605	0.868604	0.00630717	0.877717
ENSG00000125363.10	AMELX	NA	NA	NA	NA	NA	NA	NA	NA	NA	NA	NA	NA	NA	NA	NA	NA	NA	NA	NA	NA	NA	NA	NA	NA	NA	NA	NA	NA	NA	NA	NA	NA	NA	NA	NA	NA	NA	NA	NA	NA	NA	NA	NA	NA	NA	NA	NA	NA
ENSG00000125675.13	GRIA3	0.00108534	-0.285949	0.00500202	0.238724	0.161453	0.356933	0.756241	0.0199169	0.802611	0.138209	0.0757896	0.268569	0.00384973	0.36703	0.0885783	0.0153605	0.153127	0.0828138	0.443866	-0.0293986	0.460626	0.495217	-0.089981	0.9789	0.0484469	-0.202542	0.623233	0.028448	-0.309853	0.402824	NA	NA	NA	0.461095	0.076481	0.710751	0.412638	0.053064	0.379691	0.000861144	-0.451288	0.0226064	9.91995e-05	-0.601777	0.00106998	0.853521	0.0497498	0.876989
ENSG00000125676.15	THOC2	0.870761	0.00223788	0.497546	0.222768	0.0263612	0.345692	0.846364	0.00521599	0.817973	0.422611	0.0133936	0.457722	0.209453	0.0389227	0.440107	0.750382	-0.00465454	0.613066	0.417907	0.0235442	0.450615	0.803298	-0.00898947	0.996225	0.948076	-0.00170105	0.909174	0.662641	-0.0203882	0.798008	0.856793	0.00305021	0.73857	0.230455	0.0360255	0.602554	0.000177925	-0.0760422	0.00238486	0.358139	-0.0203471	0.456963	0.855013	-0.00470049	0.48469	0.00827375	-0.0629849	0.362772
ENSG00000125931.6	CITED1	NA	NA	NA	NA	NA	NA	NA	NA	NA	NA	NA	NA	NA	NA	NA	NA	NA	NA	0.325542	-0.130239	0.401168	NA	NA	NA	NA	NA	NA	NA	NA	NA	NA	NA	NA	NA	NA	NA	NA	NA	NA	NA	NA	NA	NA	NA	NA	NA	NA	NA
ENSG00000125962.10	ARMCX5	0.147808	-0.0286689	0.172156	0.000410316	0.11499	0.0159629	0.586918	-0.0196506	0.764027	0.00782805	0.0621789	0.0570509	0.776685	0.0102926	0.697218	0.354338	0.0189435	0.443517	0.00668897	-0.105194	0.0611295	0.289146	0.0395323	0.971601	0.250251	0.0449238	0.796957	0.603725	0.0166944	0.785934	0.624804	0.010725	0.67602	0.13915	-0.0339693	0.528583	0.68364	0.00910286	0.494448	0.235925	-0.0416265	0.38187	0.0195442	0.0862323	0.0489182	0.953112	-0.0084878	0.886241
ENSG00000126010.5	GRPR	NA	NA	NA	NA	NA	NA	NA	NA	NA	NA	NA	NA	NA	NA	NA	NA	NA	NA	NA	NA	NA	0.02356	-0.434574	0.792658	0.0917044	-0.359485	0.686314	0.231757	-0.142606	0.650549	NA	NA	NA	0.708434	0.0355263	0.771272	0.16966	-0.281495	0.228136	NA	NA	NA	NA	NA	NA	0.696588	0.108845	0.860696
ENSG00000126012.7	KDM5C	2.39248e-90	0.444601	4.86259e-87	9.24209e-41	0.43221	2.31912e-37	1.72703e-38	0.528765	5.42009e-35	1.80798e-61	0.435914	4.24615e-58	2.37705e-29	0.450957	5.28338e-26	1.86848e-79	0.426063	3.66075e-76	1.81807e-16	0.289484	2.96855e-13	7.15768e-35	0.502621	3.58958e-31	2.17313e-55	0.49854	1.04128e-51	1.27126e-35	0.466126	5.31841e-32	9.55889e-87	0.479741	3.7036e-83	1.69145e-69	0.474784	6.88731e-66	4.49788e-130	0.630122	1.79358e-126	1.00014e-37	0.420148	2.46144e-34	7.2428e-53	0.463237	1.33198e-49	5.04893e-47	0.748054	2.9443e-43
ENSG00000126016.9	AMOT	0.120707	-0.0653847	0.150718	0.613203	-0.0336926	0.543173	0.0610326	0.126131	0.441092	0.424123	0.0385957	0.458583	0.561272	-0.0338467	0.62702	0.144386	0.0473446	0.291326	0.46463	0.0388299	0.469463	0.666799	0.0350696	0.992194	0.124516	0.0901375	0.720613	0.546817	0.0351013	0.769544	0.750491	-0.0159655	0.712549	0.0137669	0.0913247	0.248844	0.487366	0.0445641	0.414731	0.391314	0.0454771	0.473422	0.649345	-0.0242632	0.422716	0.292802	-0.484085	0.774114
ENSG00000126733.16	DACH2	0.432005	-0.0995654	0.336151	NA	NA	NA	NA	NA	NA	NA	NA	NA	NA	NA	NA	NA	NA	NA	0.0691144	-0.142919	0.193137	NA	NA	NA	NA	NA	NA	NA	NA	NA	NA	NA	NA	NA	NA	NA	NA	NA	NA	NA	NA	NA	NA	NA	NA	NA	NA	NA
ENSG00000126752.7	SSX1	NA	NA	NA	NA	NA	NA	NA	NA	NA	NA	NA	NA	NA	NA	NA	NA	NA	NA	NA	NA	NA	NA	NA	NA	NA	NA	NA	NA	NA	NA	NA	NA	NA	NA	NA	NA	NA	NA	NA	NA	NA	NA	NA	NA	NA	NA	NA	NA
ENSG00000126756.7	UXT	0.535472	-0.012215	0.381899	0.00488156	0.072217	0.0543809	0.815464	-0.0078763	0.812588	0.134467	0.0318895	0.265589	0.087432	0.0618034	0.318056	0.000400832	0.0718187	0.00768412	0.137567	0.0559427	0.269652	0.334515	0.0290904	0.972682	0.536775	0.0188174	0.866863	0.133456	0.0428692	0.575235	0.014696	0.0502966	0.171162	0.00161438	-0.0591432	0.0930211	0.00450069	-0.0564004	0.0237081	0.0200719	0.0690574	0.126178	0.00607983	0.0795193	0.0219129	0.0649838	0.0448485	0.603433
ENSG00000126759.8	CFP	0.0586405	0.122481	0.0938084	0.776011	0.0244757	0.599005	0.541246	-0.0553905	0.755239	0.0407904	0.178891	0.14526	0.0881174	0.228916	0.319505	0.392924	-0.0574782	0.466107	0.230459	0.102763	0.342242	0.161462	0.15007	0.951508	0.107041	0.160622	0.704622	0.582047	-0.064199	0.780506	0.217742	0.0973889	0.481256	0.59881	0.0442838	0.744998	0.120268	0.110445	0.188012	0.86871	0.0141637	0.640322	6.33574e-05	0.287823	0.000761548	0.293324	-0.166432	0.774114
ENSG00000126767.13	ELK1	0.589101	-0.0180815	0.402764	0.146271	-0.0706668	0.285189	0.550037	-0.0260941	0.756848	0.887766	0.0060601	0.612911	0.74161	-0.0286313	0.686185	0.283823	-0.0486612	0.403138	0.717039	-0.0260387	0.563897	0.994439	-0.00039383	0.999754	0.972857	-0.00115635	0.910435	0.723328	-0.0185128	0.810809	0.483542	-0.0149105	0.629857	0.447788	-0.0236162	0.705044	0.48142	0.0124546	0.411647	0.526786	-0.0297475	0.531213	0.0654629	0.0683566	0.107658	0.243679	0.0386049	0.750317
ENSG00000126768.8	TIMM17B	0.787164	-0.00437016	0.47152	0.0957306	0.0430946	0.231256	0.519959	-0.0193829	0.750062	0.797967	-0.00563693	0.588878	0.680321	-0.0136014	0.666429	0.800844	-0.00429413	0.628267	0.890019	-0.00482371	0.612789	0.867801	-0.00478147	0.998404	0.403111	0.0240285	0.845418	0.34606	0.0269004	0.700033	0.135126	0.0298471	0.397055	0.179985	-0.0275969	0.568559	0.621334	0.00823966	0.471886	0.0976554	0.0415105	0.261856	0.251547	-0.0294663	0.246099	0.807085	-0.00934621	0.874661
ENSG00000126890.13	CTAG2	0.84583	-0.0569998	0.490297	NA	NA	NA	NA	NA	NA	NA	NA	NA	NA	NA	NA	NA	NA	NA	NA	NA	NA	NA	NA	NA	NA	NA	NA	NA	NA	NA	NA	NA	NA	0.196873	0.486798	0.579102	NA	NA	NA	NA	NA	NA	NA	NA	NA	NA	NA	NA
ENSG00000126895.9	AVPR2	0.185294	-0.0621004	0.198367	0.000382873	-0.272427	0.0152499	NA	NA	NA	0.697807	-0.0463871	0.558569	0.0446444	-0.239893	0.242615	0.172816	-0.104011	0.316291	NA	NA	NA	0.474701	-0.0683858	0.9789	0.210504	-0.101093	0.775844	0.36401	0.0738932	0.707828	0.609456	0.0384544	0.671285	0.104435	0.0892143	0.486732	NA	NA	NA	0.00725781	-0.242452	0.0747032	0.185759	-0.0893266	0.205826	NA	NA	NA
ENSG00000126903.11	SLC10A3	0.0920227	-0.0307284	0.126117	0.746736	-0.0100618	0.58987	0.294385	-0.0511705	0.67263	0.418831	-0.0196392	0.45645	0.251678	-0.0413888	0.4727	0.612129	-0.0108271	0.56572	0.0436291	0.106271	0.154178	0.152555	-0.0496734	0.949715	0.827402	0.00617935	0.897748	0.894473	-0.00398698	0.836534	0.93719	0.00156881	0.756806	0.711044	-0.00795228	0.771841	0.385159	0.0186727	0.365079	0.437092	-0.0268844	0.493846	0.326068	-0.0310767	0.287568	0.525293	-0.0310865	0.834792
ENSG00000126945.8	HNRNPH2	NA	NA	NA	NA	NA	NA	NA	NA	NA	NA	NA	NA	NA	NA	NA	NA	NA	NA	NA	NA	NA	NA	NA	NA	NA	NA	NA	NA	NA	NA	NA	NA	NA	NA	NA	NA	NA	NA	NA	NA	NA	NA	NA	NA	NA	NA	NA	NA
ENSG00000126947.7	ARMCX1	0.677664	0.0098827	0.434933	0.688929	0.0149957	0.571009	0.0933907	0.0630036	0.504042	0.447818	0.0179329	0.468599	0.0043559	0.118754	0.0936335	0.000984851	0.0778484	0.0145612	0.315254	-0.0355341	0.395809	0.333392	0.0324958	0.972682	0.473264	-0.0278018	0.858258	0.955483	-0.00228446	0.844045	0.264783	0.0337175	0.515064	0.27293	0.030177	0.627971	0.0316239	-0.0440142	0.0828258	0.185957	0.0421581	0.345856	0.990989	0.000389313	0.520418	0.550135	0.171456	0.842363
ENSG00000126950.7	TMEM35	0.0118881	-0.224751	0.0304593	0.678329	-0.0495044	0.56729	0.043091	-0.241367	0.4049	0.895518	0.00587009	0.615369	0.00662365	0.280217	0.11156	0.595685	0.0220694	0.559616	0.00697657	-0.14815	0.0623616	0.785288	0.0216383	0.996225	0.238334	0.077328	0.79459	0.140419	0.132151	0.581485	0.0859206	0.121563	0.332015	0.496315	0.0323514	0.717656	0.50159	0.0534811	0.421105	0.319166	0.147365	0.43616	NA	NA	NA	NA	NA	NA
ENSG00000126952.12	NXF5	NA	NA	NA	NA	NA	NA	NA	NA	NA	NA	NA	NA	NA	NA	NA	NA	NA	NA	NA	NA	NA	NA	NA	NA	NA	NA	NA	NA	NA	NA	NA	NA	NA	NA	NA	NA	NA	NA	NA	NA	NA	NA	NA	NA	NA	NA	NA	NA
ENSG00000126953.5	TIMM8A	0.474615	0.0204638	0.355427	0.0060458	0.117728	0.0606868	0.517617	-0.0247152	0.749776	0.900463	-0.00480797	0.616528	0.679409	0.0225884	0.666216	0.409374	-0.0284374	0.476403	0.235671	-0.0659314	0.345736	0.518232	-0.0358031	0.979854	0.933709	0.00361612	0.907728	0.82378	-0.011979	0.825944	0.000345818	-0.103487	0.0246603	0.509388	-0.0238533	0.720845	0.0216118	-0.0512916	0.0661647	0.0242529	-0.0961731	0.137294	0.501903	-0.0280582	0.367994	0.404751	-0.0270399	0.806607
ENSG00000126970.11	ZC4H2	0.847869	-0.00513241	0.490954	0.810012	0.00840813	0.608142	0.00713562	0.0943635	0.236004	0.00438982	0.0753615	0.0396148	0.0410344	0.0857237	0.234128	0.204906	0.0273813	0.34377	0.196231	0.0482503	0.316974	0.117187	0.0671229	0.943361	0.439481	0.027191	0.852602	0.638159	0.0190367	0.793505	0.0605381	-0.0633629	0.291397	0.841215	0.0057783	0.796472	2.30208e-05	0.112264	0.00053371	2.18265e-08	0.250022	7.67384e-06	3.71279e-08	0.380788	2.25718e-06	0.322777	0.0650076	0.783888
ENSG00000129675.11	ARHGEF6	0.255879	0.0423311	0.243218	0.0706753	-0.0948648	0.197614	0.884416	-0.00581436	0.821912	0.180825	0.0400127	0.30624	0.351265	-0.039331	0.537777	0.203358	0.02954	0.342249	0.725583	-0.0142264	0.566069	0.997647	0.000120368	0.999754	0.671863	0.0145707	0.880638	0.39796	-0.0357265	0.721048	0.0462611	-0.0546771	0.269389	0.288536	0.029373	0.635278	0.614039	-0.0151797	0.468667	0.432852	-0.0299758	0.492163	0.00391314	-0.0951039	0.0160814	0.977293	0.00142296	0.888978
ENSG00000129680.11	MAP7D3	0.259277	-0.0333646	0.245528	0.460646	0.0272413	0.479725	0.664415	0.0141083	0.780585	0.22257	0.0491782	0.33988	0.0829471	0.0676576	0.3109	0.43662	-0.0193538	0.489177	0.236483	0.094068	0.346408	0.261372	-0.0467291	0.971601	0.743416	-0.0114323	0.889756	0.618381	-0.0195826	0.789952	0.0771887	0.0606337	0.32065	0.0314796	0.083638	0.338287	0.0226173	-0.0834847	0.0679859	0.214509	0.0355473	0.366197	0.50273	0.0281339	0.368306	0.781686	0.00902383	0.871242
ENSG00000129682.9	FGF13	0.164168	0.0741068	0.184192	0.21061	-0.1112	0.337113	0.291363	0.120786	0.671647	0.101294	0.0659132	0.229962	0.0580431	-0.111536	0.269187	0.473938	-0.0207498	0.505982	0.837461	-0.0120671	0.597663	0.207185	0.0774115	0.971601	0.0305746	0.126624	0.576025	0.577059	-0.0390143	0.779285	0.994743	-0.000361836	0.767284	0.185905	0.0622865	0.572971	0.0891655	-0.213314	0.156255	0.529475	0.0670326	0.532306	0.19844	0.11418	0.214209	NA	NA	NA
ENSG00000130021.9	HDHD1	8.9628e-44	0.468169	6.07213e-41	6.41283e-25	0.455903	5.85153e-22	7.70615e-30	0.66892	1.20925e-26	1.4158e-41	0.597544	1.33003e-38	1.85974e-15	0.39352	1.58984e-12	1.02227e-22	0.366421	4.5519e-20	2.92468e-12	0.521915	2.86526e-09	1.02134e-13	0.440809	1.02441e-10	1.14521e-46	0.699948	4.11558e-43	5.48047e-24	0.495512	7.64266e-21	1.10366e-69	0.752669	1.83264e-66	5.43468e-56	0.582588	1.10646e-52	4.60001e-62	0.729726	4.07623e-59	2.57182e-18	0.375666	2.10983e-15	2.02812e-35	0.49419	2.6112e-32	1.3532e-28	0.906904	1.75361e-25
ENSG00000130032.11	PRRG3	0.00176471	0.198083	0.00722277	0.588446	0.0725081	0.535092	NA	NA	NA	NA	NA	NA	0.543542	0.120059	0.619727	NA	NA	NA	0.655483	-0.0213295	0.544071	0.746282	0.0382858	0.996225	0.644954	-0.0459373	0.877324	0.304393	0.112311	0.682443	0.189049	0.126748	0.452646	0.348535	0.0816247	0.664391	NA	NA	NA	0.677053	0.0750851	0.583959	0.00456237	-0.355327	0.0178424	NA	NA	NA
ENSG00000130052.9	STARD8	0.662953	0.0129498	0.429729	0.593352	0.0238792	0.53687	0.529541	0.0337871	0.753259	0.895831	0.00655541	0.615474	0.963736	0.00264265	0.740737	0.924866	-0.00388723	0.657324	0.0031263	0.225896	0.0423622	0.930105	-0.00420278	0.998917	0.10848	-0.0580689	0.70601	0.398677	0.034666	0.721686	0.0260685	-0.0848209	0.214469	0.454789	-0.025649	0.707725	0.854651	-0.0136485	0.54756	0.688796	-0.0172248	0.58765	0.27658	-0.0357955	0.261203	0.325674	0.2408	0.783888
ENSG00000130054.4	FAM155B	NA	NA	NA	0.601999	-0.122209	0.539258	0.924887	0.00711713	0.828389	NA	NA	NA	NA	NA	NA	NA	NA	NA	0.553193	0.0435352	0.506756	0.965485	0.00586909	0.999645	0.009885	0.321394	0.458374	0.52657	0.105343	0.765709	0.237243	0.153741	0.494756	0.413973	0.0902192	0.689665	NA	NA	NA	0.887737	0.00835655	0.645688	2.2893e-17	-1.22502	6.97153e-15	NA	NA	NA
ENSG00000130055.9	GDPD2	NA	NA	NA	NA	NA	NA	NA	NA	NA	0.775107	0.026539	0.581778	NA	NA	NA	0.740843	0.0257897	0.610323	0.588898	-0.0505458	0.520004	NA	NA	NA	0.312498	0.0595167	0.824969	NA	NA	NA	0.282992	0.176165	0.527132	NA	NA	NA	NA	NA	NA	NA	NA	NA	NA	NA	NA	NA	NA	NA
ENSG00000130066.12	SAT1	0.0058147	-0.12069	0.0177182	0.0447545	-0.110963	0.158888	0.073314	-0.0962087	0.466045	0.000308091	-0.219778	0.00651292	0.585866	-0.0401423	0.636611	0.681409	0.0147661	0.590458	0.674485	0.0245906	0.550377	0.886653	0.00893433	0.998404	0.581455	-0.031541	0.869012	0.00670521	-0.159682	0.253557	0.444654	-0.0338915	0.612014	0.255717	0.0605577	0.617579	0.411111	-0.0402787	0.379217	0.00396406	-0.14655	0.0554313	0.000532613	-0.237413	0.00392584	0.155665	-0.144641	0.694464
ENSG00000130119.11	GNL3L	0.369865	0.0239246	0.306547	0.0605644	0.08366	0.1841	0.64554	0.021256	0.775702	0.636159	0.0165936	0.541056	0.951886	0.00265647	0.737938	0.350027	0.0272948	0.441981	0.0163975	-0.203145	0.0954151	0.554696	-0.0302326	0.980296	0.953599	0.00265145	0.909174	0.72552	0.0202656	0.811045	0.888047	0.00414734	0.744846	0.194372	-0.0489354	0.577703	0.00406435	-0.0677745	0.0220354	0.668469	0.0206808	0.581776	0.301904	0.0459631	0.27597	0.189299	-0.0609491	0.71645
ENSG00000130150.7	MOSPD2	0.74739	-0.0126901	0.458713	0.0963872	-0.0938477	0.231893	0.453805	-0.0375472	0.728374	0.403828	0.0431821	0.448688	0.0275395	-0.142342	0.19771	0.727242	0.012231	0.606519	0.0882896	-0.129076	0.216078	0.341433	0.0481866	0.972682	0.468479	0.0486064	0.857256	0.285288	0.0545512	0.674562	0.454012	-0.0336061	0.6166	0.90538	-0.00411885	0.805788	0.00112188	-0.137589	0.00910196	0.32993	-0.0529184	0.441537	0.330365	0.0458655	0.289803	0.0606255	-0.132889	0.591742
ENSG00000130224.10	LRCH2	0.00961821	-0.0768304	0.0258322	0.0507241	0.0834843	0.168753	0.930828	-0.00526881	0.829636	0.0673938	-0.0542822	0.186594	0.0342911	0.104738	0.215096	0.626125	-0.0141629	0.57095	0.892001	-0.00654721	0.612991	0.963748	-0.00301983	0.999645	0.608644	0.0323537	0.872666	0.976513	-0.00124412	0.845238	0.66888	-0.0202511	0.688519	0.971743	-0.00110458	0.816393	0.562166	-0.0212268	0.447734	0.180979	-0.0453119	0.341301	0.00160736	-0.226954	0.00867441	NA	NA	NA
ENSG00000130234.6	ACE2	0.017273	0.350313	0.0399221	0.179802	-0.202154	0.312258	0.00112538	-0.448648	0.107027	3.58391e-07	-0.997247	3.08882e-05	0.934067	-0.0152122	0.732638	0.00376889	-0.509225	0.034682	NA	NA	NA	0.260891	-0.280498	0.971601	0.0175221	0.282544	0.541596	0.0129393	-0.498837	0.317804	0.577206	0.0373343	0.662203	7.87661e-08	-0.858235	2.164e-05	NA	NA	NA	0.633825	-0.0482947	0.569789	0.389367	0.0774398	0.317935	NA	NA	NA
ENSG00000130385.5	BMP15	NA	NA	NA	NA	NA	NA	NA	NA	NA	NA	NA	NA	NA	NA	NA	NA	NA	NA	NA	NA	NA	NA	NA	NA	NA	NA	NA	NA	NA	NA	NA	NA	NA	NA	NA	NA	NA	NA	NA	NA	NA	NA	NA	NA	NA	NA	NA	NA
ENSG00000130741.6	EIF2S3	7.38752e-35	0.294434	3.33661e-32	7.11578e-15	0.246229	4.20132e-12	5.40014e-11	0.27624	3.76617e-08	6.03582e-35	0.399319	4.05014e-32	1.5959e-20	0.43285	2.21698e-17	9.08159e-50	0.423402	7.41366e-47	5.39236e-17	0.306915	1.3207e-13	5.58123e-17	0.394245	6.99746e-14	6.25351e-14	0.247279	3.90841e-11	3.0489e-17	0.341162	3.82659e-14	1.81483e-24	0.212933	1.17193e-21	6.89851e-38	0.354917	7.66082e-35	2.59972e-39	0.338943	1.21961e-36	4.29032e-26	0.292643	6.03363e-23	4.67871e-33	0.347736	4.91677e-30	5.52315e-10	0.241278	3.39037e-07
ENSG00000130821.11	SLC6A8	0.375407	0.0379143	0.309343	0.00511663	-0.19103	0.0557106	0.773373	-0.0188611	0.806314	0.0931789	-0.0808311	0.220063	0.914204	-0.00682629	0.728925	0.0193864	-0.0983629	0.0960112	0.362349	0.034301	0.420851	0.0306247	-0.1023	0.7941	0.375959	-0.0615375	0.840542	0.52363	0.0320824	0.764678	0.802234	-0.0145616	0.726796	0.771397	0.00839094	0.784509	0.0241941	0.0862231	0.0704722	0.402522	-0.0400343	0.479092	0.323155	0.0368189	0.286201	0.690801	-0.083801	0.859927
ENSG00000130822.11	PNCK	0.0130611	-0.282046	0.0326117	0.0616469	-0.295263	0.185396	0.11409	0.271377	0.533448	0.00952229	-0.464784	0.063398	0.677553	0.0859202	0.665773	0.0005004	-0.258103	0.00902383	0.584434	-0.0251696	0.518953	0.774531	0.0208304	0.996225	0.820171	0.0233146	0.897033	0.406638	0.0641	0.72351	0.694232	0.0287919	0.697328	0.83647	0.0120041	0.795038	NA	NA	NA	0.819642	0.0225011	0.628415	0.125282	-0.144952	0.162253	0.212871	0.410246	0.733451
ENSG00000130826.11	DKC1	0.207811	-0.0225801	0.213401	0.0213749	0.0755374	0.110647	0.33915	-0.0225847	0.688424	0.445448	-0.017497	0.467819	0.795995	0.00861305	0.702667	0.778136	0.00550585	0.621536	0.552141	-0.0186456	0.506523	0.200482	-0.0377581	0.971601	0.357236	-0.0291042	0.836092	0.788434	-0.00897909	0.81889	0.184188	-0.0263042	0.448534	0.186937	0.0252196	0.573459	0.248538	0.016184	0.286396	0.0923958	0.0515541	0.256074	0.0237478	0.0655786	0.0558661	0.184522	0.0354722	0.714154
ENSG00000130827.5	PLXNA3	3.8832e-05	-0.191529	0.000358337	0.139919	-0.0937124	0.278479	0.427858	-0.0414613	0.723812	0.93758	-0.00398578	0.625513	0.00163338	-0.179181	0.0623789	0.257321	0.0470314	0.384984	0.0987409	-0.132037	0.227227	0.204747	-0.0666235	0.971601	0.766637	-0.0188653	0.890318	0.16994	-0.0735987	0.606064	0.223384	-0.0641734	0.485387	0.475675	-0.028321	0.713403	0.403512	-0.0238632	0.374756	0.503028	-0.0273513	0.521857	0.785019	-0.0159373	0.46444	0.791602	0.0198982	0.871577
ENSG00000130829.13	DUSP9	NA	NA	NA	0.429853	0.207076	0.466889	NA	NA	NA	NA	NA	NA	NA	NA	NA	NA	NA	NA	0.000812077	0.31179	0.0258475	NA	NA	NA	NA	NA	NA	NA	NA	NA	0.161538	-0.140569	0.426926	NA	NA	NA	NA	NA	NA	NA	NA	NA	NA	NA	NA	NA	NA	NA
ENSG00000130830.10	MPP1	0.831653	-0.0061336	0.485611	0.190734	0.0507745	0.322566	0.0997122	0.0674018	0.514486	0.947888	-0.00199241	0.627814	0.224059	0.0598674	0.451757	0.176704	0.0293865	0.319239	0.415769	-0.0262472	0.44968	0.264607	0.0408196	0.971601	0.363668	0.0382061	0.836576	0.314839	0.0426549	0.686702	0.360224	0.0249218	0.572338	0.505994	0.0163875	0.720143	2.39925e-07	0.109939	1.32879e-05	0.149432	0.0519592	0.314696	0.679864	0.0141987	0.432706	0.0316751	0.131543	0.501024
ENSG00000130962.13	PRRG1	2.28424e-05	0.10809	0.000229547	0.744639	0.0124379	0.58973	0.867798	-0.0073873	0.820666	0.328677	-0.0304221	0.410431	0.0491439	0.0868285	0.252498	0.910194	-0.00269377	0.653764	0.000915658	-0.199643	0.0266189	0.575041	0.0252754	0.981131	0.896181	-0.00627986	0.903267	0.869147	0.00751665	0.832855	0.911247	0.00366058	0.750662	0.714498	0.0116076	0.772234	0.0029982	-0.0691991	0.0178452	0.00628482	-0.111071	0.0692058	0.274212	-0.0435122	0.259842	NA	NA	NA
ENSG00000130985.12	UBA1	7.55376e-21	0.159222	1.3066e-18	3.84413e-09	0.136355	1.48401e-06	9.17105e-08	0.150142	5.00563e-05	2.43269e-22	0.177701	1.31859e-19	2.06147e-07	0.165015	8.18208e-05	2.17735e-22	0.173099	9.27367e-20	0.000186278	0.114205	0.0133207	3.38178e-09	0.155908	2.4228e-06	1.74058e-24	0.219062	1.92466e-21	5.10423e-08	0.1288	3.20309e-05	8.47274e-36	0.218799	7.57563e-33	2.22712e-11	0.114508	9.3812e-09	6.63885e-29	0.220807	2.64731e-26	6.29583e-08	0.148974	1.9993e-05	1.30627e-12	0.180321	2.40228e-10	5.00769e-13	0.283771	3.89368e-10
ENSG00000130988.8	RGN	0.520236	0.038472	0.37538	0.595737	0.0499199	0.537233	0.227327	-0.0685186	0.634211	0.0866075	0.0711804	0.212438	0.643575	-0.0399524	0.654607	0.963226	0.00176875	0.66692	0.188148	0.0703031	0.310603	0.529149	-0.0645829	0.980296	0.303616	-0.0941902	0.821298	0.578735	0.0468844	0.779285	0.246255	-0.0698993	0.500078	0.440606	-0.0450711	0.701635	0.0139815	0.156575	0.0504321	0.775058	0.0138579	0.616462	0.772196	-0.0175863	0.460325	NA	NA	NA
ENSG00000131080.10	EDA2R	0.0999256	-0.0900329	0.133329	0.396976	0.0903684	0.44971	0.0511619	-0.197454	0.416303	0.0250381	-0.11146	0.111557	0.914141	-0.00900833	0.728925	0.118045	-0.0758389	0.263172	0.986445	0.00285113	0.636169	0.933053	-0.00873846	0.998917	0.245398	-0.113831	0.796543	0.594931	-0.0556107	0.783593	0.837619	-0.0154913	0.734056	0.818919	-0.0166212	0.791866	0.0273104	0.0639562	0.0755915	0.0150841	-0.253088	0.110193	0.00655454	-0.256216	0.0231364	0.0106276	-0.226031	0.392724
ENSG00000131089.9	ARHGEF9	0.13513	-0.0379461	0.162296	0.451444	-0.0301445	0.476019	0.0589445	-0.0744292	0.437848	0.000446542	0.114627	0.00849173	0.394618	0.0694236	0.558265	0.0286357	0.0767439	0.121911	0.0469829	-0.0540465	0.159048	0.279281	0.0475557	0.971601	0.66441	0.0144169	0.87957	0.804359	0.00963099	0.820822	0.314252	0.0283199	0.546094	0.162479	0.0356524	0.552169	0.168397	0.0330354	0.227128	0.362419	-0.0521657	0.459462	0.886398	0.00422408	0.49326	0.924214	0.00469797	0.88409
ENSG00000131171.8	SH3BGRL	0.000502863	-0.0739498	0.00276041	0.195217	-0.0402822	0.325385	0.29467	-0.0335555	0.67263	0.162096	-0.0326167	0.291847	0.0496526	0.069717	0.253821	0.00561201	-0.0560059	0.0445894	0.887663	0.00465323	0.612312	0.100259	0.0697231	0.929892	0.0372226	0.0912542	0.596773	0.0595227	0.0728251	0.486817	0.165837	0.0348408	0.430727	0.012427	0.0633293	0.241223	0.766269	-0.00603304	0.5201	0.296639	0.029505	0.422791	0.0525674	-0.0535111	0.0929468	0.247948	0.0510383	0.750838
ENSG00000131174.4	COX7B	6.27161e-05	0.092208	0.000525096	0.0039718	0.0938877	0.0482694	0.704363	-0.0151175	0.789535	0.641569	-0.0109501	0.542587	0.429529	0.0315435	0.575259	0.114043	-0.0348276	0.258726	0.634574	-0.016949	0.537345	0.130438	0.0657955	0.944052	0.356103	0.0366964	0.836019	0.161683	0.0619655	0.598575	0.872162	0.00406149	0.742553	0.629904	-0.011995	0.751938	0.252757	-0.0209696	0.289153	0.294054	0.0341411	0.42118	0.149696	-0.0486339	0.180998	0.828378	-0.00696814	0.875738
ENSG00000131263.8	RLIM	0.157025	0.0229913	0.179187	0.0239566	0.0791789	0.116388	0.0478964	0.0626342	0.410483	0.626778	0.0116001	0.538052	0.0061419	0.0886646	0.107833	0.676185	0.00818436	0.588378	0.105835	-0.0428033	0.234829	0.878361	-0.00510812	0.998404	0.625043	-0.0158706	0.875678	0.978991	-0.000840942	0.846041	0.661295	0.00915594	0.686051	0.702763	-0.00764316	0.769789	0.73051	-0.00591095	0.510067	0.241347	0.0348107	0.386326	0.00503616	0.0688548	0.0191769	0.390346	-0.030174	0.801276
ENSG00000131264.3	CDX4	NA	NA	NA	NA	NA	NA	NA	NA	NA	NA	NA	NA	NA	NA	NA	NA	NA	NA	NA	NA	NA	NA	NA	NA	NA	NA	NA	NA	NA	NA	NA	NA	NA	NA	NA	NA	NA	NA	NA	NA	NA	NA	NA	NA	NA	NA	NA	NA
ENSG00000131269.11	ABCB7	0.446691	0.0130409	0.34295	0.669291	-0.0134709	0.563858	0.805095	0.0078477	0.812165	0.619494	-0.0117561	0.536326	0.369744	0.0356684	0.546058	0.0558881	0.0420171	0.176779	0.427809	0.0371967	0.454922	0.304482	0.0357209	0.971601	0.357776	0.0288433	0.836092	0.929151	-0.00321474	0.840441	0.293934	0.020131	0.53572	0.343001	0.0200262	0.662202	0.28054	0.0205629	0.30805	0.833752	-0.00558894	0.63291	0.0256602	-0.0567203	0.0584761	0.590686	0.0201965	0.847437
ENSG00000131721.4	RHOXF2	NA	NA	NA	NA	NA	NA	NA	NA	NA	NA	NA	NA	NA	NA	NA	NA	NA	NA	NA	NA	NA	NA	NA	NA	NA	NA	NA	NA	NA	NA	NA	NA	NA	NA	NA	NA	NA	NA	NA	NA	NA	NA	NA	NA	NA	NA	NA	NA
ENSG00000131724.6	IL13RA1	0.0101376	0.0692128	0.0269054	0.0117089	-0.105304	0.0833508	0.55386	-0.0227161	0.757206	0.0687143	0.0544413	0.188736	0.119957	0.0720026	0.357598	0.811051	-0.0055226	0.630215	0.126591	0.111036	0.257832	0.38039	0.0428583	0.972682	0.998022	-9.33729e-05	0.913613	0.28648	0.0606887	0.675347	0.582734	0.0124677	0.663541	0.803986	0.00927037	0.78891	0.25154	0.0263898	0.288439	0.326076	0.031356	0.439328	0.855918	-0.00730927	0.484888	0.0662506	0.336898	0.60508
ENSG00000131725.9	WDR44	0.477391	-0.0118523	0.356453	0.132563	-0.0393622	0.270794	0.279719	0.0376366	0.663418	0.228835	-0.0274059	0.345117	0.186967	-0.040824	0.420748	0.461866	-0.0147087	0.500661	0.0162425	-0.0953916	0.095057	0.359725	0.0357203	0.972682	0.867877	-0.00585845	0.901479	0.987383	-0.00053579	0.847766	0.613505	-0.0114183	0.67267	0.865316	0.00365799	0.799829	0.953221	-0.00117615	0.573973	0.14302	-0.0480963	0.309687	0.0313083	-0.055192	0.0666403	0.665059	-0.0152927	0.855425
ENSG00000131828.9	PDHA1	5.00417e-09	0.133711	1.70221e-07	0.0334995	0.0686104	0.137521	0.552414	0.019964	0.756937	0.738629	0.00765353	0.572795	0.215649	0.0562292	0.445909	0.114594	0.0265967	0.259446	0.516875	-0.0244579	0.492208	0.394524	0.0318725	0.972682	0.993857	0.000247255	0.913286	0.345719	-0.0389474	0.699914	0.246306	0.0201023	0.500078	0.169824	-0.036308	0.559158	0.329689	-0.0157345	0.334875	0.274406	-0.0383843	0.407443	0.000747618	-0.114381	0.00500874	0.511686	0.0173316	0.831754
ENSG00000131831.13	RAI2	6.13769e-09	-0.205406	2.01978e-07	0.00521405	-0.16329	0.0561802	0.338307	0.0464008	0.688293	0.159084	0.038102	0.289234	0.162626	0.0604651	0.401292	0.324074	-0.0224555	0.428469	0.0884033	-0.088004	0.216244	0.489182	0.0300783	0.9789	0.197236	-0.060185	0.766265	0.615829	-0.0215028	0.789462	0.048806	0.0699114	0.274432	0.00336362	-0.0773521	0.136506	0.115266	-0.201275	0.183106	0.0860303	-0.0737685	0.246769	0.584733	-0.0178974	0.399538	NA	NA	NA
ENSG00000132446.5	FTHL17	NA	NA	NA	NA	NA	NA	NA	NA	NA	NA	NA	NA	NA	NA	NA	NA	NA	NA	NA	NA	NA	NA	NA	NA	NA	NA	NA	NA	NA	NA	NA	NA	NA	NA	NA	NA	NA	NA	NA	NA	NA	NA	NA	NA	NA	NA	NA	NA
ENSG00000133124.10	IRS4	NA	NA	NA	NA	NA	NA	NA	NA	NA	NA	NA	NA	NA	NA	NA	NA	NA	NA	NA	NA	NA	NA	NA	NA	NA	NA	NA	NA	NA	NA	NA	NA	NA	NA	NA	NA	NA	NA	NA	NA	NA	NA	NA	NA	NA	NA	NA	NA
ENSG00000133131.10	MORC4	0.0483686	0.0532762	0.0815822	0.583265	-0.0205831	0.532891	0.200462	-0.0681025	0.616749	1.42668e-06	0.115774	9.64212e-05	0.18288	0.0490012	0.417992	0.0001656	0.0819633	0.00393745	0.0520612	0.105336	0.168828	0.0277971	0.0876043	0.7941	0.0636296	0.0600653	0.647924	0.870495	0.00750092	0.832859	0.00978424	-0.0641204	0.145588	0.37541	0.0276705	0.672902	0.144542	0.0315088	0.209057	0.0360589	0.0877721	0.163962	0.450746	0.0280213	0.345752	0.926914	-0.0205658	0.88431
ENSG00000133134.7	BEX2	0.686752	-0.0399111	0.437997	0.49393	0.0618505	0.494926	0.853991	-0.0107664	0.818531	0.052659	-0.169631	0.165371	0.148302	-0.216187	0.386789	0.944531	0.00629831	0.662727	0.166647	-0.0601887	0.29392	0.176915	-0.0975431	0.962677	0.453535	0.0598177	0.855355	0.246366	-0.130084	0.656011	0.312265	0.0550303	0.545247	0.230191	-0.0946937	0.60212	0.272986	0.135998	0.303643	0.79535	-0.0272044	0.622154	0.526902	-0.0914441	0.377665	0.66032	-0.0962917	0.854643
ENSG00000133135.9	RNF128	0.321409	-0.133276	0.280935	NA	NA	NA	0.737639	0.0241228	0.799206	NA	NA	NA	NA	NA	NA	NA	NA	NA	0.369834	-0.0670284	0.424925	0.807871	0.0510384	0.996225	0.727186	-0.0187058	0.889171	NA	NA	NA	0.882086	0.0058186	0.744331	NA	NA	NA	0.4908	-0.0703431	0.416143	5.59045e-05	-0.68914	0.00458619	NA	NA	NA	NA	NA	NA
ENSG00000133136.3	GNG5P2	NA	NA	NA	NA	NA	NA	NA	NA	NA	NA	NA	NA	NA	NA	NA	NA	NA	NA	NA	NA	NA	NA	NA	NA	NA	NA	NA	NA	NA	NA	NA	NA	NA	NA	NA	NA	NA	NA	NA	NA	NA	NA	NA	NA	NA	NA	NA	NA
ENSG00000133138.15	TBC1D8B	0.449104	-0.0299465	0.344035	0.046765	0.102173	0.162875	0.0972407	0.116738	0.509695	0.0719804	0.080509	0.193532	0.627798	0.0460126	0.64999	0.462141	0.0290542	0.500904	0.519986	-0.0561758	0.493529	0.116072	0.0958691	0.941913	0.321691	0.0454451	0.829681	0.88113	0.0104782	0.833377	0.816603	-0.00904188	0.729388	0.388983	0.0414547	0.678978	0.397025	-0.0303596	0.371029	0.899846	0.00698795	0.648211	0.555014	-0.0378354	0.388304	0.125983	-0.317545	0.666217
ENSG00000133142.13	TCEAL4	1.65107e-09	-0.184593	6.15724e-08	0.0308165	0.111215	0.132328	0.814953	-0.00885685	0.812451	0.785804	-0.0124419	0.585537	0.0616474	-0.128078	0.275034	0.0498724	-0.0710607	0.166571	0.759808	-0.0106552	0.576131	0.714701	-0.0227788	0.996225	0.839989	0.00994578	0.89945	0.936372	0.00546766	0.840682	0.139947	0.0380631	0.404002	0.547637	0.025251	0.73139	0.997668	-9.7762e-05	0.584144	0.699673	0.0162944	0.592372	0.0728934	0.0460921	0.114969	0.830586	0.0110051	0.875738
ENSG00000133149.5	TEX13A	NA	NA	NA	NA	NA	NA	NA	NA	NA	NA	NA	NA	NA	NA	NA	NA	NA	NA	NA	NA	NA	NA	NA	NA	NA	NA	NA	NA	NA	NA	NA	NA	NA	NA	NA	NA	NA	NA	NA	NA	NA	NA	NA	NA	NA	NA	NA	NA
ENSG00000133169.5	BEX1	0.438199	-0.0889933	0.33902	0.656713	0.0592586	0.55927	0.642779	0.0468705	0.775376	0.507704	-0.0893316	0.496158	0.084397	-0.28777	0.31411	0.674931	-0.0598357	0.588034	0.0140201	-0.123895	0.087153	0.642008	0.0232338	0.987415	0.527112	0.0563981	0.865076	0.845846	0.024844	0.829283	NA	NA	NA	0.442501	0.0604755	0.702091	0.0189995	-0.195333	0.0611728	0.810588	0.0352649	0.626138	0.00894018	-0.443087	0.0284453	NA	NA	NA
ENSG00000134588.8	USP26	NA	NA	NA	NA	NA	NA	NA	NA	NA	NA	NA	NA	NA	NA	NA	NA	NA	NA	NA	NA	NA	NA	NA	NA	NA	NA	NA	NA	NA	NA	NA	NA	NA	NA	NA	NA	NA	NA	NA	NA	NA	NA	NA	NA	NA	NA	NA	NA
ENSG00000134590.9	FAM127A	0.324151	0.0178557	0.282432	0.11721	0.0434921	0.254516	0.931807	0.00273146	0.829636	0.961452	0.00111068	0.631118	0.205025	-0.0403624	0.436377	0.969365	0.000764969	0.66813	0.156457	-0.0437872	0.284852	0.239635	0.0397733	0.971601	0.297235	0.0347417	0.817125	0.988145	0.000561632	0.847788	0.0403382	-0.0461549	0.256149	0.728075	-0.00755023	0.776537	0.944688	0.00164785	0.571415	0.416374	0.0211456	0.485541	0.362418	0.0246466	0.30535	0.000524757	-0.147735	0.113339
ENSG00000134594.4	RAB33A	0.00332372	-0.253699	0.01168	0.688482	0.0505342	0.570786	0.348443	0.135525	0.690102	0.713975	0.044015	0.564719	0.295073	0.181313	0.502484	0.76137	0.0261744	0.617114	0.00121658	-0.233005	0.0288061	0.602656	-0.0762436	0.985432	0.968071	0.0045572	0.909987	0.0694565	0.2555	0.50389	NA	NA	NA	NA	NA	NA	0.570201	0.053485	0.450786	0.050823	-0.222127	0.195514	0.0912571	-0.245389	0.13212	0.670643	-0.0268028	0.856242
ENSG00000134595.6	SOX3	NA	NA	NA	NA	NA	NA	NA	NA	NA	NA	NA	NA	NA	NA	NA	NA	NA	NA	0.32796	0.157507	0.402477	NA	NA	NA	NA	NA	NA	NA	NA	NA	NA	NA	NA	NA	NA	NA	NA	NA	NA	NA	NA	NA	NA	NA	NA	NA	NA	NA
ENSG00000134597.9	RBMX2	0.899349	-0.00276367	0.506022	0.138147	-0.0445111	0.276603	0.2164	0.0463668	0.626955	0.129061	0.0401876	0.259792	0.701923	0.0154792	0.673287	0.69053	0.00962022	0.593689	9.85432e-05	0.186279	0.00955854	0.851418	0.00706974	0.998404	0.936342	-0.00230577	0.908436	0.151667	0.0464723	0.590798	0.724414	0.00732986	0.704919	0.202947	0.0294114	0.582359	0.246054	-0.0236917	0.285022	0.575194	-0.0180681	0.548577	0.768013	0.00851622	0.458907	0.929991	-0.00316056	0.884915
ENSG00000134602.11	MST4	8.41205e-12	-0.444471	5.10359e-10	0.762948	0.0218285	0.595383	0.464764	-0.0715416	0.732061	0.152614	0.0532053	0.283425	0.00605071	0.216282	0.107638	0.0736193	0.0462553	0.204144	0.0893582	-0.219304	0.21712	0.977157	-0.00149768	0.999645	0.105611	0.0716837	0.703595	0.439671	-0.0412221	0.739923	0.00298689	0.0776418	0.0850938	0.424601	0.0286516	0.694274	0.742049	0.0103353	0.513805	0.692654	-0.0290871	0.589856	0.0855463	-0.174098	0.12731	0.481575	0.0296816	0.822911
ENSG00000146938.10	NLGN4X	0.000304936	0.332788	0.00185004	0.587627	-0.0487617	0.534687	0.502695	-0.087566	0.744967	0.0949985	0.209125	0.222276	0.80325	-0.0347394	0.704067	0.0077383	-0.312389	0.0544576	0.120053	0.0654434	0.251423	3.43947e-05	0.379991	0.0147848	0.00043034	0.278867	0.0871281	8.41841e-06	0.444588	0.0034083	0.000669817	0.304393	0.0361772	2.83907e-16	0.517609	1.5764e-13	NA	NA	NA	0.158826	0.129721	0.322674	0.560013	0.0578756	0.390183	0.283066	-0.596676	0.771651
ENSG00000146950.8	SHROOM2	0.0043958	-0.153266	0.0143637	0.58376	-0.0473792	0.53315	0.155446	-0.0999456	0.577338	0.0076672	0.228184	0.056411	0.378291	-0.106529	0.549336	0.0486173	-0.127568	0.164284	0.182307	-0.0569484	0.306292	0.357039	-0.0954468	0.972682	0.296526	-0.124909	0.817125	0.390122	-0.0938548	0.71917	0.550322	-0.0176627	0.652581	0.236101	-0.0993014	0.60618	0.331144	0.144919	0.335742	0.977336	-0.00253298	0.666209	0.173471	-0.132574	0.197628	NA	NA	NA
ENSG00000147003.5	TMEM27	NA	NA	NA	NA	NA	NA	0.318332	0.114449	0.679581	NA	NA	NA	NA	NA	NA	0.920284	-0.00803531	0.656031	NA	NA	NA	NA	NA	NA	NA	NA	NA	NA	NA	NA	NA	NA	NA	NA	NA	NA	NA	NA	NA	NA	NA	NA	0.876834	0.0131992	0.490691	NA	NA	NA
ENSG00000147010.13	SH3KBP1	2.80221e-11	0.156327	1.49877e-09	0.55708	-0.025515	0.522963	0.269609	-0.0526237	0.659568	0.0237538	0.0689551	0.108693	0.108726	-0.093766	0.346161	0.955909	0.00144755	0.665777	0.00783759	-0.113134	0.065627	0.239354	0.0454577	0.971601	0.250264	0.0406908	0.796957	0.584288	-0.0237073	0.781068	0.294139	-0.0302793	0.53572	0.996079	0.000138411	0.820398	0.0343502	-0.0496619	0.086996	0.737378	-0.0164102	0.60509	0.0601603	-0.0868092	0.101852	0.875174	0.00514958	0.879236
ENSG00000147027.3	TMEM47	0.161532	-0.0346008	0.182103	0.0842563	-0.0846437	0.21663	0.551123	0.0428892	0.756856	0.139646	-0.055663	0.269929	0.341862	0.0657891	0.532526	0.596094	-0.0192919	0.559736	0.11333	-0.0971941	0.243642	0.192662	0.0592364	0.969221	0.188917	0.0733802	0.762455	0.151874	-0.0895047	0.590798	0.018015	0.108831	0.18702	0.49983	-0.0227765	0.718656	0.00284333	-0.107923	0.0171919	0.832459	-0.00723525	0.632624	0.340792	0.03056	0.294724	NA	NA	NA
ENSG00000147036.7	LANCL3	0.214192	0.0878153	0.21742	NA	NA	NA	NA	NA	NA	0.108223	-0.0892707	0.237374	0.673064	0.047925	0.664416	0.772555	0.0143002	0.619826	0.145036	-0.107164	0.275953	0.344687	0.0899657	0.972682	0.97248	-0.00279737	0.910435	0.634535	-0.0619893	0.792032	0.104953	-0.07119	0.35974	0.378281	-0.0685221	0.674115	NA	NA	NA	NA	NA	NA	NA	NA	NA	NA	NA	NA
ENSG00000147041.7	SYTL5	NA	NA	NA	NA	NA	NA	0.151249	-0.16231	0.571452	NA	NA	NA	NA	NA	NA	NA	NA	NA	0.101221	0.131281	0.229866	0.934145	-0.0127477	0.999198	0.585984	0.0615293	0.869434	NA	NA	NA	0.649159	0.0339018	0.683054	NA	NA	NA	NA	NA	NA	NA	NA	NA	NA	NA	NA	NA	NA	NA
ENSG00000147044.16	CASK	0.719378	0.00612763	0.449019	0.104195	0.0411159	0.241587	0.222588	0.04523	0.631047	2.02298e-07	0.142191	1.95921e-05	0.621323	-0.0193779	0.648496	0.00675755	0.0507062	0.0498475	0.608068	-0.0155368	0.528361	0.390502	0.0236781	0.972682	0.121252	0.0380739	0.718462	0.29139	0.0262141	0.677629	0.144768	0.0381057	0.409093	0.418928	0.0139164	0.691334	0.301391	0.0174325	0.320796	0.584242	0.0182132	0.551611	0.181488	0.0394587	0.203204	0.298105	-0.0952443	0.774114
ENSG00000147050.10	KDM6A	1.70286e-117	0.627032	6.92193e-114	5.73645e-57	0.649088	2.87889e-53	6.09837e-40	0.630281	2.55188e-36	1.31512e-75	0.66733	6.17727e-72	1.16304e-39	0.670064	6.46264e-36	1.01757e-119	0.683953	4.98409e-116	7.16957e-14	0.378439	7.80435e-11	1.73415e-44	0.715927	1.30451e-40	1.06805e-61	0.611193	7.67655e-58	2.86948e-50	0.693377	1.8007e-46	5.27306e-96	0.692101	3.06458e-92	1.09504e-90	0.702384	6.68823e-87	2.77573e-112	0.658125	5.53428e-109	1.27431e-41	0.646748	6.27236e-38	4.88455e-53	0.635441	1.19772e-49	5.37875e-45	0.732094	2.0911e-41
ENSG00000147059.7	SPIN2A	0.180765	0.1074	0.195371	NA	NA	NA	NA	NA	NA	NA	NA	NA	NA	NA	NA	NA	NA	NA	NA	NA	NA	NA	NA	NA	NA	NA	NA	NA	NA	NA	NA	NA	NA	NA	NA	NA	0.642997	-0.0290237	0.480391	NA	NA	NA	NA	NA	NA	NA	NA	NA
ENSG00000147065.12	MSN	0.670302	-0.00858332	0.432252	0.769235	0.0106034	0.597136	0.809402	0.00918738	0.812165	0.510466	-0.0196329	0.497037	0.536156	0.0285519	0.618	0.485432	0.0156439	0.511106	0.768153	0.011805	0.578793	0.65978	0.0162471	0.990512	0.682926	-0.014707	0.88139	0.582081	0.0207425	0.780506	0.971465	0.000943524	0.764098	0.758384	-0.00739538	0.782189	0.0467069	-0.0346508	0.105823	0.751995	-0.00997152	0.609042	0.000115926	0.125008	0.00120565	0.756155	0.00989197	0.869101
ENSG00000147081.10	AKAP4	NA	NA	NA	NA	NA	NA	NA	NA	NA	NA	NA	NA	NA	NA	NA	NA	NA	NA	NA	NA	NA	NA	NA	NA	NA	NA	NA	NA	NA	NA	NA	NA	NA	NA	NA	NA	NA	NA	NA	NA	NA	NA	NA	NA	NA	NA	NA	NA
ENSG00000147082.13	CCNB3	0.698925	0.0292057	0.442084	0.188367	-0.158498	0.320508	0.167394	-0.116873	0.590444	NA	NA	NA	NA	NA	NA	NA	NA	NA	0.377006	0.125938	0.429024	NA	NA	NA	NA	NA	NA	NA	NA	NA	NA	NA	NA	NA	NA	NA	0.135785	-0.0889967	0.201435	NA	NA	NA	NA	NA	NA	NA	NA	NA
ENSG00000147099.15	HDAC8	0.892057	0.00253599	0.503697	0.962186	-0.00117445	0.647773	0.406189	-0.0228105	0.714064	0.392981	-0.0167814	0.444712	0.963207	0.00144831	0.740637	0.205148	-0.0242565	0.343899	0.676188	-0.0156257	0.550803	0.815516	-0.00718328	0.996225	0.424916	-0.0206707	0.850214	0.904678	-0.00394968	0.837403	0.622658	-0.0105434	0.675393	0.897422	0.00262686	0.804652	0.0254647	0.0341169	0.072651	0.587831	0.0158978	0.553284	0.35878	-0.0231433	0.30378	0.473982	0.0175903	0.821781
ENSG00000147100.5	SLC16A2	7.49986e-13	0.229841	5.44395e-11	0.651854	0.0235846	0.558199	0.97043	-0.00232512	0.835948	0.00261073	0.0956823	0.0287188	0.0814137	0.104193	0.309984	0.524252	0.0170789	0.529172	0.425784	0.0274496	0.454098	0.777014	-0.0111764	0.996225	0.524195	-0.0268039	0.865076	0.233661	-0.0483784	0.650549	0.41611	0.0329207	0.598843	0.276994	-0.0327232	0.627971	0.000681993	0.113006	0.0063796	0.0472971	-0.0986114	0.189029	0.030848	0.0877277	0.0659468	NA	NA	NA
ENSG00000147113.12	CXorf36	6.5262e-09	0.171601	2.11381e-07	0.0128478	0.123774	0.0876056	0.926722	0.00761728	0.828756	0.892586	0.00729176	0.614208	0.628559	0.0454372	0.64999	0.00164926	0.129223	0.0200149	0.0526584	0.151385	0.169198	0.00676339	0.177649	0.609313	0.120989	0.0808616	0.717982	8.33474e-05	0.250206	0.0205112	0.000319377	0.161573	0.0232018	1.46717e-08	0.256567	4.59544e-06	NA	NA	NA	0.589669	0.0376827	0.553754	0.0103168	0.121848	0.0313157	NA	NA	NA
ENSG00000147117.7	ZNF157	NA	NA	NA	NA	NA	NA	NA	NA	NA	NA	NA	NA	NA	NA	NA	NA	NA	NA	NA	NA	NA	NA	NA	NA	NA	NA	NA	NA	NA	NA	NA	NA	NA	NA	NA	NA	NA	NA	NA	NA	NA	NA	NA	NA	NA	NA	NA	NA
ENSG00000147118.6	ZNF182	0.230759	-0.0307256	0.227507	0.412401	-0.0313401	0.458146	0.392958	-0.0310844	0.707548	0.652267	0.0108761	0.545641	0.826171	0.00806838	0.708281	0.500167	0.0159606	0.517991	0.469106	0.031199	0.471471	0.108229	-0.0559733	0.933717	0.197274	-0.0424386	0.766265	0.322823	-0.03464	0.69024	0.409155	-0.0229857	0.595745	0.307659	-0.0263727	0.646694	0.489905	0.015464	0.415771	0.0220966	-0.0966706	0.131436	0.0971779	-0.0540746	0.13787	0.50126	0.0240044	0.828977
ENSG00000147119.3	CHST7	0.539472	-0.0264897	0.383672	0.204765	-0.0926177	0.332837	0.332927	-0.0736636	0.685637	0.00145217	-0.204697	0.0194608	0.744528	0.0294492	0.687129	0.0872759	-0.0901252	0.224399	0.0613174	0.184039	0.18176	0.141447	-0.104748	0.948811	0.0175255	-0.189118	0.541596	0.617144	0.0375119	0.789793	0.029748	0.118516	0.229379	0.168612	0.0687708	0.558766	9.39389e-08	-0.387516	6.04181e-06	0.158861	0.113908	0.322674	0.558205	-0.0444702	0.389401	0.0503161	-0.135895	0.560592
ENSG00000147121.11	KRBOX4	0.218341	-0.0225336	0.219806	0.167422	0.0425362	0.302892	0.552287	-0.021847	0.756937	0.291438	-0.0267085	0.38603	0.78789	0.0102559	0.699984	0.522892	0.0116297	0.52841	0.619364	0.0256304	0.532405	0.564734	-0.0217332	0.980296	0.0645429	-0.0663564	0.648548	0.965879	0.00135818	0.844376	0.815902	-0.00665533	0.729388	0.56193	-0.0134012	0.734236	0.695216	-0.00797707	0.498134	0.898786	-0.00443278	0.647965	0.329017	-0.0342931	0.289233	0.141221	-0.0542504	0.681738
ENSG00000147123.10	NDUFB11	0.410389	-0.0192947	0.326359	0.0176915	0.0724499	0.102047	0.936835	0.0028499	0.829636	0.198194	0.0309805	0.319307	0.644586	0.0158909	0.654909	0.392508	-0.0190661	0.465727	0.164868	-0.0605487	0.292341	0.471027	0.0296509	0.9789	0.695866	-0.0126895	0.883424	0.895229	0.00467601	0.836534	0.977479	0.000674668	0.764352	0.0407045	-0.0505237	0.366451	0.895137	0.00266186	0.558168	0.0129319	0.0808283	0.101845	0.328604	-0.0311194	0.288948	0.932454	0.00312876	0.884915
ENSG00000147124.8	ZNF41	0.0986166	-0.0384865	0.132124	0.691945	-0.0139439	0.572342	0.637682	-0.0150948	0.774222	0.684938	-0.0112669	0.55523	0.983435	0.000793341	0.743435	0.14156	-0.0345745	0.288277	0.288624	-0.0379053	0.380617	0.0461009	-0.0744612	0.871678	0.0840236	-0.0636469	0.670649	0.520926	-0.0219876	0.763692	0.961944	-0.00119785	0.76176	0.0899302	-0.0426343	0.465076	0.00514291	-0.0613881	0.0259923	0.0427605	-0.0838862	0.17928	0.756266	-0.00981949	0.455143	0.0250013	-0.0769622	0.477969
ENSG00000147127.4	RAB41	NA	NA	NA	NA	NA	NA	NA	NA	NA	NA	NA	NA	NA	NA	NA	NA	NA	NA	0.921924	-0.00671187	0.620411	NA	NA	NA	NA	NA	NA	NA	NA	NA	NA	NA	NA	NA	NA	NA	NA	NA	NA	NA	NA	NA	NA	NA	NA	NA	NA	NA
ENSG00000147130.10	ZMYM3	0.000111451	-0.0908587	0.000828975	0.969669	-0.0016255	0.649264	0.245242	-0.0473806	0.646347	0.00371037	-0.0720715	0.0363085	0.002368	-0.122992	0.0724661	0.772523	-0.00608584	0.619826	0.0274504	-0.0689764	0.120208	0.329997	-0.0457951	0.972682	0.43887	-0.0283022	0.852299	0.120233	-0.0701209	0.562919	0.00807839	-0.0703986	0.134759	0.583303	-0.0143461	0.740013	0.00301516	-0.0474323	0.0179051	0.103338	-0.0589704	0.266867	0.662624	-0.0141293	0.427532	0.692166	0.0148567	0.860096
ENSG00000147133.11	TAF1	0.310672	0.0160789	0.274951	0.834088	0.00504164	0.614768	0.882728	0.00425927	0.821912	0.404929	0.0169383	0.449008	0.0301994	-0.0651362	0.203283	0.0380462	-0.0350538	0.143082	0.114374	-0.0507965	0.244787	0.484488	0.0216658	0.9789	0.980051	0.000696128	0.911205	0.679852	0.0116495	0.801034	0.371606	-0.0143803	0.578536	0.443614	-0.0136841	0.70272	0.042041	-0.0284425	0.0992853	0.203683	-0.0308733	0.358506	0.00646528	0.0625678	0.0229757	0.172956	-0.0369241	0.71308
ENSG00000147138.1	GPR174	NA	NA	NA	0.572154	0.0761033	0.529292	NA	NA	NA	NA	NA	NA	NA	NA	NA	NA	NA	NA	NA	NA	NA	NA	NA	NA	0.73189	0.0376837	0.889171	NA	NA	NA	NA	NA	NA	NA	NA	NA	NA	NA	NA	NA	NA	NA	NA	NA	NA	0.997218	-0.000339868	0.891991
ENSG00000147140.11	NONO	0.490139	-0.00894588	0.36205	0.702552	-0.00846188	0.576775	0.676204	-0.0118426	0.784111	0.244998	-0.0226992	0.354965	0.878544	0.00415746	0.722317	0.526942	0.00992111	0.530578	0.175675	-0.0369683	0.301043	0.597196	-0.0150301	0.984867	0.570916	-0.013481	0.868157	0.196487	-0.0320169	0.628867	0.136947	-0.0196135	0.400255	0.963261	0.000770309	0.814759	0.0196207	-0.0312823	0.0624171	0.514553	0.0123937	0.526299	0.0407408	0.0412252	0.0789915	0.673557	-0.0108476	0.856493
ENSG00000147144.8	CCDC120	0.0942852	-0.0460295	0.128245	0.297034	-0.0488599	0.395019	0.990625	-0.000407148	0.838085	0.45036	-0.0225848	0.469958	0.00560855	-0.123175	0.104064	0.757999	-0.00866863	0.615505	0.757375	-0.0127182	0.575497	0.2663	-0.0518247	0.971601	0.0228697	-0.0976781	0.546097	0.0199981	-0.10018	0.360618	0.294191	0.0279695	0.535726	0.0607942	-0.0538942	0.414181	0.137361	-0.0533788	0.202755	0.00235536	-0.136373	0.0408222	0.91484	-0.00448214	0.500686	0.493001	-0.038764	0.825338
ENSG00000147145.8	LPAR4	0.251952	-0.117405	0.240885	0.337649	0.117071	0.417376	NA	NA	NA	0.0432226	-0.213099	0.149404	0.0527194	0.313473	0.259834	0.326759	0.096842	0.430236	0.0822612	-0.397933	0.208243	0.853113	0.0273241	0.998404	0.693711	0.0644058	0.882877	0.738993	-0.0398037	0.812714	NA	NA	NA	0.959248	-0.00423344	0.81399	0.182147	-0.138128	0.238298	0.228642	0.157434	0.376996	0.493954	0.0902649	0.364457	NA	NA	NA
ENSG00000147155.6	EBP	0.883909	-0.00527512	0.501825	0.121873	-0.0928857	0.259397	0.388934	-0.0687622	0.706878	0.107651	0.0586308	0.236736	0.370375	-0.0587215	0.546474	0.00203756	0.0932766	0.0228919	0.770135	-0.013886	0.579342	0.0912229	-0.096882	0.926132	0.0429173	0.100503	0.605801	0.812406	0.0118962	0.823453	0.690643	0.0168817	0.696729	0.903974	-0.00377656	0.805237	0.0857831	-0.0527749	0.152665	0.0625291	0.0796168	0.214855	0.00178865	0.121992	0.00933167	0.326709	-0.0459613	0.783888
ENSG00000147160.5	AWAT2	NA	NA	NA	NA	NA	NA	NA	NA	NA	NA	NA	NA	NA	NA	NA	NA	NA	NA	NA	NA	NA	NA	NA	NA	NA	NA	NA	NA	NA	NA	NA	NA	NA	NA	NA	NA	NA	NA	NA	NA	NA	NA	NA	NA	NA	NA	NA	NA
ENSG00000147162.9	OGT	0.0964981	-0.0401984	0.130101	0.137089	0.0525636	0.275473	0.0208204	0.103274	0.329116	0.217965	0.0386391	0.33649	0.00606518	0.13546	0.107649	0.0277674	0.0617023	0.119637	0.128635	-0.0581876	0.259731	0.379968	0.0386708	0.972682	0.0929388	0.0634349	0.688939	0.00487582	0.107081	0.234672	0.845328	-0.00513668	0.73617	0.734002	0.00951598	0.77771	0.0630228	-0.0603323	0.127375	0.00722381	0.100893	0.0744646	0.00409276	0.0881846	0.0166429	0.361583	0.0424803	0.796446
ENSG00000147164.7	SNX12	0.0458286	-0.0269292	0.0786357	0.222859	0.0217543	0.345692	0.502738	0.0177635	0.744967	0.585888	0.00856222	0.525102	0.495745	0.0161556	0.603636	0.0582365	0.0271569	0.180763	0.468105	-0.017024	0.471074	0.677681	-0.0111721	0.992776	0.218558	0.0280526	0.783871	0.360818	0.0209551	0.706433	0.613758	-0.00874394	0.67267	0.216852	-0.0189609	0.592787	0.669982	-0.00620825	0.488906	0.0220115	-0.0485915	0.131162	0.995302	-0.000119835	0.521312	0.77507	0.0108118	0.870952
ENSG00000147166.6	ITGB1BP2	0.265181	0.0701193	0.248974	0.951295	-0.00524711	0.644533	0.281137	0.113366	0.664305	0.133954	-0.069765	0.265042	0.887265	-0.0114862	0.723984	0.238592	0.0481246	0.369962	NA	NA	NA	0.364619	0.0763615	0.972682	0.0342783	0.179172	0.585211	0.026025	0.163139	0.392431	0.00371366	0.166087	0.0952075	0.0818241	0.0707923	0.452069	NA	NA	NA	0.657717	0.0201685	0.577765	0.925893	0.00509704	0.50355	0.657245	0.0355316	0.854305
ENSG00000147168.8	IL2RG	0.414078	0.0365712	0.328055	0.932274	0.00550123	0.639124	0.225228	0.126151	0.633735	0.236308	-0.0680345	0.349376	0.00886582	-0.323044	0.123721	0.119026	-0.0879294	0.264037	0.219792	0.195558	0.334306	0.302343	0.116275	0.971601	0.363347	-0.0646649	0.836576	0.376856	0.0810927	0.713062	0.0153577	0.163385	0.174058	0.688377	0.0245456	0.764628	NA	NA	NA	0.858034	0.0143988	0.639327	0.204748	0.0843736	0.21806	0.793315	-0.00989811	0.87222
ENSG00000147174.7	ACRC	0.822642	0.00945298	0.482741	0.50812	-0.039178	0.50122	0.000103694	0.402447	0.0245772	0.421216	-0.038803	0.45707	0.46318	0.0522474	0.591513	0.748057	0.015754	0.612354	0.597595	-0.0426143	0.523774	0.864783	0.0116586	0.998404	0.421865	-0.0607859	0.850214	0.381961	-0.0579809	0.714866	0.107178	0.0826575	0.363521	0.0191498	0.128926	0.281025	0.181872	-0.0500416	0.238016	0.0840446	0.135714	0.244277	0.706882	0.0252536	0.439964	0.372262	0.0600689	0.79776
ENSG00000147180.12	ZNF711	0.923149	0.00568732	0.512947	0.718394	0.027002	0.582444	0.00128665	-0.216472	0.114554	0.252692	0.0554769	0.360438	0.0156244	0.182871	0.156291	0.737947	0.0130984	0.609836	0.16689	-0.0543647	0.294111	0.726388	0.0264884	0.996225	1.19665e-07	0.296359	4.77826e-05	0.134704	0.122806	0.576518	0.229443	0.0428423	0.489859	0.033551	0.126081	0.344986	7.87008e-10	-0.669153	1.04609e-07	0.914681	-0.00555766	0.651976	7.37313e-05	0.359696	0.000849364	0.130795	-0.346915	0.66857
ENSG00000147183.5	CPXCR1	NA	NA	NA	NA	NA	NA	NA	NA	NA	NA	NA	NA	NA	NA	NA	NA	NA	NA	NA	NA	NA	NA	NA	NA	NA	NA	NA	NA	NA	NA	NA	NA	NA	NA	NA	NA	NA	NA	NA	NA	NA	NA	NA	NA	NA	NA	NA	NA
ENSG00000147202.13	DIAPH2	8.55026e-06	-0.10409	0.000102451	0.231646	-0.0382854	0.351865	0.175258	-0.0620932	0.596984	0.451374	0.0285453	0.470332	0.899462	-0.0058646	0.727172	0.263775	-0.0276796	0.38968	0.27993	0.0625389	0.375664	0.69271	0.0165311	0.994544	0.515011	-0.0213593	0.865076	0.268368	-0.0622036	0.669492	0.0208095	0.0551883	0.197714	0.913364	0.00387533	0.806625	0.0489982	0.0501029	0.109307	0.149048	-0.0528294	0.314337	0.00728225	-0.103604	0.0249044	0.389487	0.10412	0.801221
ENSG00000147206.12	NXF3	0.472612	-0.0575646	0.354515	0.670664	-0.0618173	0.564413	0.86109	-0.0231546	0.820133	0.829624	-0.0222545	0.596867	0.860922	0.0297352	0.717166	NA	NA	NA	NA	NA	NA	NA	NA	NA	0.97197	-0.00473864	0.910435	0.147357	0.275527	0.586722	0.584014	-0.0957654	0.663886	0.385758	0.112311	0.67701	0.00254034	-0.427304	0.0159904	0.788898	0.0302182	0.620402	NA	NA	NA	NA	NA	NA
ENSG00000147223.5	RIPPLY1	NA	NA	NA	NA	NA	NA	NA	NA	NA	NA	NA	NA	NA	NA	NA	NA	NA	NA	NA	NA	NA	NA	NA	NA	NA	NA	NA	NA	NA	NA	NA	NA	NA	NA	NA	NA	NA	NA	NA	NA	NA	NA	NA	NA	NA	NA	NA	NA
ENSG00000147224.6	PRPS1	0.341547	0.0155977	0.291883	0.00317978	0.0913113	0.0427348	0.81924	0.00690521	0.813244	0.60745	-0.0108354	0.532773	0.926736	-0.00337033	0.731407	0.138651	-0.0273463	0.285777	0.159266	-0.0488293	0.286909	0.830958	-0.00816113	0.996225	0.467928	0.0234607	0.856937	0.451678	0.0261568	0.744105	0.53897	0.0153022	0.648197	0.683565	-0.00786087	0.763583	0.00143695	-0.117781	0.0108935	0.217895	0.0338953	0.368637	0.458101	0.0201066	0.349127	0.722522	0.0103365	0.864412
ENSG00000147231.9	CXorf57	0.0389794	-0.115289	0.0703972	0.975035	-0.00249755	0.649637	0.954709	0.00423998	0.833192	0.00850351	-0.176827	0.0599181	0.612574	0.0506665	0.645459	0.654657	-0.0302365	0.580474	0.691183	-0.0263687	0.556208	0.551084	0.0411731	0.980296	0.694226	0.021166	0.882877	0.0377324	0.212086	0.432803	0.972045	0.00166228	0.764098	0.000312233	0.222246	0.0328801	0.0351363	-0.0907252	0.0882583	0.8686	0.0128113	0.640322	0.308919	0.0913081	0.279086	0.258394	-0.158116	0.756168
ENSG00000147234.6	FRMPD3	NA	NA	NA	NA	NA	NA	NA	NA	NA	NA	NA	NA	NA	NA	NA	NA	NA	NA	0.858219	-0.0133611	0.603794	NA	NA	NA	NA	NA	NA	NA	NA	NA	NA	NA	NA	NA	NA	NA	NA	NA	NA	0.979224	-0.00353284	0.666608	NA	NA	NA	NA	NA	NA
ENSG00000147246.5	HTR2C	NA	NA	NA	NA	NA	NA	NA	NA	NA	NA	NA	NA	NA	NA	NA	NA	NA	NA	0.927638	0.0128084	0.621779	NA	NA	NA	NA	NA	NA	NA	NA	NA	NA	NA	NA	NA	NA	NA	NA	NA	NA	NA	NA	NA	NA	NA	NA	NA	NA	NA
ENSG00000147251.11	DOCK11	0.168467	0.0403743	0.187437	0.0715924	-0.0930858	0.198798	0.103329	0.0813557	0.518081	0.0196686	0.0609614	0.0972483	0.0259759	0.120726	0.193614	0.0352542	0.0531678	0.137154	0.24154	-0.072599	0.349573	0.722591	0.0171457	0.996225	0.837345	0.00982365	0.899429	0.937672	-0.0034805	0.840682	0.60522	-0.017705	0.670217	0.345733	0.0280474	0.662929	0.000429692	0.104938	0.00456919	0.118834	-0.077169	0.283784	0.270785	-0.0425665	0.2578	0.108956	0.0780846	0.653466
ENSG00000147255.13	IGSF1	0.0106298	-0.25864	0.0278767	0.00152267	-0.5117	0.030445	0.67827	0.0481133	0.784111	0.0113011	-0.341163	0.0707769	0.0418756	-0.412609	0.23609	0.041942	-0.27249	0.151444	0.827238	0.0193095	0.595187	0.486388	-0.0867266	0.9789	0.0126458	-0.309538	0.495951	0.288118	-0.123249	0.677171	0.149921	-0.142616	0.414661	0.143228	-0.125911	0.533143	NA	NA	NA	0.29828	-0.111603	0.423464	5.92408e-06	-0.558379	0.000127423	NA	NA	NA
ENSG00000147256.6	ARHGAP36	NA	NA	NA	NA	NA	NA	0.168036	0.195354	0.591536	NA	NA	NA	NA	NA	NA	NA	NA	NA	0.46612	0.0929608	0.470099	NA	NA	NA	NA	NA	NA	0.0532199	0.606828	0.472592	NA	NA	NA	0.830811	-0.038535	0.793531	NA	NA	NA	NA	NA	NA	NA	NA	NA	NA	NA	NA
ENSG00000147257.9	GPC3	0.337583	0.0545017	0.289716	0.813204	0.0177391	0.60908	0.0134334	0.280069	0.287054	2.92893e-06	0.482876	0.000177517	0.892437	0.0148935	0.725459	9.76931e-12	0.540219	2.27859e-09	NA	NA	NA	0.00637769	0.312734	0.599702	0.000116695	0.326493	0.0328917	0.186551	0.169516	0.620065	0.0929189	0.152747	0.342241	4.63336e-07	0.358993	0.000102907	0.890619	0.0201329	0.557409	0.384103	-0.0868786	0.470372	0.00374019	-0.263256	0.0156413	NA	NA	NA
ENSG00000147262.2	GPR119	NA	NA	NA	NA	NA	NA	NA	NA	NA	NA	NA	NA	NA	NA	NA	NA	NA	NA	NA	NA	NA	NA	NA	NA	NA	NA	NA	NA	NA	NA	NA	NA	NA	NA	NA	NA	NA	NA	NA	NA	NA	NA	NA	NA	NA	NA	NA	NA
ENSG00000147274.10	RBMX	0.0375348	-0.0425362	0.0688547	0.580309	0.0161271	0.532079	0.780954	-0.00839744	0.808025	0.876435	-0.00438349	0.609781	0.131658	-0.0539163	0.370834	0.775326	-0.00684302	0.620419	0.571201	-0.0182389	0.513863	0.239761	-0.0511279	0.971601	0.103636	-0.0474579	0.700076	0.973878	0.00151704	0.844821	0.373039	-0.0158687	0.578536	0.704863	-0.0104892	0.770514	0.0842992	-0.0313579	0.151284	0.670207	0.0146778	0.582406	0.221357	-0.0426653	0.228957	0.561096	-0.0110998	0.844492
ENSG00000147378.7	FATE1	NA	NA	NA	NA	NA	NA	NA	NA	NA	NA	NA	NA	NA	NA	NA	NA	NA	NA	NA	NA	NA	NA	NA	NA	NA	NA	NA	NA	NA	NA	NA	NA	NA	NA	NA	NA	NA	NA	NA	NA	NA	NA	0.010907	-0.524257	0.0324508	NA	NA	NA
ENSG00000147380.6	OPN1MW	NA	NA	NA	NA	NA	NA	NA	NA	NA	NA	NA	NA	NA	NA	NA	NA	NA	NA	NA	NA	NA	NA	NA	NA	NA	NA	NA	NA	NA	NA	NA	NA	NA	NA	NA	NA	NA	NA	NA	NA	NA	NA	NA	NA	NA	NA	NA	NA
ENSG00000147381.7	MAGEA4	NA	NA	NA	NA	NA	NA	NA	NA	NA	NA	NA	NA	NA	NA	NA	NA	NA	NA	NA	NA	NA	NA	NA	NA	NA	NA	NA	NA	NA	NA	NA	NA	NA	NA	NA	NA	NA	NA	NA	NA	NA	NA	NA	NA	NA	NA	NA	NA
ENSG00000147382.14	FAM58A	0.117069	0.0336453	0.147672	0.000651764	-0.11275	0.0194699	0.240593	-0.0478932	0.643301	0.138076	0.0371456	0.268564	0.822764	-0.0084035	0.707416	0.0183412	0.0494311	0.093094	0.0522198	-0.0702271	0.169038	0.305639	0.0366501	0.971601	0.545008	0.0208231	0.866863	0.873129	-0.0052209	0.833024	0.521889	-0.0156251	0.641663	0.517625	-0.0140661	0.722203	0.00015972	0.0726911	0.00217743	0.308634	0.0418679	0.428775	0.468629	-0.0244667	0.353679	0.679354	-0.0173202	0.857665
ENSG00000147383.6	NSDHL	0.32688	-0.0448186	0.283674	0.10271	-0.113378	0.240069	0.0908312	-0.0931859	0.49873	0.000526413	0.11357	0.00958381	0.460953	-0.0491261	0.590448	0.208612	0.0319807	0.346517	0.890829	0.00719702	0.612839	0.354031	-0.0352938	0.972682	0.552584	0.0286313	0.866863	0.633672	0.0189641	0.792032	0.654192	-0.0170356	0.68437	0.322963	-0.0249772	0.652644	0.851209	0.00405755	0.545943	0.06904	-0.0974449	0.224947	0.689195	-0.0212988	0.435601	0.544193	-0.0197223	0.840258
ENSG00000147394.14	ZNF185	0.0637204	-0.0898645	0.0989368	0.0754723	-0.111711	0.204462	0.773264	0.0382868	0.806314	0.0469322	0.147114	0.155244	0.480136	0.0747016	0.598734	0.00766077	0.19185	0.0541454	0.260889	0.0686482	0.363085	0.651658	0.0281232	0.988961	0.811211	-0.0168642	0.896612	0.296408	-0.0927945	0.678782	0.534016	0.020393	0.647022	0.323289	-0.0561017	0.652644	0.468155	0.0500164	0.406183	0.0398521	-0.154969	0.172675	0.0470097	-0.123376	0.0865886	0.0720777	-0.563159	0.610788
ENSG00000147400.8	CETN2	0.0255632	-0.047428	0.0526536	0.162734	0.04813	0.298118	0.0374744	-0.0805805	0.395523	0.587164	-0.0140764	0.525585	0.745083	0.0117493	0.687332	0.00332807	-0.0639407	0.0318697	0.367682	0.0303174	0.424104	0.277809	0.0414446	0.971601	0.943007	-0.00260247	0.909174	0.0686534	0.0801666	0.501761	0.428752	0.0186488	0.60494	0.472368	0.0187759	0.712244	0.162105	-0.0263438	0.222288	0.00813824	0.0833022	0.0797171	0.679439	-0.0128121	0.432658	0.973131	-0.00123112	0.888455
ENSG00000147402.7	GABRQ	NA	NA	NA	NA	NA	NA	0.0209881	0.394467	0.329116	NA	NA	NA	NA	NA	NA	NA	NA	NA	0.060234	-0.244457	0.180074	NA	NA	NA	NA	NA	NA	NA	NA	NA	0.771007	-0.0229626	0.718113	NA	NA	NA	NA	NA	NA	NA	NA	NA	NA	NA	NA	NA	NA	NA
ENSG00000147403.12	RPL10	0.125611	-0.0297523	0.154609	0.0210247	0.0635283	0.110299	0.56551	-0.0274526	0.760913	0.0469062	0.0503223	0.155226	0.153739	0.055237	0.392666	0.000503103	0.0688995	0.00902644	0.0212837	0.0900742	0.107429	0.358783	0.0383965	0.972682	0.120623	0.0511143	0.717982	0.0588116	0.0741175	0.484896	0.0196755	0.0516822	0.193485	0.99985	4.99781e-06	0.820984	0.00390887	-0.0925894	0.0213961	0.00958584	0.0916418	0.0862341	1.302e-06	0.159883	3.99073e-05	0.703155	-0.0133268	0.861494
ENSG00000149970.10	CNKSR2	0.00814815	0.141352	0.0229531	0.185613	-0.13397	0.317815	0.748052	0.0272467	0.800324	0.116368	-0.142836	0.246769	0.109352	0.152011	0.347121	0.0345447	0.121302	0.135635	0.00934128	-0.11653	0.0717321	0.734708	0.0298847	0.996225	0.323728	-0.0926515	0.830316	0.0185511	-0.190263	0.354343	NA	NA	NA	0.215255	-0.0748839	0.591837	0.0492193	-0.239006	0.109586	0.594901	-0.0504969	0.555962	0.0170028	-0.179807	0.0444159	0.0830899	-0.370745	0.625341
ENSG00000153779.8	TGIF2LX	NA	NA	NA	NA	NA	NA	NA	NA	NA	NA	NA	NA	NA	NA	NA	NA	NA	NA	NA	NA	NA	NA	NA	NA	NA	NA	NA	NA	NA	NA	NA	NA	NA	NA	NA	NA	NA	NA	NA	NA	NA	NA	NA	NA	NA	NA	NA	NA
ENSG00000154545.12	MAGED4	NA	NA	NA	NA	NA	NA	NA	NA	NA	NA	NA	NA	NA	NA	NA	NA	NA	NA	NA	NA	NA	NA	NA	NA	NA	NA	NA	NA	NA	NA	NA	NA	NA	NA	NA	NA	NA	NA	NA	NA	NA	NA	NA	NA	NA	NA	NA	NA
ENSG00000155008.9	APOOL	0.0398878	-0.0742451	0.0714902	0.607867	0.0248396	0.541373	0.674766	0.0200629	0.783746	0.582527	-0.0245768	0.523824	0.646197	-0.0278114	0.655445	0.798016	0.00923942	0.627534	0.929552	0.00928214	0.621812	0.777851	0.020153	0.996225	0.517298	0.0377228	0.865076	0.686209	0.0277486	0.803041	0.754414	0.0103783	0.713678	0.686521	-0.0182132	0.764492	0.341148	0.0283885	0.342102	0.174135	-0.0807931	0.335922	0.756983	0.0150654	0.455277	0.0144343	-0.126384	0.422883
ENSG00000155495.8	MAGEC1	NA	NA	NA	NA	NA	NA	NA	NA	NA	NA	NA	NA	NA	NA	NA	NA	NA	NA	NA	NA	NA	NA	NA	NA	NA	NA	NA	NA	NA	NA	NA	NA	NA	NA	NA	NA	NA	NA	NA	NA	NA	NA	NA	NA	NA	NA	NA	NA
ENSG00000155622.6	XAGE2B	NA	NA	NA	NA	NA	NA	NA	NA	NA	NA	NA	NA	NA	NA	NA	NA	NA	NA	NA	NA	NA	NA	NA	NA	NA	NA	NA	NA	NA	NA	NA	NA	NA	NA	NA	NA	NA	NA	NA	NA	NA	NA	NA	NA	NA	NA	NA	NA
ENSG00000155659.10	VSIG4	0.00288898	0.146287	0.0104711	0.986439	0.00169478	0.652985	0.634496	0.0382295	0.772925	0.954538	-0.00369213	0.629649	0.0142977	0.240322	0.151118	0.103444	-0.083901	0.245007	0.00369534	0.414758	0.0453761	0.325754	0.107543	0.972323	0.311086	0.103913	0.824969	0.0822136	0.153412	0.520318	0.958759	0.0037108	0.761422	0.162475	0.0728442	0.552169	NA	NA	NA	0.58736	-0.04727	0.553284	0.429325	0.0560273	0.336485	NA	NA	NA
ENSG00000155959.6	VBP1	0.725826	-0.00536667	0.450753	0.423532	0.0191106	0.463888	0.687933	-0.0104102	0.78528	0.885903	0.00276121	0.612502	0.759665	-0.00897973	0.690832	0.402108	-0.0145229	0.472086	0.896178	-0.00483966	0.614396	0.0450858	-0.0636591	0.871678	0.362397	-0.0266193	0.836576	0.502957	0.0208261	0.757967	0.348239	0.0170706	0.567406	0.317693	-0.0179758	0.650548	0.85879	-0.00271946	0.548998	0.067729	-0.0494928	0.22295	0.000264797	-0.0881419	0.0023608	0.45727	-0.0206751	0.815453
ENSG00000155961.4	RAB39B	NA	NA	NA	0.330185	0.118667	0.412976	0.475201	0.0886617	0.737166	0.418308	-0.0578146	0.456409	0.287701	0.137145	0.497396	NA	NA	NA	0.00134726	-0.137366	0.0297915	0.405429	0.089428	0.974539	0.846265	0.017749	0.900132	0.171317	0.173306	0.606205	NA	NA	NA	0.00420294	0.266005	0.15101	6.23435e-05	0.335256	0.001102	0.015418	-0.295459	0.111194	NA	NA	NA	0.314439	-0.0531507	0.780615
ENSG00000155962.8	CLIC2	1.03703e-08	0.183392	3.13415e-07	0.0489902	0.0995989	0.166907	0.993981	0.00045133	0.838277	0.0253918	0.118394	0.112252	4.88608e-05	0.244354	0.00743844	2.5205e-08	0.219791	3.08637e-06	0.808132	-0.0181031	0.590095	0.00153977	0.172574	0.29688	0.0227078	0.100104	0.546097	0.00753392	0.135878	0.264304	0.00013351	0.188127	0.0145033	0.00103579	0.110526	0.075254	0.00217547	0.195506	0.0144944	1.00471e-06	0.265015	0.000193935	1.83216e-16	0.452258	4.81346e-14	0.973832	-0.00702571	0.888585
ENSG00000155966.9	AFF2	1.50478e-19	-0.907353	2.30822e-17	0.432258	-0.105371	0.467729	0.578087	0.0854322	0.763178	0.212767	-0.148215	0.332909	0.178894	-0.174422	0.413586	0.00772808	-0.294686	0.0544576	0.116484	-0.102341	0.246847	NA	NA	NA	NA	NA	NA	0.937667	0.0179505	0.840682	NA	NA	NA	0.13395	-0.186961	0.52512	0.00172733	-0.446103	0.0125235	0.00084106	-0.461531	0.0222572	NA	NA	NA	NA	NA	NA
ENSG00000155984.10	TMEM185A	0.743994	-0.00874112	0.457335	0.0342161	-0.10055	0.139268	0.0932979	0.0721488	0.504042	0.23474	0.0442627	0.348625	0.756854	0.0182438	0.690139	0.807472	0.00698237	0.629582	0.414207	-0.0544944	0.4485	0.514098	-0.0357865	0.979854	0.661617	0.0169866	0.87957	0.651585	0.022766	0.795435	0.934424	-0.00276492	0.756402	0.163628	0.0521943	0.553042	0.268689	0.0277578	0.300583	0.801564	-0.00986509	0.623404	9.20681e-05	-0.145404	0.00100634	0.838231	0.0147682	0.876123
ENSG00000156009.5	MAGEA8	NA	NA	NA	NA	NA	NA	NA	NA	NA	NA	NA	NA	NA	NA	NA	NA	NA	NA	NA	NA	NA	NA	NA	NA	NA	NA	NA	NA	NA	NA	NA	NA	NA	NA	NA	NA	NA	NA	NA	NA	NA	NA	NA	NA	NA	NA	NA	NA
ENSG00000156298.8	TSPAN7	0.340193	-0.0295082	0.291077	0.885836	-0.00848663	0.628455	0.574093	-0.0354929	0.762543	0.0412749	0.115761	0.145989	0.174688	-0.101118	0.411375	0.742056	0.0139726	0.610842	0.734357	-0.0131638	0.568456	0.789059	0.0147317	0.996225	0.278208	0.0645991	0.808635	0.153915	0.0888867	0.590911	0.00114558	0.181334	0.0504381	0.173048	0.0582365	0.563129	NA	NA	NA	0.201318	0.0505606	0.356832	0.193189	-0.0765076	0.211007	NA	NA	NA
ENSG00000156313.8	RPGR	0.0037198	0.108974	0.012701	0.261871	0.0642489	0.372566	0.0262145	-0.125832	0.356361	0.540332	-0.0267883	0.508862	0.799094	0.0143727	0.703226	0.0205034	0.067639	0.0990511	0.572603	0.0334517	0.513991	0.603743	-0.026818	0.985432	0.901959	0.0053086	0.90442	0.0159611	0.134791	0.336972	0.0204355	0.0808664	0.196309	0.286981	0.0417023	0.634305	0.872135	-0.00552052	0.55246	0.815738	0.0125833	0.62718	0.29112	-0.0515954	0.270252	0.204396	-0.0541622	0.730216
ENSG00000156500.10	FAM122C	0.201581	0.0410645	0.209032	0.52618	0.0289967	0.509094	0.977139	0.00167317	0.836794	0.386358	0.0326449	0.441396	0.0687702	0.103743	0.287419	0.963244	-0.00149641	0.66692	0.65266	0.0281308	0.54332	0.846385	0.011346	0.998108	0.722712	-0.0191948	0.888568	0.782967	-0.0153168	0.818591	0.609687	-0.025708	0.671285	0.919969	0.00340904	0.807597	0.0656936	-0.0645361	0.130426	0.322867	0.0617594	0.43798	0.349929	-0.0639134	0.299284	0.104666	-0.073021	0.649139
ENSG00000156504.12	FAM122B	0.494728	0.0100163	0.363984	0.926242	0.002364	0.638123	0.588366	0.0173833	0.764076	0.25435	-0.0217363	0.360996	0.882334	0.00448658	0.722691	0.482748	-0.0105276	0.509326	0.0662516	-0.0712493	0.18918	0.571879	-0.0176707	0.980296	0.922669	0.00220415	0.906132	0.739713	0.0115325	0.812714	0.853519	-0.00413093	0.737686	0.845549	0.003882	0.796671	0.0522693	-0.0388169	0.113728	0.21027	-0.0344741	0.363032	0.0992031	-0.045427	0.139632	0.208141	-0.0374158	0.732575
ENSG00000156531.12	PHF6	0.310154	-0.0175088	0.274612	0.840848	0.00593397	0.616311	0.00529081	0.121085	0.21017	0.0188237	-0.0502862	0.0947034	0.763998	0.00967428	0.692259	0.167789	-0.0262163	0.312674	0.002154	-0.123904	0.0363084	0.65192	0.0151212	0.988961	0.580746	0.018346	0.869012	0.874237	-0.00576208	0.833024	0.648678	-0.0103872	0.682882	0.177785	-0.0295769	0.565939	5.93108e-05	-0.0701842	0.00107801	0.226811	-0.0356286	0.375862	0.29328	0.0250385	0.271475	0.297738	-0.0414817	0.774114
ENSG00000156697.8	UTP14A	0.210216	-0.0250384	0.21491	0.0445364	0.0660949	0.158406	0.0282542	-0.076791	0.366795	0.696655	-0.00969111	0.558514	0.830674	-0.00797131	0.709617	0.212021	0.0284729	0.348896	0.139936	0.0667713	0.271848	0.634957	0.0188429	0.986456	0.498275	-0.0238551	0.862552	0.249454	0.0399138	0.658014	0.0240347	-0.0480691	0.207863	0.728543	0.00710408	0.776537	0.0246262	-0.0382249	0.0713403	0.860017	0.0063037	0.63942	0.0669759	0.0598476	0.109325	0.504684	0.0233073	0.830098
ENSG00000156709.9	AIFM1	1.34361e-06	0.111615	2.12286e-05	0.194648	0.0460187	0.32508	0.90811	0.00394775	0.825017	0.0571921	0.0495986	0.172425	0.949438	0.00258799	0.737433	0.531514	0.01435	0.532061	0.390601	-0.028506	0.437083	0.647198	-0.0151307	0.987882	0.77133	0.00941347	0.890318	0.295495	-0.0331145	0.678782	0.87456	0.00321991	0.742808	0.754464	0.00623837	0.780767	0.0156067	0.0468935	0.0539285	0.0158423	-0.0744708	0.112686	0.0297819	-0.0679756	0.0644555	0.434639	0.0246174	0.811099
ENSG00000156920.6	GPR112	0.782098	-0.0413682	0.469835	NA	NA	NA	NA	NA	NA	NA	NA	NA	NA	NA	NA	NA	NA	NA	NA	NA	NA	NA	NA	NA	NA	NA	NA	0.0368159	-0.338767	0.430778	NA	NA	NA	NA	NA	NA	NA	NA	NA	NA	NA	NA	NA	NA	NA	NA	NA	NA
ENSG00000156925.7	ZIC3	NA	NA	NA	NA	NA	NA	NA	NA	NA	NA	NA	NA	NA	NA	NA	NA	NA	NA	0.464976	-0.10464	0.469667	NA	NA	NA	NA	NA	NA	NA	NA	NA	NA	NA	NA	NA	NA	NA	NA	NA	NA	NA	NA	NA	NA	NA	NA	NA	NA	NA
ENSG00000157399.10	ARSE	NA	NA	NA	0.752161	0.054867	0.59181	NA	NA	NA	0.0312676	-0.175417	0.126285	0.117596	-0.228859	0.354943	NA	NA	NA	0.621039	0.0551973	0.532591	4.13127e-05	0.467263	0.0172653	2.09707e-12	0.750335	1.25605e-09	0.123891	0.177126	0.568775	NA	NA	NA	7.00719e-05	0.284386	0.00995308	0.0301657	0.225747	0.0802998	0.00962963	0.3271	0.0863365	NA	NA	NA	NA	NA	NA
ENSG00000157502.8	MUM1L1	9.4821e-16	-0.898696	1.08574e-13	0.0495817	-0.26619	0.167471	0.383053	-0.141218	0.703333	0.925538	-0.0154875	0.622081	0.0186191	-0.45791	0.166602	0.0108823	-0.450956	0.0676848	0.0156859	-0.207989	0.0931347	NA	NA	NA	0.375524	0.140635	0.840542	0.876079	0.0410119	0.833024	NA	NA	NA	NA	NA	NA	9.85179e-14	-1.53521	2.24486e-11	0.00010613	-0.420931	0.00701193	7.175e-07	-0.33674	2.42455e-05	NA	NA	NA
ENSG00000157514.12	TSC22D3	0.0889955	-0.104507	0.123319	0.293956	-0.0941608	0.393204	0.616868	-0.0277201	0.77058	0.10666	-0.126003	0.236263	0.139235	-0.183296	0.37833	0.0693514	0.0989892	0.197549	0.212003	-0.0790017	0.328685	0.403575	-0.0808953	0.974472	0.342155	-0.122151	0.833298	0.963043	-0.00390251	0.844376	0.0411249	-0.147378	0.258248	0.540711	0.0363652	0.729944	0.361503	0.0508338	0.353404	0.838199	-0.020263	0.634197	0.0724752	-0.121522	0.114548	0.574263	-0.0586067	0.845616
ENSG00000157600.7	TMEM164	0.00237359	0.131905	0.00911084	0.0573107	-0.118241	0.179426	0.865923	-0.0087194	0.82049	0.415063	-0.0241191	0.455355	0.140379	-0.071691	0.379489	0.331264	-0.0256415	0.433051	0.684147	0.0201766	0.553649	0.301858	-0.0432158	0.971601	0.681684	0.0169962	0.881186	0.276101	0.0442045	0.671856	0.831181	0.00524858	0.732432	0.071126	0.0496423	0.43377	0.00050625	0.0961213	0.00507856	0.306545	-0.0487441	0.427034	0.125538	-0.0735798	0.162412	0.956625	-0.0029005	0.886241
ENSG00000157625.11	TAB3	0.354376	0.01365	0.298286	0.840294	-0.00526796	0.616229	0.515269	0.0222353	0.749619	0.0493384	0.0427954	0.160144	0.02547	0.0666998	0.192102	0.0463873	0.0324764	0.159836	0.920252	0.00316599	0.620019	0.0171967	0.0658996	0.759468	0.590007	0.0129066	0.869434	0.610442	-0.0141255	0.7883	0.482369	-0.0166406	0.629264	0.266442	-0.0209481	0.623923	0.152182	-0.0253609	0.214964	0.263031	-0.0355575	0.402076	0.00990366	-0.0706912	0.0304912	0.0427202	-0.0734754	0.53965
ENSG00000157950.10	SSX2B	NA	NA	NA	NA	NA	NA	NA	NA	NA	NA	NA	NA	NA	NA	NA	NA	NA	NA	NA	NA	NA	NA	NA	NA	NA	NA	NA	NA	NA	NA	NA	NA	NA	NA	NA	NA	NA	NA	NA	NA	NA	NA	NA	NA	NA	NA	NA	NA
ENSG00000158164.6	TMSB15A	0.0707482	0.196652	0.106237	0.316769	-0.170486	0.405978	NA	NA	NA	0.707743	-0.0376353	0.56267	0.699546	0.0609885	0.672691	0.418732	-0.0636172	0.481109	NA	NA	NA	NA	NA	NA	NA	NA	NA	NA	NA	NA	NA	NA	NA	NA	NA	NA	0.700084	0.0382144	0.499806	0.0393547	0.48037	0.171653	NA	NA	NA	NA	NA	NA
ENSG00000158290.12	CUL4B	0.757059	0.00535813	0.461928	0.831663	-0.00585932	0.614469	0.361166	-0.0319546	0.694536	0.000108451	-0.0988461	0.00289435	0.796933	-0.00977666	0.703015	0.028133	-0.039282	0.120523	0.600333	0.0150188	0.524798	0.490445	-0.0213521	0.9789	0.237734	-0.031438	0.79459	0.366645	-0.0276713	0.709094	0.90397	0.00253713	0.748706	0.104101	-0.030638	0.486732	0.270473	0.0442847	0.30169	5.90032e-09	-0.227264	2.52543e-06	0.00837013	-0.0713649	0.0273168	0.326518	-0.0284895	0.783888
ENSG00000158301.14	GPRASP2	0.974651	-0.000899118	0.525858	0.411561	0.0356663	0.457845	0.699467	0.0181938	0.788097	0.638829	-0.0150316	0.54171	0.921495	0.00429256	0.730843	0.907084	0.00272654	0.653302	0.992837	-0.000327867	0.637533	0.907194	0.00473267	0.998404	0.288274	0.0402177	0.813512	0.814892	0.00864943	0.824391	0.334261	0.0324512	0.559766	0.653211	-0.0122101	0.756003	0.743119	-0.00815843	0.514055	0.0417787	0.0817862	0.17733	0.398925	0.033339	0.32287	0.725068	-0.0761259	0.864412
ENSG00000158352.11	SHROOM4	0.485626	0.0305727	0.36022	0.220802	-0.0781578	0.344838	0.0647167	-0.0997753	0.449351	0.749935	0.0140423	0.574837	0.714738	-0.0260644	0.677121	0.067757	-0.0736112	0.194935	0.121406	-0.104111	0.252687	0.55364	0.0421645	0.980296	0.0295142	-0.139649	0.576025	0.963491	0.00334824	0.844376	0.13977	0.0693307	0.404002	0.859982	-0.00902618	0.79887	0.739725	-0.0135238	0.51319	0.102618	0.0898571	0.266105	0.0658262	0.0822942	0.108092	NA	NA	NA
ENSG00000158423.12	RIBC1	0.380271	0.0537702	0.311488	0.666991	-0.0313775	0.56296	0.270685	0.0840482	0.659568	0.0235969	0.154885	0.108292	0.211131	0.104916	0.441753	0.0584589	0.127963	0.181189	0.01218	0.329113	0.0809928	0.207632	0.12259	0.971601	0.299579	0.0871421	0.817509	0.0200531	0.233003	0.360934	0.00452608	0.186138	0.10041	0.0160092	0.152469	0.262851	NA	NA	NA	0.0236105	0.196247	0.134899	NA	NA	NA	NA	NA	NA
ENSG00000158427.10	TMSB15B	0.772009	-0.0098288	0.466255	0.531917	0.0574568	0.511885	0.179149	0.111742	0.598925	0.874279	0.00663684	0.609501	0.736696	0.0164136	0.684356	0.77692	-0.00773876	0.620983	0.929981	-0.00560897	0.621903	0.154532	0.0635979	0.950945	0.229722	0.0521375	0.789205	0.0660701	0.0917507	0.499537	0.651834	0.0225604	0.683715	0.323716	-0.0412816	0.652871	0.592125	0.0175572	0.460264	0.968397	0.00248209	0.664258	NA	NA	NA	0.0477535	-0.0963434	0.555914
ENSG00000158526.7	TSR2	0.0165608	-0.0498518	0.0386994	0.521126	0.0188413	0.506767	0.551605	-0.02146	0.756856	0.304959	0.0266029	0.3954	0.273388	-0.0491439	0.486365	0.673685	-0.00980158	0.587433	0.41277	-0.0342104	0.448144	0.472179	-0.0280789	0.9789	0.809738	-0.0084767	0.896431	0.987371	-0.000555225	0.847766	0.999657	-1.11989e-05	0.767749	0.647706	-0.0112521	0.754698	0.517127	0.0133651	0.428	0.5203	-0.0209783	0.528565	0.0957576	-0.0545964	0.136566	0.286779	0.0368534	0.773293
ENSG00000158571.6	PFKFB1	0.000212831	0.20976	0.00138977	9.18107e-05	0.33693	0.00649826	0.664372	-0.0677983	0.780585	0.984073	0.00362287	0.636202	0.10748	-0.309659	0.344224	NA	NA	NA	NA	NA	NA	NA	NA	NA	NA	NA	NA	NA	NA	NA	NA	NA	NA	NA	NA	NA	NA	NA	NA	0.464157	0.164604	0.505846	NA	NA	NA	0.284699	0.113736	0.773102
ENSG00000158578.14	ALAS2	0.00323288	0.688228	0.0114571	0.357732	0.265363	0.42906	NA	NA	NA	0.171281	0.366219	0.298029	0.0297047	1.04441	0.201784	0.753947	0.0635486	0.614095	0.0277954	0.915798	0.12085	NA	NA	NA	NA	NA	NA	0.0262205	0.887392	0.393174	0.128151	0.392363	0.389328	0.519016	-0.150061	0.723172	NA	NA	NA	0.738808	-0.0914696	0.605586	0.715158	-0.0832945	0.44292	NA	NA	NA
ENSG00000158639.7	PAGE5	NA	NA	NA	NA	NA	NA	NA	NA	NA	NA	NA	NA	NA	NA	NA	NA	NA	NA	NA	NA	NA	NA	NA	NA	NA	NA	NA	NA	NA	NA	NA	NA	NA	NA	NA	NA	NA	NA	NA	NA	NA	NA	NA	NA	NA	NA	NA	NA
ENSG00000158813.13	EDA	0.154712	-0.0560261	0.177476	0.83232	0.0109446	0.614533	0.125445	0.0884802	0.548164	0.00577014	0.13327	0.0467697	0.010014	0.190713	0.13268	2.41075e-05	0.164863	0.000992265	0.22643	-0.0934355	0.339053	0.402421	0.0509798	0.974098	0.344003	0.0627777	0.834179	0.820843	-0.0140301	0.825009	0.346034	0.0395402	0.567138	0.948208	-0.00306772	0.812719	5.54867e-07	-0.358188	2.68193e-05	0.0985606	0.0875697	0.262816	0.171362	-0.0736789	0.196075	NA	NA	NA
ENSG00000159123.10	DMRTC1	NA	NA	NA	NA	NA	NA	NA	NA	NA	NA	NA	NA	NA	NA	NA	NA	NA	NA	0.0239579	-0.192477	0.112334	NA	NA	NA	NA	NA	NA	NA	NA	NA	NA	NA	NA	NA	NA	NA	NA	NA	NA	NA	NA	NA	NA	NA	NA	NA	NA	NA
ENSG00000160131.9	VMA21	0.00071263	0.0596253	0.00362322	0.32336	0.0293974	0.409595	0.601147	0.0181697	0.76748	0.26457	0.0286805	0.368585	0.0159956	0.0792722	0.157733	0.261465	0.023414	0.387904	0.796573	-0.0084335	0.586363	0.0567545	0.0642686	0.876465	0.448797	0.0221681	0.855212	0.534441	-0.0189976	0.766989	0.955298	0.00110015	0.76114	0.060836	0.0361758	0.414181	0.320896	0.0174015	0.330862	0.881172	-0.00388207	0.643864	0.0313734	0.0458282	0.0666824	0.650207	-0.0108983	0.854262
ENSG00000160211.11	G6PD	6.96031e-05	-0.11659	0.000566652	0.0432123	0.0788789	0.156243	0.76293	-0.0185254	0.804496	0.186194	0.0447888	0.310419	0.441645	-0.049934	0.579565	0.648886	0.012643	0.578604	0.50622	-0.0278008	0.486869	0.552801	-0.0297461	0.980296	0.749912	-0.0108689	0.890318	0.308801	-0.0561812	0.684628	0.421978	0.0373334	0.601288	0.282301	-0.0349842	0.629854	0.481525	0.0212309	0.411648	0.174744	0.0946263	0.336246	0.102338	0.0820892	0.142014	0.249087	0.0516165	0.750838
ENSG00000160219.7	GAB3	0.0443478	0.0555243	0.0770215	0.562198	-0.0238958	0.525008	0.39742	-0.0361014	0.709616	0.431263	-0.0258854	0.462244	0.615114	0.0215337	0.645883	0.000530111	0.104847	0.00942117	0.0451899	0.133788	0.156272	0.445585	-0.0475485	0.9789	0.339108	0.0452603	0.831775	0.424118	0.0415386	0.731801	0.410329	0.0283757	0.596258	0.357803	0.0323659	0.666475	0.462444	-0.0250009	0.403642	0.0526983	0.125663	0.199378	0.00070876	0.217902	0.00487101	0.324148	0.113535	0.783888
ENSG00000165164.8	CXorf22	NA	NA	NA	NA	NA	NA	NA	NA	NA	NA	NA	NA	NA	NA	NA	NA	NA	NA	NA	NA	NA	NA	NA	NA	NA	NA	NA	NA	NA	NA	NA	NA	NA	NA	NA	NA	NA	NA	NA	NA	NA	NA	NA	NA	NA	NA	NA	NA
ENSG00000165168.6	CYBB	0.00284485	0.155859	0.0103609	0.737826	-0.028869	0.588221	0.915433	0.00728489	0.826077	0.921891	0.00581885	0.621498	0.84538	-0.0177399	0.713363	0.270016	-0.0533987	0.39432	0.120495	0.137369	0.251964	0.392051	0.0928211	0.972682	0.551135	0.0450365	0.866863	0.750253	-0.0332166	0.813286	0.0133773	-0.135739	0.166837	0.132002	0.0819548	0.522469	NA	NA	NA	0.400495	-0.0554332	0.477825	0.0519406	0.114864	0.0922016	0.865302	0.0120751	0.877717
ENSG00000165169.6	DYNLT3	0.00284583	-0.069491	0.0103609	0.0359425	-0.0762805	0.143057	0.22002	-0.0741076	0.62988	0.589578	-0.0123766	0.526765	0.0800009	0.0616862	0.308815	0.795173	0.00516663	0.62697	0.000968872	-0.141031	0.0271446	0.220863	0.0460379	0.971601	0.727317	0.0118797	0.889171	0.567463	-0.0183744	0.777929	0.81908	0.00673273	0.729567	0.176703	-0.0287994	0.56575	0.123032	-0.0405276	0.190799	0.390852	-0.0355794	0.473301	0.00399912	-0.109735	0.0163434	0.854745	-0.0080925	0.877362
ENSG00000165175.11	MID1IP1	0.173467	-0.0748995	0.190641	0.578549	-0.0433504	0.531535	0.0447162	-0.124731	0.406672	0.0077106	-0.127371	0.05659	0.564581	0.0510381	0.628192	0.105975	-0.0687248	0.248299	0.234295	-0.0845008	0.344632	0.702331	-0.0227711	0.995458	0.894842	-0.0068975	0.903081	0.30767	-0.0711678	0.683666	0.516594	-0.0231121	0.640294	0.479807	-0.0296734	0.714868	0.0938632	-0.040876	0.16131	0.221669	-0.0821472	0.371773	9.49818e-11	-0.467605	1.37e-08	0.129	0.146049	0.667201
ENSG00000165182.6	CXorf58	NA	NA	NA	NA	NA	NA	NA	NA	NA	NA	NA	NA	NA	NA	NA	NA	NA	NA	NA	NA	NA	NA	NA	NA	NA	NA	NA	NA	NA	NA	NA	NA	NA	NA	NA	NA	NA	NA	NA	NA	NA	NA	NA	NA	NA	NA	NA	NA
ENSG00000165186.9	PTCHD1	0.0732369	-0.245552	0.108948	0.772893	-0.0435035	0.598117	NA	NA	NA	0.673901	0.0709456	0.552473	0.908026	0.0192977	0.727881	0.951175	0.00349713	0.664685	0.205741	-0.111184	0.323949	0.555356	0.0686272	0.980296	0.500856	0.0689259	0.862896	0.481308	0.08592	0.753573	0.00816631	0.262203	0.134759	0.604399	0.0467834	0.746893	NA	NA	NA	NA	NA	NA	NA	NA	NA	NA	NA	NA
ENSG00000165192.9	ASB11	NA	NA	NA	NA	NA	NA	NA	NA	NA	NA	NA	NA	NA	NA	NA	NA	NA	NA	NA	NA	NA	NA	NA	NA	NA	NA	NA	NA	NA	NA	NA	NA	NA	NA	NA	NA	NA	NA	NA	0.254946	-0.0848288	0.395988	0.527902	0.0448199	0.377998	NA	NA	NA
ENSG00000165194.10	PCDH19	0.436995	0.0455286	0.338511	0.342797	-0.0796981	0.421099	NA	NA	NA	0.7096	-0.0343402	0.563448	0.703821	-0.0453793	0.674113	0.756193	-0.0218387	0.615106	0.127582	-0.0899015	0.258564	0.0286379	-0.231697	0.7941	0.615461	-0.0489961	0.873773	0.981413	0.00229814	0.846619	0.463359	0.0530972	0.621172	0.074178	0.137919	0.439226	NA	NA	NA	0.811659	0.0289107	0.626207	0.396114	-0.0882437	0.321691	NA	NA	NA
ENSG00000165195.9	PIGA	0.580377	-0.0171595	0.399476	0.181025	-0.0733652	0.313367	0.461673	0.0737844	0.731495	0.137656	-0.086214	0.268294	0.412863	0.0676507	0.566758	0.104175	0.0659639	0.245409	0.834438	0.0139691	0.596866	0.108279	-0.10184	0.933717	0.632241	0.0279887	0.877015	0.743057	0.0233929	0.812893	0.783041	0.00957649	0.722013	0.757867	0.0138928	0.782189	0.707234	-0.0137259	0.501945	0.0155398	-0.195262	0.111663	0.00724747	0.151067	0.0248317	0.0164894	-0.125037	0.437373
ENSG00000165197.4	FIGF	0.00854984	0.224672	0.0238614	0.223838	-0.18655	0.346714	0.619329	0.121532	0.77058	0.415669	0.0859176	0.455544	0.128852	0.23438	0.367931	0.0814838	0.135774	0.216532	0.925542	0.00823099	0.621054	0.793084	-0.0400179	0.996225	0.892483	-0.0177837	0.90284	0.79659	-0.0330849	0.819474	0.81379	0.0207486	0.728769	0.0487168	-0.159603	0.389719	0.00837826	0.326945	0.0359799	0.122904	0.152548	0.28825	6.63251e-05	-0.400491	0.000787266	NA	NA	NA
ENSG00000165240.13	ATP7A	0.33601	-0.0177276	0.288822	0.90097	-0.00316886	0.632704	0.811147	-0.0093636	0.812451	0.228629	-0.0267469	0.345027	0.343802	-0.02884	0.533388	0.764504	-0.00536409	0.618025	0.163848	-0.0699143	0.291219	0.353571	0.0312709	0.972682	0.49261	0.0209387	0.862522	0.296624	0.0435609	0.678782	0.366529	0.0241984	0.576411	0.08969	0.0470836	0.464615	0.796149	0.00493803	0.529078	0.786507	0.00776179	0.619782	0.000833473	0.100519	0.00544338	0.00113462	-0.232057	0.178827
ENSG00000165259.9	HDX	0.0090132	-0.0884262	0.0247719	0.633327	0.023302	0.552093	0.126832	0.0763587	0.549031	0.179957	-0.0577779	0.305654	0.435199	-0.0595732	0.57777	0.868357	-0.00542477	0.64416	0.522745	0.0356138	0.494807	0.574621	0.0272056	0.981068	0.15792	-0.0802711	0.748481	0.938411	-0.00406717	0.840774	0.873182	0.00753942	0.742722	0.00140428	-0.122378	0.085585	0.993284	0.000209777	0.583075	0.473427	-0.0365342	0.509788	0.00510763	-0.19871	0.0193395	0.469443	0.173462	0.820106
ENSG00000165288.10	BRWD3	0.180424	-0.0323315	0.19521	0.340703	-0.0317593	0.419647	0.0744015	0.0695936	0.468761	0.658087	-0.0128979	0.547466	0.0754761	0.0816359	0.299067	0.505231	0.0156162	0.520484	0.000286342	-0.175323	0.0153099	0.788919	-0.010835	0.996225	0.862818	0.00695478	0.901479	0.21477	-0.0540389	0.641639	0.313006	-0.0242483	0.545328	0.0927209	-0.0467077	0.470754	0.0182191	-0.0560575	0.0595743	0.695611	0.0153525	0.591139	0.512992	-0.0197468	0.372302	0.393271	-0.0265454	0.801785
ENSG00000165349.7	SLC7A3	NA	NA	NA	NA	NA	NA	NA	NA	NA	NA	NA	NA	NA	NA	NA	NA	NA	NA	0.457107	-0.084265	0.465413	NA	NA	NA	NA	NA	NA	0.241754	-0.433765	0.65439	NA	NA	NA	NA	NA	NA	NA	NA	NA	NA	NA	NA	NA	NA	NA	NA	NA	NA
ENSG00000165359.10	DDX26B	0.0255185	-0.0505242	0.0525748	0.61066	0.0160297	0.542226	0.305688	0.042714	0.675375	0.28897	0.0288003	0.38462	0.453097	-0.0334081	0.585991	0.273107	0.027288	0.396035	0.0788705	0.104143	0.204227	0.287663	-0.0432648	0.971601	0.364657	0.0359417	0.836592	0.325813	-0.0420752	0.691507	0.596235	-0.0131504	0.666698	0.635465	-0.0137268	0.752672	0.145322	-0.0477765	0.209466	0.5469	-0.0232553	0.53828	0.586651	-0.0201111	0.400065	0.377176	-0.0344931	0.798982
ENSG00000165370.1	GPR101	NA	NA	NA	NA	NA	NA	NA	NA	NA	NA	NA	NA	NA	NA	NA	NA	NA	NA	NA	NA	NA	NA	NA	NA	NA	NA	NA	NA	NA	NA	NA	NA	NA	NA	NA	NA	NA	NA	NA	NA	NA	NA	NA	NA	NA	NA	NA	NA
ENSG00000165376.6	CLDN2	0.232215	-0.145771	0.228306	0.340582	0.15466	0.419601	0.105472	-0.281655	0.521487	NA	NA	NA	NA	NA	NA	NA	NA	NA	NA	NA	NA	NA	NA	NA	0.00870108	0.649485	0.438867	NA	NA	NA	NA	NA	NA	NA	NA	NA	NA	NA	NA	NA	NA	NA	NA	NA	NA	NA	NA	NA
ENSG00000165509.9	MAGEC3	NA	NA	NA	NA	NA	NA	NA	NA	NA	0.757219	-0.0576408	0.576458	0.16534	0.428588	0.403855	0.918164	-0.0179729	0.655575	0.183927	0.290969	0.307334	NA	NA	NA	NA	NA	NA	NA	NA	NA	NA	NA	NA	NA	NA	NA	NA	NA	NA	NA	NA	NA	NA	NA	NA	NA	NA	NA
ENSG00000165583.9	SSX5	NA	NA	NA	NA	NA	NA	NA	NA	NA	NA	NA	NA	NA	NA	NA	NA	NA	NA	NA	NA	NA	NA	NA	NA	NA	NA	NA	NA	NA	NA	NA	NA	NA	NA	NA	NA	NA	NA	NA	NA	NA	NA	NA	NA	NA	NA	NA	NA
ENSG00000165584.11	SSX3	NA	NA	NA	NA	NA	NA	NA	NA	NA	NA	NA	NA	NA	NA	NA	NA	NA	NA	NA	NA	NA	NA	NA	NA	NA	NA	NA	NA	NA	NA	NA	NA	NA	NA	NA	NA	NA	NA	NA	NA	NA	NA	NA	NA	NA	NA	NA	NA
ENSG00000165591.6	FAAH2	0.253576	-0.0991126	0.241905	0.571279	0.0602207	0.529238	0.693233	0.0439166	0.786423	NA	NA	NA	NA	NA	NA	NA	NA	NA	0.816322	0.018282	0.59241	NA	NA	NA	0.748945	0.0167203	0.890189	0.239598	0.14569	0.653441	0.953396	0.0025026	0.76053	0.232668	-0.11887	0.603285	NA	NA	NA	0.266722	-0.128029	0.404272	NA	NA	NA	0.866387	0.0257646	0.877717
ENSG00000165675.12	ENOX2	0.688496	0.00990881	0.438593	0.0827607	-0.0585855	0.214149	0.237525	-0.038196	0.641201	0.282127	0.0422607	0.379764	0.0672023	0.0936038	0.28533	0.85969	-0.00522883	0.642338	0.112749	-0.0825446	0.242978	0.0195483	-0.0981829	0.774159	0.909882	-0.00439932	0.905093	0.849882	0.00779435	0.830183	0.12661	-0.034203	0.387797	0.0956554	0.0481717	0.475766	3.63562e-05	-0.0922049	0.00076102	0.272635	-0.051422	0.407395	0.00439631	-0.0992257	0.0174947	0.637124	-0.0209223	0.850892
ENSG00000165694.5	FRMD7	NA	NA	NA	NA	NA	NA	NA	NA	NA	0.000521464	0.495844	0.00955777	NA	NA	NA	0.384221	0.115363	0.461193	NA	NA	NA	NA	NA	NA	NA	NA	NA	NA	NA	NA	NA	NA	NA	NA	NA	NA	NA	NA	NA	NA	NA	NA	NA	NA	NA	NA	NA	NA
ENSG00000165704.10	HPRT1	0.298337	-0.024563	0.267509	0.0254782	0.0969945	0.120169	0.082529	-0.0779345	0.485274	0.000787926	-0.0830121	0.0130087	0.238407	-0.0439439	0.461103	0.404589	-0.0195457	0.473635	0.116664	-0.071009	0.247176	0.137149	0.0740878	0.946545	0.0913732	0.0661205	0.686059	0.00458393	0.130474	0.231983	0.886632	0.00415831	0.744846	0.830707	-0.00635519	0.793531	0.942218	-0.00144717	0.570569	0.395681	-0.0312725	0.475423	0.726812	0.0116954	0.446459	0.199157	-0.0461988	0.725909
ENSG00000165775.13	FUNDC2	0.948282	-0.00116673	0.519805	0.312553	0.025724	0.404112	0.593757	-0.0220606	0.765452	0.769487	0.00683566	0.580195	0.890709	0.00425398	0.724774	0.303568	0.0185684	0.414406	0.935352	0.00244119	0.62341	0.95137	-0.0017937	0.999645	0.89341	0.00434159	0.902976	0.222126	0.0353764	0.645632	0.635707	0.00966408	0.679152	0.0263815	-0.0455915	0.316176	0.0410882	-0.0302622	0.0978756	0.133261	-0.0480789	0.298883	0.100881	-0.0498123	0.140924	0.190674	0.0615679	0.71645
ENSG00000166008.5	MAGEA9	NA	NA	NA	NA	NA	NA	NA	NA	NA	NA	NA	NA	NA	NA	NA	NA	NA	NA	NA	NA	NA	NA	NA	NA	NA	NA	NA	NA	NA	NA	NA	NA	NA	NA	NA	NA	NA	NA	NA	NA	NA	NA	NA	NA	NA	NA	NA	NA
ENSG00000166049.10	PASD1	NA	NA	NA	NA	NA	NA	NA	NA	NA	NA	NA	NA	NA	NA	NA	NA	NA	NA	NA	NA	NA	NA	NA	NA	NA	NA	NA	NA	NA	NA	NA	NA	NA	NA	NA	NA	NA	NA	NA	NA	NA	NA	NA	NA	NA	NA	NA	NA
ENSG00000166160.5	OPN1MW2	NA	NA	NA	NA	NA	NA	NA	NA	NA	NA	NA	NA	NA	NA	NA	NA	NA	NA	NA	NA	NA	NA	NA	NA	NA	NA	NA	NA	NA	NA	NA	NA	NA	NA	NA	NA	NA	NA	NA	NA	NA	NA	NA	NA	NA	NA	NA	NA
ENSG00000166432.10	ZMAT1	0.248124	-0.0368548	0.238354	0.0610069	0.103762	0.184384	0.580127	0.0259485	0.763379	0.0543873	0.073891	0.168441	0.825918	-0.0152571	0.708281	0.459816	0.022993	0.500012	0.117989	0.112075	0.24901	0.307405	0.0677955	0.971601	0.276991	0.0743853	0.808635	0.304012	0.0596527	0.682443	0.772956	0.0124655	0.718759	0.0415689	0.0825602	0.369837	0.59219	0.0497977	0.460264	0.0352172	0.116575	0.162276	0.00238953	0.153199	0.0114439	0.0648857	0.361408	0.603433
ENSG00000166681.9	NGFRAP1	0.000820735	-0.0973233	0.00401924	0.231087	0.0476184	0.351499	0.649545	-0.0261095	0.777101	1.66388e-09	-0.171703	2.69497e-07	0.0185879	-0.0847974	0.166458	6.36878e-05	-0.115746	0.00199965	0.0938468	-0.0632022	0.221894	0.998183	-0.000104274	0.999754	0.31815	-0.0435129	0.827742	0.0942039	-0.0770768	0.534203	0.0232599	-0.0748679	0.205442	0.00309089	-0.0937962	0.132187	0.410087	-0.020325	0.378647	0.341643	0.0308701	0.447977	2.62226e-06	-0.175986	6.79217e-05	0.276814	-0.289989	0.767777
ENSG00000166707.6	ZCCHC18	0.094681	-0.0903412	0.128515	0.424621	-0.0815519	0.464211	0.256214	-0.115377	0.653075	0.526695	0.0311066	0.503439	0.689958	0.0279667	0.669596	0.0840653	-0.062346	0.220131	0.422091	-0.0555431	0.452376	0.923056	0.00754302	0.998404	0.73634	0.0250905	0.889491	0.0128307	0.169783	0.317804	0.248418	0.0693977	0.501723	0.953316	-0.00299917	0.813671	0.369873	-0.0571542	0.357684	0.192812	0.0907447	0.35027	0.0718286	-0.162841	0.113777	0.614974	-0.051925	0.849743
ENSG00000167393.12	PPP2R3B	2.59282e-10	-0.253061	1.15819e-08	2.39083e-05	-0.225246	0.00289123	0.0991076	-0.0813347	0.514326	0.0273392	-0.117949	0.117065	0.00212909	-0.251838	0.0706365	6.37774e-12	-0.411077	1.52383e-09	5.20497e-11	-0.462951	4.24936e-08	0.0606246	-0.127839	0.88766	0.000638332	-0.169768	0.114699	0.00238963	-0.258953	0.178522	1.1859e-08	-0.205025	3.7255e-06	0.00136545	-0.156102	0.0838174	0.00256404	-0.101096	0.0160761	0.00415611	-0.124008	0.0565641	0.000115572	-0.162793	0.00120421	0.448273	0.0364455	0.811715
ENSG00000168939.6	SPRY3	0.972386	0.00106494	0.525128	0.477292	-0.0345916	0.488076	0.291204	0.0782757	0.671647	0.963553	-0.00234323	0.631495	0.258459	0.0632422	0.476474	0.117864	-0.0602994	0.262944	0.770241	0.017771	0.579342	0.742611	-0.0210655	0.996225	0.32147	-0.055624	0.829681	0.407465	0.0558546	0.723777	0.795707	0.0120479	0.725321	0.295394	0.0443429	0.639584	0.178765	-0.06411	0.235534	0.0790503	-0.108868	0.236357	0.646536	-0.0221404	0.421956	0.102336	-0.164233	0.645162
ENSG00000169057.15	MECP2	0.088342	-0.025943	0.122748	0.987392	0.000476284	0.652985	0.0290016	0.0541503	0.369994	0.365475	0.0170274	0.431386	0.606755	-0.0119992	0.643316	0.245898	-0.0162617	0.375443	0.016939	-0.0731565	0.0969891	0.876253	0.00432595	0.998404	0.976413	-0.000696618	0.910532	0.329957	0.0272495	0.69206	0.115374	0.0293239	0.371653	0.740589	-0.0057182	0.779479	0.730438	0.00456451	0.510061	0.683793	0.00973627	0.586533	0.657599	0.00938697	0.425903	0.842013	0.00483037	0.876422
ENSG00000169059.8	VCX3A	NA	NA	NA	NA	NA	NA	NA	NA	NA	NA	NA	NA	NA	NA	NA	NA	NA	NA	NA	NA	NA	NA	NA	NA	NA	NA	NA	NA	NA	NA	NA	NA	NA	NA	NA	NA	NA	NA	NA	NA	NA	NA	NA	NA	NA	NA	NA	NA
ENSG00000169083.11	AR	4.1131e-06	-0.151193	5.44602e-05	0.0753087	0.115923	0.204349	0.0060103	0.284167	0.221523	0.00339065	0.0913099	0.0341034	0.327932	0.0462785	0.524981	0.233255	0.033122	0.366948	0.159228	0.135728	0.286909	0.118426	-0.125166	0.943361	0.00298874	0.209081	0.284522	0.145152	0.0925179	0.585399	0.0217995	0.125917	0.19999	0.993173	-0.000493701	0.81985	6.44138e-06	0.186999	0.000194589	0.195782	0.0507602	0.352368	0.408526	-0.0424077	0.327617	NA	NA	NA
ENSG00000169084.8	DHRSX	3.92927e-07	-0.142961	7.62388e-06	1.15661e-11	-0.274136	5.6466e-09	0.0256695	-0.110376	0.353305	0.0329966	-0.064238	0.129701	6.76633e-08	-0.25714	3.00786e-05	7.70539e-19	-0.281321	3.14511e-16	3.24559e-05	-0.256913	0.00545839	1.33634e-05	-0.183132	0.00628286	0.00127872	-0.121972	0.167104	0.000194852	-0.164981	0.0339671	0.000201073	-0.119489	0.0186647	3.49356e-09	-0.202257	1.2193e-06	0.366307	0.0258846	0.355896	5.87769e-11	-0.254117	3.40365e-08	5.05546e-07	-0.208734	1.79429e-05	0.0578349	-0.095544	0.583572
ENSG00000169093.10	ASMTL	3.7277e-08	-0.122035	9.8394e-07	0.00108954	-0.0960766	0.0255061	0.000152927	-0.155772	0.0325386	0.0618452	-0.0397755	0.178876	1.91533e-05	-0.160135	0.00375537	1.72515e-11	-0.145836	3.93017e-09	7.87002e-17	-0.403616	1.54203e-13	0.0274204	-0.100993	0.7941	0.0840793	-0.0578575	0.670649	0.00259527	-0.11208	0.183803	0.0875596	-0.0442362	0.334567	0.0011698	-0.0808533	0.0798312	0.198833	0.0305089	0.251147	2.29546e-06	-0.17045	0.000370448	9.78404e-13	-0.25222	1.84546e-10	0.44608	-0.048894	0.811715
ENSG00000169100.8	SLC25A6	0.0424248	-0.0424292	0.0747354	0.0837148	-0.0558015	0.215892	0.127774	-0.0679841	0.550454	0.119686	-0.0429164	0.250526	0.00688938	-0.103696	0.112264	2.62234e-06	-0.101542	0.00016681	0.000147642	-0.135461	0.011856	0.0483181	-0.0878028	0.871698	0.142525	-0.0525944	0.738844	0.000281914	-0.148238	0.0453618	0.740711	-0.00774427	0.709429	8.79758e-07	-0.140436	0.000188539	0.668758	-0.0111417	0.488388	0.80216	0.0091683	0.623657	0.319047	0.0293819	0.28417	0.739334	-0.0121146	0.866159
ENSG00000169188.4	APEX2	0.462684	-0.0238653	0.350267	0.898914	-0.0057605	0.632196	0.574767	0.0264824	0.762543	0.470995	-0.0265724	0.480602	0.0293989	-0.124253	0.201059	0.19369	0.0406094	0.333991	0.112664	0.110458	0.24285	0.647137	-0.0290745	0.987882	0.875762	-0.00505309	0.901479	0.165865	0.0860552	0.601828	0.203953	-0.0359628	0.467493	0.462516	-0.030639	0.710975	0.734908	-0.0071769	0.511346	0.542945	-0.0312038	0.536793	0.383516	-0.0397326	0.314832	0.925288	-0.00307415	0.88409
ENSG00000169239.8	CA5B	6.0572e-08	0.23843	1.49644e-06	0.00416219	0.211516	0.0493622	0.000212246	0.245418	0.041632	4.43523e-06	0.212122	0.000246411	0.0255166	0.164063	0.192102	2.90874e-07	0.165478	2.63836e-05	0.0557933	0.162383	0.173965	2.35751e-13	0.356065	2.0864e-10	2.37903e-14	0.336314	1.55447e-11	1.37228e-09	0.319325	1.14821e-06	5.44631e-10	0.184053	2.04211e-07	3.72555e-24	0.337486	2.84435e-21	7.47226e-58	0.65116	5.41754e-55	1.21173e-06	0.315768	0.00022507	2.14403e-09	0.306287	2.19054e-07	3.9598e-07	0.260412	0.000200798
ENSG00000169249.8	ZRSR2	1.90237e-38	0.360508	1.03105e-35	2.26669e-18	0.385194	1.75009e-15	1.40164e-19	0.480916	1.4663e-16	6.44584e-46	0.571084	8.65053e-43	6.15904e-19	0.468505	6.2225e-16	2.5099e-67	0.529536	3.07339e-64	1.1639e-05	0.286828	0.00325788	3.5881e-23	0.481771	5.99811e-20	6.15723e-21	0.371859	5.53185e-18	1.22067e-15	0.380597	1.39276e-12	1.66732e-46	0.523247	1.76183e-43	4.94009e-32	0.380649	4.64199e-29	2.02275e-85	0.7992	3.22638e-82	7.13727e-12	0.326597	4.39136e-09	7.56739e-19	0.327431	2.53032e-16	1.35644e-19	0.513718	1.31835e-16
ENSG00000169297.6	NR0B1	0.323639	0.17163	0.2822	NA	NA	NA	0.0364478	-0.182066	0.393799	0.710048	-0.08313	0.56357	NA	NA	NA	NA	NA	NA	0.256107	-0.14925	0.359553	NA	NA	NA	NA	NA	NA	NA	NA	NA	NA	NA	NA	NA	NA	NA	NA	NA	NA	NA	NA	NA	NA	NA	NA	NA	NA	NA
ENSG00000169306.5	IL1RAPL1	NA	NA	NA	NA	NA	NA	NA	NA	NA	NA	NA	NA	NA	NA	NA	NA	NA	NA	0.546119	-0.0597862	0.504049	NA	NA	NA	NA	NA	NA	NA	NA	NA	NA	NA	NA	NA	NA	NA	NA	NA	NA	0.298752	0.127058	0.423779	0.680676	-0.0479858	0.432846	NA	NA	NA
ENSG00000169446.4	MMGT1	0.635717	0.00896513	0.419742	0.175957	-0.0366875	0.309519	0.78204	-0.00850422	0.808216	0.237788	-0.0239052	0.350447	0.271853	0.040452	0.484864	0.924125	-0.00171222	0.657189	0.249299	-0.0447832	0.355456	0.87244	-0.00713851	0.998404	0.894314	0.00404125	0.902976	0.24419	0.0434252	0.655827	0.0951731	0.0324053	0.343983	0.334681	0.0233549	0.659723	0.0764688	-0.0269797	0.14269	0.888442	-0.00387828	0.645709	0.630142	0.0123561	0.416405	0.379374	-0.0258273	0.799132
ENSG00000169551.8	CXorf48	NA	NA	NA	NA	NA	NA	NA	NA	NA	NA	NA	NA	NA	NA	NA	NA	NA	NA	NA	NA	NA	NA	NA	NA	NA	NA	NA	NA	NA	NA	NA	NA	NA	NA	NA	NA	NA	NA	NA	NA	NA	NA	NA	NA	NA	NA	NA	NA
ENSG00000169562.9	GJB1	NA	NA	NA	NA	NA	NA	NA	NA	NA	NA	NA	NA	NA	NA	NA	NA	NA	NA	0.0302303	-0.301241	0.125919	0.761033	0.0751025	0.996225	0.057405	-0.0914195	0.642232	NA	NA	NA	0.569638	-0.0901925	0.659024	NA	NA	NA	NA	NA	NA	NA	NA	NA	NA	NA	NA	NA	NA	NA
ENSG00000169891.13	REPS2	0.00621978	-0.130011	0.018652	0.000586267	-0.260038	0.0185046	0.302349	0.0492096	0.675047	0.99414	0.00034373	0.638785	0.0922177	-0.132672	0.326384	8.15005e-06	-0.187763	0.000433905	0.000724418	-0.142524	0.0249895	0.282661	-0.0722506	0.971601	0.605568	-0.0259448	0.872666	0.0317116	-0.20061	0.412012	0.0894704	-0.0898714	0.337103	0.68984	-0.0274203	0.765095	0.00668902	0.197635	0.0307827	0.0129102	-0.212022	0.101756	6.61323e-13	-0.746269	1.28021e-10	NA	NA	NA
ENSG00000169895.5	SYAP1	4.17263e-61	0.389804	5.65377e-58	1.18139e-11	0.235437	5.6466e-09	8.4723e-13	0.300335	6.64736e-10	3.50269e-36	0.393355	2.53116e-33	6.31079e-20	0.329284	7.79265e-17	8.89174e-55	0.344278	8.71042e-52	0.000202491	0.139933	0.0137762	1.3529e-22	0.335987	2.03543e-19	2.54015e-18	0.263316	2.02858e-15	4.25607e-11	0.274168	4.10898e-08	1.96839e-33	0.28889	1.42998e-30	1.7056e-41	0.320172	2.08348e-38	1.84215e-113	0.592454	4.89718e-110	2.69796e-09	0.165088	1.26475e-06	7.22146e-20	0.225314	3.12484e-17	6.7921e-06	0.151146	0.00316868
ENSG00000169906.5	S100G	NA	NA	NA	NA	NA	NA	NA	NA	NA	NA	NA	NA	NA	NA	NA	NA	NA	NA	NA	NA	NA	NA	NA	NA	NA	NA	NA	NA	NA	NA	NA	NA	NA	NA	NA	NA	NA	NA	NA	NA	NA	NA	NA	NA	NA	NA	NA	NA
ENSG00000169933.8	FRMPD4	NA	NA	NA	NA	NA	NA	NA	NA	NA	NA	NA	NA	NA	NA	NA	NA	NA	NA	0.00217337	-0.148906	0.0364482	0.961018	0.0061964	0.999645	0.102817	0.191272	0.699657	NA	NA	NA	NA	NA	NA	0.00811767	-0.278378	0.201548	0.00586238	-0.285485	0.0283528	0.259414	-0.106476	0.3996	0.00138087	0.227715	0.00779291	NA	NA	NA
ENSG00000170925.3	TEX13B	NA	NA	NA	NA	NA	NA	NA	NA	NA	NA	NA	NA	NA	NA	NA	NA	NA	NA	NA	NA	NA	NA	NA	NA	NA	NA	NA	NA	NA	NA	NA	NA	NA	NA	NA	NA	NA	NA	NA	NA	NA	NA	NA	NA	NA	NA	NA	NA
ENSG00000170935.5	NCBP2L	NA	NA	NA	NA	NA	NA	NA	NA	NA	NA	NA	NA	NA	NA	NA	NA	NA	NA	NA	NA	NA	NA	NA	NA	NA	NA	NA	NA	NA	NA	NA	NA	NA	NA	NA	NA	NA	NA	NA	NA	NA	NA	NA	NA	NA	NA	NA	NA
ENSG00000170965.5	PLAC1	NA	NA	NA	NA	NA	NA	NA	NA	NA	NA	NA	NA	NA	NA	NA	NA	NA	NA	NA	NA	NA	NA	NA	NA	NA	NA	NA	NA	NA	NA	NA	NA	NA	NA	NA	NA	0.252828	0.114349	0.289153	NA	NA	NA	NA	NA	NA	NA	NA	NA
ENSG00000171004.13	HS6ST2	NA	NA	NA	0.258573	-0.198895	0.370393	0.248744	0.179192	0.648338	NA	NA	NA	0.184636	-0.346591	0.419584	NA	NA	NA	0.14141	-0.0834682	0.273345	0.188885	0.275135	0.964979	0.228243	0.175336	0.78853	0.184889	-0.194214	0.619395	0.0370923	0.102281	0.248785	0.0237616	0.338311	0.306316	NA	NA	NA	0.152326	-0.42613	0.317098	0.000250478	-0.944833	0.00225527	NA	NA	NA
ENSG00000171054.6	OR13H1	NA	NA	NA	NA	NA	NA	NA	NA	NA	NA	NA	NA	NA	NA	NA	NA	NA	NA	NA	NA	NA	NA	NA	NA	NA	NA	NA	NA	NA	NA	NA	NA	NA	NA	NA	NA	NA	NA	NA	NA	NA	NA	NA	NA	NA	NA	NA	NA
ENSG00000171100.10	MTM1	0.234101	-0.0222912	0.229411	0.259433	0.0330235	0.371184	0.553735	-0.0186834	0.757206	0.46593	0.0201807	0.477755	0.430649	-0.0273328	0.57599	0.292468	-0.019363	0.408649	0.618067	0.0203155	0.531896	0.333776	0.0380192	0.972682	0.427908	-0.0257946	0.850214	0.43647	0.0229916	0.739772	0.552163	0.0148322	0.653127	0.505655	0.014564	0.719828	0.0265542	0.0367695	0.0744203	0.0742605	-0.0687357	0.231301	0.000712829	-0.115392	0.00487785	0.117034	0.112037	0.660367
ENSG00000171116.7	HSFX1	NA	NA	NA	NA	NA	NA	NA	NA	NA	NA	NA	NA	NA	NA	NA	NA	NA	NA	NA	NA	NA	NA	NA	NA	NA	NA	NA	NA	NA	NA	NA	NA	NA	NA	NA	NA	NA	NA	NA	NA	NA	NA	NA	NA	NA	NA	NA	NA
ENSG00000171129.7	HSFX2	NA	NA	NA	NA	NA	NA	NA	NA	NA	NA	NA	NA	NA	NA	NA	NA	NA	NA	NA	NA	NA	NA	NA	NA	NA	NA	NA	NA	NA	NA	NA	NA	NA	NA	NA	NA	NA	NA	NA	NA	NA	NA	NA	NA	NA	NA	NA	NA
ENSG00000171155.7	C1GALT1C1	0.154302	-0.0344438	0.177131	0.614896	0.0191639	0.54411	0.218455	-0.0730572	0.628954	0.000275237	-0.124744	0.00606958	0.565537	-0.0245923	0.628259	0.407203	-0.0208954	0.475333	0.0870506	-0.0820402	0.214277	0.551586	0.0212206	0.980296	0.0330911	0.0694225	0.582228	0.660784	-0.0170084	0.798008	0.922427	-0.00251254	0.753522	0.0460408	-0.054701	0.381038	0.0627599	-0.0608123	0.127079	3.91703e-05	-0.17362	0.00344291	0.0611245	-0.0606761	0.103105	0.83208	0.00901418	0.875827
ENSG00000171365.11	CLCN5	0.273434	0.0315896	0.25353	0.476177	0.0289581	0.487504	0.379358	0.0593376	0.701887	0.0531787	0.0667034	0.166082	0.245742	0.057254	0.468206	0.140954	0.0504876	0.287786	0.209847	-0.0583703	0.32782	0.934859	-0.00515206	0.999297	0.655988	0.0229343	0.878986	0.619542	0.0245746	0.789952	0.697889	-0.0100457	0.698244	0.864481	0.00646063	0.799789	0.489034	-0.0197537	0.415352	0.458478	-0.0321673	0.503314	0.00249508	0.14042	0.0117564	0.680288	-0.0319781	0.857665
ENSG00000171388.9	APLN	0.0516375	0.304904	0.0854124	2.32107e-06	0.759926	0.000456805	0.426151	-0.110024	0.723322	0.367686	-0.139012	0.432252	0.442174	-0.186998	0.579826	0.200783	-0.194545	0.339759	0.906357	0.0145039	0.617034	0.582938	0.0922421	0.983883	0.529557	0.121693	0.865076	0.00417834	0.355767	0.225609	0.612317	0.0702107	0.672177	0.143497	0.155818	0.533143	0.0998257	0.137018	0.167044	0.51991	-0.0910166	0.52841	0.573073	0.0658695	0.394906	0.871078	0.0430446	0.878663
ENSG00000171402.10	XAGE3	NA	NA	NA	NA	NA	NA	NA	NA	NA	NA	NA	NA	NA	NA	NA	NA	NA	NA	NA	NA	NA	NA	NA	NA	NA	NA	NA	NA	NA	NA	NA	NA	NA	NA	NA	NA	NA	NA	NA	NA	NA	NA	NA	NA	NA	NA	NA	NA
ENSG00000171405.8	XAGE5	NA	NA	NA	NA	NA	NA	NA	NA	NA	NA	NA	NA	NA	NA	NA	NA	NA	NA	NA	NA	NA	NA	NA	NA	NA	NA	NA	NA	NA	NA	NA	NA	NA	NA	NA	NA	NA	NA	NA	NA	NA	NA	NA	NA	NA	NA	NA	NA
ENSG00000171433.7	GLOD5	NA	NA	NA	NA	NA	NA	NA	NA	NA	NA	NA	NA	NA	NA	NA	NA	NA	NA	NA	NA	NA	NA	NA	NA	0.0907564	-0.119232	0.684477	NA	NA	NA	NA	NA	NA	NA	NA	NA	NA	NA	NA	NA	NA	NA	NA	NA	NA	NA	NA	NA
ENSG00000171478.7	SPACA5B	NA	NA	NA	NA	NA	NA	NA	NA	NA	NA	NA	NA	NA	NA	NA	NA	NA	NA	NA	NA	NA	NA	NA	NA	NA	NA	NA	NA	NA	NA	NA	NA	NA	NA	NA	NA	NA	NA	NA	NA	NA	NA	NA	NA	NA	NA	NA	NA
ENSG00000171489.6	SPACA5	NA	NA	NA	NA	NA	NA	NA	NA	NA	NA	NA	NA	NA	NA	NA	NA	NA	NA	NA	NA	NA	NA	NA	NA	NA	NA	NA	NA	NA	NA	NA	NA	NA	NA	NA	NA	NA	NA	NA	NA	NA	NA	NA	NA	NA	NA	NA	NA
ENSG00000171657.5	GPR82	0.950194	0.0075927	0.520248	NA	NA	NA	0.516761	-0.080509	0.74972	0.690038	-0.0635967	0.555827	0.110178	-0.366475	0.347874	NA	NA	NA	NA	NA	NA	NA	NA	NA	0.957127	-0.00697747	0.909174	NA	NA	NA	0.000256088	-0.400118	0.0206712	NA	NA	NA	NA	NA	NA	NA	NA	NA	NA	NA	NA	0.10067	0.336404	0.643209
ENSG00000171659.9	GPR34	0.488297	0.0386967	0.361412	0.57825	0.0487881	0.531405	0.627849	-0.0384486	0.772925	0.974965	-0.00185602	0.63345	0.0591911	-0.179128	0.270815	0.993758	-0.000413997	0.674117	0.239474	0.140387	0.348182	0.598395	-0.0665443	0.984962	0.958661	-0.00484823	0.9093	0.408181	-0.0832948	0.724011	0.0571397	-0.137463	0.285018	0.55915	0.0366664	0.73366	NA	NA	NA	0.855573	0.0171255	0.638535	0.338017	-0.0754779	0.29367	0.154031	0.344801	0.692072
ENSG00000172465.9	TCEAL1	NA	NA	NA	NA	NA	NA	NA	NA	NA	NA	NA	NA	NA	NA	NA	NA	NA	NA	NA	NA	NA	NA	NA	NA	NA	NA	NA	NA	NA	NA	NA	NA	NA	NA	NA	NA	NA	NA	NA	NA	NA	NA	NA	NA	NA	NA	NA	NA
ENSG00000172476.3	RAB40A	0.00151806	-0.236233	0.00648186	0.396786	-0.0565166	0.449705	0.177433	-0.103536	0.598162	0.0337813	-0.166978	0.131136	0.179463	-0.16134	0.413982	0.206143	-0.0805267	0.344862	0.686615	0.0401631	0.554639	0.625937	-0.0587373	0.986456	0.055488	-0.188514	0.638117	0.756403	-0.0449716	0.814312	0.450162	0.0759022	0.614213	0.0973603	0.160582	0.478722	0.0180738	-0.100848	0.0591939	0.963634	-0.00419225	0.663144	NA	NA	NA	0.862144	-0.015281	0.877717
ENSG00000172534.9	HCFC1	0.0594861	0.0338271	0.0946212	0.000759932	0.0930514	0.0208404	0.666362	-0.014748	0.78072	0.00141603	0.0782039	0.0191403	0.0269669	-0.069031	0.195494	0.327288	0.0186683	0.430528	0.211401	-0.0440889	0.328379	0.0981427	-0.0665914	0.926132	0.484761	-0.0203162	0.860613	0.545204	-0.0184931	0.769419	0.280659	0.021878	0.525746	0.964177	-0.00102598	0.815053	0.444554	0.0141376	0.395562	0.491108	0.0170973	0.517074	0.00282181	0.0669152	0.0128293	0.943357	0.00235494	0.885904
ENSG00000172943.14	PHF8	0.549768	0.0124132	0.387715	0.737033	0.0117377	0.587869	0.83697	0.00594979	0.816481	0.145063	-0.033306	0.275749	0.011638	-0.0747931	0.140442	0.98498	-0.00036904	0.671464	0.0190728	-0.0992882	0.102598	0.736691	0.0131677	0.996225	0.415884	-0.023643	0.849326	0.201501	-0.0394885	0.630827	0.00245022	-0.0568718	0.0778149	0.246819	-0.0268117	0.613342	0.233533	-0.0188783	0.276187	0.748474	0.0104396	0.608285	0.0545199	0.0507825	0.095399	0.125724	-0.038362	0.666217
ENSG00000173198.4	CYSLTR1	0.469853	-0.0419747	0.353587	0.418884	-0.0793098	0.461517	0.099671	0.176879	0.514485	0.334017	-0.107025	0.41358	0.098312	-0.226389	0.334476	0.27129	-0.0909578	0.394816	NA	NA	NA	0.871592	0.0182103	0.998404	0.515346	-0.0461567	0.865076	0.417601	-0.0893355	0.729159	0.434012	0.0563147	0.608127	0.0339932	0.144536	0.345518	NA	NA	NA	0.582172	-0.0701441	0.55091	NA	NA	NA	0.984844	0.00175452	0.889107
ENSG00000173275.8	ZNF449	0.469381	-0.029557	0.353498	0.497192	-0.0419292	0.496559	0.158735	-0.0786572	0.582148	0.289274	0.0516891	0.3847	0.00329663	0.227793	0.0815979	0.765263	0.0106419	0.618187	0.139893	-0.0885944	0.271848	0.985574	0.00129822	0.999645	0.265185	0.0745791	0.801027	0.657856	0.0293209	0.79712	0.0156597	-0.0912914	0.175866	0.495214	-0.0290466	0.717656	0.167268	-0.0392879	0.22614	0.867956	-0.0106246	0.640277	0.652716	0.0189338	0.42414	0.646449	-0.0192135	0.853
ENSG00000173674.6	EIF1AX	5.90339e-96	0.532748	1.59978e-92	5.7693e-37	0.471854	1.15815e-33	3.61448e-28	0.438464	5.04163e-25	5.89302e-51	0.504986	1.10721e-47	9.43862e-32	0.537077	2.62236e-28	2.33129e-72	0.495436	3.26251e-69	0.000274847	0.140044	0.015159	4.66931e-19	0.405942	6.38634e-16	3.68041e-36	0.490329	8.81758e-33	2.90654e-27	0.510553	7.29583e-24	1.51153e-64	0.475428	1.95214e-61	9.09773e-57	0.453205	2.22267e-53	1.99591e-83	0.586105	2.65298e-80	5.95701e-24	0.361174	7.33036e-21	1.55799e-28	0.450172	1.14608e-25	2.95275e-29	0.574683	4.30478e-26
ENSG00000173681.12	CXorf23	0.0556809	0.0455484	0.0904981	0.817965	0.00741279	0.610372	0.481687	0.0252822	0.738738	0.107705	0.0382801	0.236736	0.289877	0.0354879	0.49919	0.364643	0.0197986	0.44996	0.709284	-0.0149724	0.561787	0.571032	0.0224062	0.980296	0.192229	0.0453455	0.764605	0.0851799	0.0631271	0.524739	0.931834	0.00219069	0.755736	0.08439	0.0454233	0.456019	0.127577	0.0375638	0.194617	0.488725	-0.020596	0.516201	0.225773	-0.0350816	0.231861	0.818999	-0.00958061	0.875408
ENSG00000173698.13	GPR64	0.000345307	0.391385	0.00204017	0.593202	-0.0619279	0.53687	0.879478	-0.0189188	0.821902	5.88196e-13	0.544724	1.62519e-10	0.00036025	0.434361	0.0298984	6.50833e-10	0.670488	1.012e-07	NA	NA	NA	0.108094	0.231493	0.933717	0.0212186	0.358982	0.541596	0.46311	0.138491	0.746611	0.962692	-0.00586163	0.76176	0.983371	-0.00282918	0.817779	0.0421149	0.185549	0.0993422	0.864858	0.0195243	0.639908	0.690567	0.0508585	0.43575	NA	NA	NA
ENSG00000174010.9	KLHL15	0.713057	-0.0101717	0.447092	0.00913077	-0.145353	0.0736612	0.756776	-0.0250488	0.802611	0.846214	-0.00857922	0.602238	0.573345	-0.0406836	0.632044	0.228428	-0.0430164	0.362857	0.861334	0.00875017	0.604766	0.315153	0.0420423	0.971601	0.284695	-0.0586978	0.81345	0.579058	-0.0487108	0.779285	0.738781	0.014252	0.709221	0.321231	0.0414145	0.651958	0.0758922	-0.0389301	0.142113	0.102543	-0.0907132	0.266105	0.832051	-0.0108688	0.478516	0.051381	-0.0823693	0.566429
ENSG00000174016.7	FAM46D	NA	NA	NA	NA	NA	NA	NA	NA	NA	NA	NA	NA	NA	NA	NA	NA	NA	NA	NA	NA	NA	NA	NA	NA	NA	NA	NA	NA	NA	NA	NA	NA	NA	NA	NA	NA	NA	NA	NA	NA	NA	NA	NA	NA	NA	NA	NA	NA
ENSG00000174225.10	ARL13A	NA	NA	NA	NA	NA	NA	NA	NA	NA	NA	NA	NA	NA	NA	NA	NA	NA	NA	NA	NA	NA	NA	NA	NA	NA	NA	NA	NA	NA	NA	NA	NA	NA	NA	NA	NA	NA	NA	NA	NA	NA	NA	NA	NA	NA	NA	NA	NA
ENSG00000174460.3	ZCCHC12	NA	NA	NA	0.472189	-0.142274	0.485128	0.246218	-0.16408	0.646616	0.666976	-0.07685	0.549972	NA	NA	NA	0.955726	0.00989714	0.665777	0.0445918	-0.132124	0.155135	0.665243	-0.0392237	0.991986	0.404222	-0.114011	0.84588	0.236496	-0.220492	0.65338	NA	NA	NA	0.903342	-0.0165158	0.805237	NA	NA	NA	NA	NA	NA	NA	NA	NA	NA	NA	NA
ENSG00000174740.7	PABPC5	0.000477249	-0.141037	0.00265022	0.563124	0.0277595	0.525248	0.259338	0.0555714	0.653671	0.364219	-0.038693	0.43071	0.111011	0.0956737	0.349467	0.567566	0.018592	0.547398	0.842152	0.0146242	0.599117	0.641458	-0.0261275	0.987415	0.24328	-0.0797913	0.796543	0.27249	-0.0617403	0.670841	0.00558609	-0.199679	0.112922	0.429203	-0.0274289	0.697107	0.989078	-0.000408175	0.581964	0.0714846	0.111202	0.228258	0.345183	-0.0651641	0.29709	NA	NA	NA
ENSG00000175556.12	LONRF3	0.709316	0.0197109	0.445812	0.0159865	-0.194438	0.0973662	0.869596	-0.0109312	0.820709	0.813374	-0.0144414	0.592742	0.89032	0.0119517	0.724774	0.634579	-0.0211544	0.574209	0.847811	0.0224896	0.600688	0.951325	0.0043221	0.999645	0.246685	-0.0677467	0.796543	0.690092	-0.0319563	0.803652	0.798008	-0.0195875	0.725421	0.447942	0.0413334	0.705044	NA	NA	NA	0.918865	0.0075349	0.652554	0.216225	-0.117124	0.225733	NA	NA	NA
ENSG00000175718.8	RBMXL3	NA	NA	NA	NA	NA	NA	NA	NA	NA	NA	NA	NA	NA	NA	NA	NA	NA	NA	NA	NA	NA	NA	NA	NA	NA	NA	NA	NA	NA	NA	NA	NA	NA	NA	NA	NA	NA	NA	NA	NA	NA	NA	NA	NA	NA	NA	NA	NA
ENSG00000175809.3	ZNF645	NA	NA	NA	NA	NA	NA	NA	NA	NA	NA	NA	NA	NA	NA	NA	NA	NA	NA	NA	NA	NA	NA	NA	NA	NA	NA	NA	NA	NA	NA	NA	NA	NA	NA	NA	NA	NA	NA	NA	NA	NA	NA	NA	NA	NA	NA	NA	NA
ENSG00000176034.8	CHDC2	NA	NA	NA	NA	NA	NA	NA	NA	NA	NA	NA	NA	NA	NA	NA	NA	NA	NA	NA	NA	NA	NA	NA	NA	NA	NA	NA	NA	NA	NA	NA	NA	NA	NA	NA	NA	NA	NA	NA	NA	NA	NA	NA	NA	NA	NA	NA	NA
ENSG00000176076.6	KCNE1L	NA	NA	NA	NA	NA	NA	NA	NA	NA	NA	NA	NA	NA	NA	NA	NA	NA	NA	NA	NA	NA	NA	NA	NA	NA	NA	NA	NA	NA	NA	NA	NA	NA	NA	NA	NA	NA	NA	NA	NA	NA	NA	NA	NA	NA	NA	NA	NA
ENSG00000176274.6	SLC25A53	0.512329	0.0252446	0.37162	0.99609	-0.00024726	0.655388	0.374659	-0.0444935	0.700903	0.887852	0.00583995	0.612926	0.533452	-0.0357749	0.616517	0.175588	-0.0424866	0.318186	0.44534	-0.0545396	0.461433	0.36151	-0.0511098	0.972682	0.196248	0.0635471	0.765828	0.315869	0.0541394	0.686909	0.447616	0.0319329	0.613402	0.0975893	-0.0595434	0.478996	0.313332	-0.0381559	0.326824	0.454619	0.0411396	0.502011	0.000536465	-0.221606	0.00394633	0.0196177	-0.157367	0.463851
ENSG00000176746.6	MAGEB6	NA	NA	NA	NA	NA	NA	NA	NA	NA	NA	NA	NA	NA	NA	NA	NA	NA	NA	NA	NA	NA	NA	NA	NA	NA	NA	NA	NA	NA	NA	NA	NA	NA	NA	NA	NA	NA	NA	NA	NA	NA	NA	NA	NA	NA	NA	NA	NA
ENSG00000176774.5	MAGEB18	NA	NA	NA	NA	NA	NA	NA	NA	NA	NA	NA	NA	NA	NA	NA	NA	NA	NA	NA	NA	NA	NA	NA	NA	NA	NA	NA	NA	NA	NA	NA	NA	NA	NA	NA	NA	NA	NA	NA	NA	NA	NA	NA	NA	NA	NA	NA	NA
ENSG00000176896.7	TCEANC	6.98678e-08	0.190703	1.71087e-06	0.919354	0.0055188	0.636747	0.352189	0.0498251	0.691426	8.17473e-13	0.337666	2.1332e-10	0.0112284	0.140532	0.137884	1.62184e-09	0.21322	2.33642e-07	0.127345	0.103751	0.258491	0.0668925	0.109189	0.899585	0.0134988	0.114466	0.503851	0.0128732	0.144067	0.317804	0.011467	0.106034	0.157178	0.000308241	0.134549	0.032742	3.16488e-09	0.203185	3.6058e-07	0.210672	-0.0694483	0.363297	0.756723	0.0148415	0.455263	0.220603	0.0688335	0.739214
ENSG00000176988.4	FMR1NB	NA	NA	NA	NA	NA	NA	NA	NA	NA	NA	NA	NA	NA	NA	NA	NA	NA	NA	NA	NA	NA	NA	NA	NA	NA	NA	NA	NA	NA	NA	NA	NA	NA	NA	NA	NA	NA	NA	NA	NA	NA	NA	NA	NA	NA	NA	NA	NA
ENSG00000177138.11	FAM9B	NA	NA	NA	NA	NA	NA	NA	NA	NA	NA	NA	NA	NA	NA	NA	NA	NA	NA	NA	NA	NA	NA	NA	NA	NA	NA	NA	NA	NA	NA	NA	NA	NA	NA	NA	NA	NA	NA	NA	NA	NA	NA	NA	NA	NA	NA	NA	NA
ENSG00000177189.8	RPS6KA3	0.738415	-0.00500218	0.455647	0.308078	-0.0284496	0.401648	0.379325	0.02955	0.701887	0.0989632	-0.0342045	0.22714	0.0502671	0.0754097	0.255551	0.212914	-0.0227016	0.34964	0.0408	-0.0685858	0.14909	0.359368	0.0295026	0.972682	0.108232	0.0487874	0.70601	0.416646	0.0253722	0.728995	0.003246	0.052198	0.0879082	0.195972	-0.0273641	0.578241	0.409592	-0.0152248	0.378559	0.353512	0.0344027	0.454453	0.345511	0.0343506	0.297267	0.362543	-0.0332764	0.796605
ENSG00000177324.9	BEND2	NA	NA	NA	NA	NA	NA	NA	NA	NA	NA	NA	NA	NA	NA	NA	NA	NA	NA	NA	NA	NA	NA	NA	NA	NA	NA	NA	NA	NA	NA	NA	NA	NA	NA	NA	NA	NA	NA	NA	NA	NA	NA	NA	NA	NA	NA	NA	NA
ENSG00000177485.6	ZBTB33	0.0360825	0.0426383	0.0671355	0.145265	-0.0479864	0.284387	0.0151842	0.0653816	0.303235	0.157158	0.0402072	0.287066	0.137435	0.0734956	0.376753	0.849743	-0.0051039	0.640047	0.805798	0.0110693	0.589204	0.234057	0.0477205	0.971601	0.857413	-0.00588038	0.901239	0.421077	0.0331123	0.731019	0.0954359	0.0366924	0.344397	0.164445	-0.0369701	0.553862	0.987154	-0.000317503	0.581704	0.00142236	-0.12371	0.0308419	0.134133	-0.0440298	0.169132	0.128415	-0.0534686	0.666217
ENSG00000177504.9	VCX2	NA	NA	NA	NA	NA	NA	NA	NA	NA	NA	NA	NA	NA	NA	NA	NA	NA	NA	NA	NA	NA	NA	NA	NA	NA	NA	NA	NA	NA	NA	NA	NA	NA	NA	NA	NA	NA	NA	NA	NA	NA	NA	NA	NA	NA	NA	NA	NA
ENSG00000177689.9	MAGEB10	NA	NA	NA	NA	NA	NA	NA	NA	NA	NA	NA	NA	NA	NA	NA	NA	NA	NA	NA	NA	NA	NA	NA	NA	NA	NA	NA	NA	NA	NA	NA	NA	NA	NA	NA	NA	NA	NA	NA	NA	NA	NA	NA	NA	NA	NA	NA	NA
ENSG00000177854.7	TMEM187	0.0123745	0.0894443	0.0313989	0.328065	0.0557924	0.412122	0.428419	-0.0298379	0.723842	0.00426317	0.139764	0.0388037	0.121059	0.105066	0.359339	0.0237129	0.0863083	0.1089	0.319943	0.0694969	0.398276	0.123847	0.0918586	0.943361	0.238048	0.0531851	0.79459	0.418279	0.0545899	0.729471	0.242047	0.0496648	0.496986	0.550125	0.0312123	0.73139	0.00191078	0.119758	0.0134382	0.353151	0.0449935	0.454448	0.506473	0.0354112	0.369797	0.768784	-0.0180446	0.870876
ENSG00000178605.8	GTPBP6	0.0125166	-0.0543987	0.0316404	0.0031216	-0.108791	0.0427031	0.00500462	-0.111953	0.208437	0.0303148	-0.0694544	0.124796	2.28733e-07	-0.233488	8.76546e-05	2.92887e-10	-0.163304	5.31323e-08	9.6735e-15	-0.442312	1.18462e-11	0.000147784	-0.151636	0.0555852	0.000402218	-0.106287	0.085027	0.00190625	-0.130255	0.159499	0.0751426	-0.0417591	0.316572	3.6119e-06	-0.134323	0.0007233	0.778766	0.00667403	0.523591	0.0924549	-0.0702095	0.256074	0.191445	-0.0504189	0.209743	0.197225	0.0558709	0.724034
ENSG00000178947.8	LINC00086	0.161432	-0.0619905	0.182051	0.15723	-0.109962	0.293827	0.915581	0.00585487	0.82612	0.0619151	0.126183	0.178882	0.582261	0.0534318	0.634762	0.114125	0.0752314	0.258851	0.111407	0.0880475	0.241629	0.308457	0.0623563	0.971601	0.39588	0.0545535	0.843715	0.491749	0.0504445	0.75565	0.589781	0.0354184	0.664985	0.0285077	0.117032	0.328123	NA	NA	NA	0.539166	0.030724	0.535162	0.349116	-0.0714822	0.29904	NA	NA	NA
ENSG00000179028.4	RP11-363G10.2	NA	NA	NA	NA	NA	NA	NA	NA	NA	NA	NA	NA	NA	NA	NA	NA	NA	NA	NA	NA	NA	NA	NA	NA	NA	NA	NA	NA	NA	NA	NA	NA	NA	NA	NA	NA	NA	NA	NA	NA	NA	NA	NA	NA	NA	NA	NA	NA
ENSG00000179083.5	FAM133A	NA	NA	NA	NA	NA	NA	0.653465	0.0613201	0.778264	0.940786	0.00473136	0.626362	0.445754	-0.0747228	0.582185	0.263404	0.0655311	0.389415	0.0097251	0.165173	0.0729802	NA	NA	NA	NA	NA	NA	NA	NA	NA	NA	NA	NA	NA	NA	NA	NA	NA	NA	0.383557	0.131276	0.470237	NA	NA	NA	NA	NA	NA
ENSG00000179222.13	MAGED1	0.167146	0.0396419	0.186375	0.0654051	0.0851585	0.190911	0.140766	0.0561129	0.56134	0.844689	0.00558938	0.601688	0.0273123	-0.115259	0.196587	0.924828	-0.00230597	0.657324	0.120567	-0.0671689	0.251964	0.567934	0.0215876	0.980296	0.51226	0.0278345	0.865076	0.388907	-0.0299394	0.718402	0.709112	0.0103249	0.701898	0.50152	-0.0143942	0.719257	0.743473	-0.00889839	0.514175	0.242778	0.0515309	0.387356	0.896881	0.00509188	0.496172	0.519709	-0.0372396	0.832376
ENSG00000179300.3	ZCCHC5	0.480477	-0.0999003	0.357937	0.00121825	0.701112	0.0269334	NA	NA	NA	0.805672	-0.024325	0.590728	0.0915868	0.292878	0.325997	0.603063	0.0507102	0.562886	NA	NA	NA	0.672174	-0.0591758	0.99246	0.0233439	0.384788	0.549186	0.87942	0.0236277	0.833024	NA	NA	NA	0.374892	0.0958613	0.672614	0.514383	-0.0724995	0.426826	0.492528	0.147119	0.517407	0.349391	0.148419	0.299137	NA	NA	NA
ENSG00000179304.12	FAM156B	0.650971	0.0203889	0.425245	0.278397	0.0743691	0.382732	0.935223	0.0056463	0.829636	0.105083	0.083208	0.234596	0.0295161	-0.141542	0.201189	0.0182592	0.107161	0.0928179	0.126528	-0.162713	0.257762	0.4784	-0.0470843	0.9789	0.157251	-0.0868172	0.748271	0.855293	0.0113867	0.830566	0.838175	-0.0103445	0.734056	0.283156	0.0509086	0.63047	0.395383	-0.0364264	0.370275	0.546325	0.0377972	0.538002	0.156415	0.091808	0.185963	0.748859	0.0246744	0.867537
ENSG00000179363.6	TMEM31	NA	NA	NA	NA	NA	NA	NA	NA	NA	NA	NA	NA	NA	NA	NA	NA	NA	NA	NA	NA	NA	NA	NA	NA	NA	NA	NA	NA	NA	NA	NA	NA	NA	NA	NA	NA	NA	NA	NA	NA	NA	NA	NA	NA	NA	NA	NA	NA
ENSG00000179542.11	SLITRK4	1.86518e-30	-0.882039	7.58174e-28	6.32385e-06	-0.646925	0.00107583	0.575852	-0.0519721	0.762633	2.08502e-05	-0.452635	0.000852157	0.519052	-0.0882069	0.612064	5.282e-16	-0.895399	1.78424e-13	0.0708101	0.148527	0.194788	0.991995	0.00158846	0.999645	NA	NA	NA	0.000152181	-0.621352	0.0323725	0.813432	0.0374663	0.728769	3.94454e-07	-0.557886	8.92307e-05	0.0383283	-0.331902	0.0937946	0.00215624	-0.432916	0.0391109	4.62145e-05	-0.650289	0.000602782	NA	NA	NA
ENSG00000180182.6	MED14	0.253509	0.0172945	0.241905	0.00133373	0.0729064	0.0284223	3.16753e-05	0.128348	0.0106116	6.76432e-05	0.0892374	0.00205649	0.432417	0.0270844	0.57688	0.0197321	0.0416064	0.0968727	0.677895	-0.0142556	0.551449	0.246908	0.0378885	0.971601	0.00496282	0.0739927	0.365846	0.0277769	0.0764223	0.402824	6.58055e-06	0.0766218	0.00134192	0.0125942	0.05744	0.241296	0.390177	0.0152421	0.367602	0.508756	0.0151322	0.524591	0.119357	0.0396561	0.157236	0.0242759	0.0697308	0.473283
ENSG00000180772.6	AGTR2	NA	NA	NA	0.763284	-0.107652	0.595475	NA	NA	NA	0.785423	0.0747271	0.585469	NA	NA	NA	NA	NA	NA	NA	NA	NA	NA	NA	NA	NA	NA	NA	NA	NA	NA	NA	NA	NA	NA	NA	NA	NA	NA	NA	0.763612	-0.0787074	0.612624	0.0390732	0.541264	0.0767911	0.0671969	0.728884	0.607068
ENSG00000180815.10	MAP3K15	NA	NA	NA	NA	NA	NA	0.270885	0.0626068	0.659568	NA	NA	NA	NA	NA	NA	NA	NA	NA	NA	NA	NA	NA	NA	NA	NA	NA	NA	NA	NA	NA	NA	NA	NA	NA	NA	NA	NA	NA	NA	NA	NA	NA	NA	NA	NA	0.208993	0.269107	0.732575
ENSG00000180879.9	SSR4	0.31031	-0.017825	0.274712	6.85177e-05	0.119806	0.0053312	0.487787	-0.0321009	0.740106	0.000350299	0.0779389	0.00712293	0.461681	0.0224104	0.590768	0.317021	0.0222481	0.42299	0.873531	-0.00514097	0.60845	0.351116	0.0347734	0.972682	0.288452	0.0480077	0.813512	0.345298	0.0297476	0.699914	0.947064	0.00134283	0.759205	0.0439888	-0.0379993	0.377131	0.0636048	0.0406932	0.127856	0.000203682	0.123063	0.0108974	2.03003e-07	0.151298	8.6821e-06	0.881031	0.00794492	0.880057
ENSG00000180964.12	TCEAL8	8.08748e-05	-0.0734676	0.000642807	0.0606942	0.0570277	0.184158	0.576748	0.0174891	0.763039	0.0758424	-0.0326705	0.198297	0.190565	0.043166	0.424412	0.786123	0.00517388	0.624821	0.752376	0.0111517	0.57413	0.711783	-0.0117392	0.996225	0.451735	0.0244224	0.855212	0.878005	0.00442201	0.833024	0.225113	0.0316465	0.486177	0.256277	-0.0247111	0.618133	0.00791978	-0.0400713	0.0347235	0.116692	0.0424094	0.281162	0.843728	0.00468341	0.481916	0.652743	0.0173749	0.854305
ENSG00000181191.11	PJA1	4.9599e-06	0.110451	6.40046e-05	0.325643	0.03793	0.410558	0.606007	0.0184196	0.768938	0.443954	0.018082	0.46676	0.672587	-0.0164087	0.664295	0.00336028	0.060123	0.032146	0.110522	-0.0615451	0.240668	0.949671	0.00226307	0.999645	0.348392	0.0370843	0.834883	0.514343	0.0255959	0.761768	0.610649	0.0142159	0.671514	0.699052	0.0105543	0.768444	0.0141692	-0.0494649	0.0508333	0.0623961	0.0617608	0.21463	0.0416735	0.0623186	0.0801247	0.788158	-0.0135643	0.871242
ENSG00000181433.5	SAGE1	NA	NA	NA	NA	NA	NA	NA	NA	NA	NA	NA	NA	NA	NA	NA	NA	NA	NA	NA	NA	NA	NA	NA	NA	NA	NA	NA	NA	NA	NA	NA	NA	NA	NA	NA	NA	NA	NA	NA	NA	NA	NA	NA	NA	NA	NA	NA	NA
ENSG00000181544.9	FANCB	0.834106	0.0143287	0.486344	0.707318	0.0357057	0.578323	NA	NA	NA	NA	NA	NA	NA	NA	NA	NA	NA	NA	NA	NA	NA	NA	NA	NA	0.524846	-0.057949	0.865076	NA	NA	NA	0.150034	-0.0741081	0.414726	NA	NA	NA	3.51235e-05	-0.165632	0.000743019	NA	NA	NA	NA	NA	NA	0.00654741	-0.143307	0.344685
ENSG00000181704.7	YIPF6	0.000118183	0.05532	0.000866366	0.724729	0.00729656	0.584277	0.100879	0.0380652	0.515859	0.0566791	0.033879	0.171998	0.0211845	0.0581085	0.177685	0.204235	-0.0174592	0.343173	0.849663	-0.00630582	0.601189	0.136198	0.0345291	0.946545	0.440219	0.0171801	0.852924	0.683643	0.0087149	0.803041	0.865381	0.00248624	0.740652	0.0296068	0.0326218	0.332361	0.00227222	-0.0505017	0.0149271	0.288947	-0.0229985	0.417944	0.683856	-0.00787308	0.433813	0.853987	0.00604803	0.877362
ENSG00000182162.5	P2RY8	3.31986e-07	-0.480588	6.65362e-06	8.08784e-09	-0.724233	2.79928e-06	5.31272e-11	-0.619465	3.76617e-08	2.35525e-07	-0.45506	2.1615e-05	1.51304e-07	-0.624856	6.4673e-05	3.68925e-10	-0.539918	6.4536e-08	NA	NA	NA	0.0409613	-0.292875	0.852663	0.0253353	-0.168768	0.557246	0.0186385	-0.326845	0.354435	2.88583e-09	-0.42751	9.86576e-07	3.37484e-07	-0.543834	7.77839e-05	NA	NA	NA	4.69036e-06	-0.573161	0.000699599	2.76745e-05	-0.548458	0.000401785	0.349045	0.0424537	0.791691
ENSG00000182195.6	LDOC1	0.024338	-0.0842715	0.0506172	0.696827	0.0432403	0.57466	0.374478	-0.043392	0.700903	0.791716	0.0398149	0.58725	0.153769	0.245818	0.392666	0.534676	0.0235545	0.533633	0.1862	-0.0434534	0.309287	0.48872	0.0443237	0.9789	0.588261	0.0298424	0.869434	0.143011	0.174448	0.582759	0.0702598	0.145629	0.307967	0.531976	0.0531235	0.7264	0.790908	0.0238865	0.527617	0.427623	0.0914474	0.49041	0.722832	0.0217087	0.445482	0.0398882	0.770342	0.532084
ENSG00000182220.9	ATP6AP2	0.276409	0.0165489	0.255156	0.743412	0.00821125	0.58973	0.622393	-0.012731	0.771253	0.376084	0.0183691	0.436703	0.668893	0.0151378	0.663426	0.840394	-0.00289736	0.637245	0.253537	-0.0374295	0.357596	0.0164384	0.0710419	0.759468	0.0215361	0.0556492	0.541596	0.337758	0.0258271	0.696077	0.314327	0.0160829	0.546094	0.582313	0.00983625	0.73943	0.602896	0.0104761	0.464219	0.380734	0.01773	0.468451	0.00180231	0.0719491	0.00936966	0.922433	-0.00267528	0.883982
ENSG00000182242.7	TEX28P1	NA	NA	NA	NA	NA	NA	NA	NA	NA	NA	NA	NA	NA	NA	NA	NA	NA	NA	NA	NA	NA	NA	NA	NA	NA	NA	NA	NA	NA	NA	NA	NA	NA	NA	NA	NA	NA	NA	NA	NA	NA	NA	NA	NA	NA	NA	NA	NA
ENSG00000182287.9	AP1S2	0.685102	-0.00956606	0.43753	0.931645	0.00373739	0.638969	0.284377	0.0471821	0.66776	0.00292346	0.0760384	0.0309748	1.67594e-05	0.210354	0.00352712	0.00364894	0.063284	0.0340431	0.136025	0.0813342	0.268024	0.0189794	0.127785	0.765537	0.949069	0.00298486	0.909174	0.0582321	0.0880531	0.483869	0.0145345	0.0805512	0.17004	0.209617	0.0378364	0.58702	0.0132319	0.107871	0.0486527	0.0668695	0.0745261	0.221496	0.981662	0.000889977	0.518318	0.56702	0.0349875	0.84498
ENSG00000182378.8	PLCXD1	0.0756903	-0.110148	0.111314	0.00183537	-0.297935	0.0332692	5.40339e-05	-0.446951	0.0161504	5.0508e-05	-0.471405	0.00166264	0.00096973	-0.429107	0.0491412	1.7958e-05	-0.481567	0.000806964	3.19787e-08	-0.711073	1.7405e-05	0.000286558	-0.48044	0.100262	0.00403158	-0.267972	0.327422	0.000349916	-0.461937	0.0510663	0.174906	-0.110601	0.438996	0.000131472	-0.391402	0.0170851	0.13382	-0.0773255	0.20005	0.000686164	-0.35749	0.0198672	0.561487	-0.0649898	0.390751	0.615232	0.0501987	0.849743
ENSG00000182489.7	XKRX	NA	NA	NA	NA	NA	NA	0.0192754	-0.309774	0.31877	NA	NA	NA	NA	NA	NA	NA	NA	NA	NA	NA	NA	NA	NA	NA	0.081422	0.177215	0.669282	NA	NA	NA	0.00819412	0.142138	0.134759	NA	NA	NA	NA	NA	NA	NA	NA	NA	NA	NA	NA	0.860312	0.0424013	0.877717
ENSG00000182492.11	BGN	0.000866124	0.180889	0.00416897	0.116442	0.102052	0.253856	0.411139	0.0528956	0.716726	0.0443189	-0.0718498	0.150525	0.000764801	-0.244826	0.0435871	0.414512	-0.0256808	0.4789	0.32259	0.0738704	0.399475	0.83167	-0.0288999	0.996225	0.864647	-0.0145083	0.901479	0.857373	0.0199456	0.830566	0.884115	0.00821497	0.744599	0.974395	0.00170614	0.816948	0.14455	-0.0858162	0.209057	0.742534	-0.0174581	0.606545	0.00914166	0.141385	0.028874	0.203234	-0.20996	0.729559
ENSG00000182508.9	LHFPL1	NA	NA	NA	NA	NA	NA	NA	NA	NA	0.539329	-0.0705317	0.508661	0.773983	0.0486471	0.695917	NA	NA	NA	0.423959	0.116126	0.453385	NA	NA	NA	NA	NA	NA	NA	NA	NA	NA	NA	NA	NA	NA	NA	NA	NA	NA	NA	NA	NA	NA	NA	NA	0.439467	-0.146592	0.811715
ENSG00000182518.9	FAM104B	0.030978	-0.055246	0.0602066	0.299385	0.0314244	0.396431	0.807527	0.00869911	0.812165	0.756194	-0.00811945	0.576192	0.557412	-0.025154	0.625096	0.189579	-0.0308137	0.330373	0.74694	0.0130265	0.572393	0.52082	0.0260408	0.979854	0.0867206	-0.0666405	0.678	0.102526	0.0626162	0.54271	0.0235196	0.0565542	0.2059	0.88094	0.00343434	0.803311	0.460678	-0.0171018	0.403028	0.204189	0.0466668	0.358883	0.212147	-0.0383941	0.222669	0.191112	0.056102	0.717398
ENSG00000182583.8	VCX	NA	NA	NA	NA	NA	NA	NA	NA	NA	NA	NA	NA	NA	NA	NA	NA	NA	NA	NA	NA	NA	NA	NA	NA	NA	NA	NA	NA	NA	NA	NA	NA	NA	NA	NA	NA	NA	NA	NA	NA	NA	NA	NA	NA	NA	NA	NA	NA
ENSG00000182646.12	FAM156A	0.176768	0.0746392	0.192742	0.00712717	0.183978	0.0658037	0.671483	0.0341969	0.782605	0.678051	0.0247124	0.553624	0.0197638	-0.177831	0.173082	0.686342	-0.0195792	0.592062	0.479487	0.0663735	0.476137	0.520969	-0.048767	0.979854	0.885318	0.0100902	0.901747	0.407601	-0.0649389	0.723782	0.448094	-0.0428651	0.613624	0.403862	-0.0448004	0.68622	0.181518	-0.0698425	0.237776	0.762982	-0.0216032	0.612476	0.859975	0.0146121	0.486063	0.918859	0.00996865	0.883596
ENSG00000182712.11	CMC4	NA	NA	NA	NA	NA	NA	NA	NA	NA	NA	NA	NA	NA	NA	NA	NA	NA	NA	NA	NA	NA	NA	NA	NA	NA	NA	NA	NA	NA	NA	NA	NA	NA	NA	NA	NA	NA	NA	NA	NA	NA	NA	NA	NA	NA	NA	NA	NA
ENSG00000182776.4	RP11-114H20.1	NA	NA	NA	NA	NA	NA	NA	NA	NA	NA	NA	NA	NA	NA	NA	NA	NA	NA	NA	NA	NA	NA	NA	NA	NA	NA	NA	NA	NA	NA	NA	NA	NA	NA	NA	NA	NA	NA	NA	NA	NA	NA	NA	NA	NA	NA	NA	NA
ENSG00000182798.6	MAGEB17	NA	NA	NA	NA	NA	NA	NA	NA	NA	NA	NA	NA	NA	NA	NA	NA	NA	NA	NA	NA	NA	NA	NA	NA	0.0489523	-0.432346	0.623233	0.423047	-0.129975	0.731645	NA	NA	NA	0.747987	0.0383046	0.780278	NA	NA	NA	NA	NA	NA	NA	NA	NA	NA	NA	NA
ENSG00000182872.11	RBM10	0.348245	0.0166937	0.295129	0.441048	0.0192296	0.472467	0.18927	-0.0419894	0.609521	0.926916	0.0017013	0.622421	0.102437	-0.0544734	0.338675	0.42107	0.0124777	0.482569	0.0126832	0.0646914	0.082452	0.821594	0.00599563	0.996225	0.182497	-0.0318681	0.757546	0.624232	-0.0142973	0.79063	0.175092	-0.0254932	0.438996	0.209835	-0.0243865	0.587073	0.743486	-0.00507323	0.514175	0.796977	0.00676863	0.622637	0.971288	-0.000959119	0.515323	0.537477	0.0154957	0.837053
ENSG00000182890.3	GLUD2	0.181793	0.0335088	0.196101	0.0781715	-0.0608249	0.207646	0.419289	0.0373139	0.720788	0.0899729	-0.0565896	0.216228	0.993503	-0.000423068	0.745302	0.960534	0.00120141	0.666749	0.585263	0.0349002	0.51903	0.58938	-0.0249111	0.9846	0.675946	-0.0198109	0.881098	0.915625	-0.00472129	0.838983	0.160503	0.0396584	0.426133	0.202201	0.0387552	0.581712	2.02842e-05	0.124129	0.000484345	0.0215055	-0.0965327	0.129564	0.993108	0.00031525	0.521001	0.21876	0.0647723	0.737512
ENSG00000182916.7	TCEAL7	0.00134638	-0.172642	0.00593912	0.495303	0.0463757	0.495569	0.688065	-0.0309501	0.78528	0.00865555	-0.148145	0.0603531	0.0403085	0.180824	0.231995	0.862062	0.00859263	0.642607	0.820887	-0.00990898	0.594083	0.415181	0.0393245	0.976678	0.878388	0.00818711	0.901479	0.723838	-0.0215916	0.810863	0.213744	0.0639898	0.477009	0.484307	-0.0285283	0.715549	0.00784928	-0.150202	0.0345092	0.0755671	0.105766	0.232312	0.0274157	0.137799	0.061058	NA	NA	NA
ENSG00000183035.8	CYLC1	NA	NA	NA	NA	NA	NA	NA	NA	NA	NA	NA	NA	NA	NA	NA	NA	NA	NA	NA	NA	NA	NA	NA	NA	NA	NA	NA	NA	NA	NA	NA	NA	NA	NA	NA	NA	NA	NA	NA	NA	NA	NA	NA	NA	NA	NA	NA	NA
ENSG00000183304.6	FAM9A	NA	NA	NA	NA	NA	NA	NA	NA	NA	NA	NA	NA	NA	NA	NA	NA	NA	NA	NA	NA	NA	NA	NA	NA	NA	NA	NA	NA	NA	NA	NA	NA	NA	NA	NA	NA	NA	NA	NA	NA	NA	NA	NA	NA	NA	NA	NA	NA
ENSG00000183305.9	MAGEA2B	NA	NA	NA	NA	NA	NA	NA	NA	NA	NA	NA	NA	NA	NA	NA	NA	NA	NA	NA	NA	NA	NA	NA	NA	NA	NA	NA	NA	NA	NA	NA	NA	NA	NA	NA	NA	NA	NA	NA	NA	NA	NA	NA	NA	NA	NA	NA	NA
ENSG00000183337.12	BCOR	0.631284	0.01842	0.418109	0.474817	-0.0481852	0.486855	0.564992	0.0318579	0.760689	0.707782	0.0204099	0.56267	0.454472	-0.0624028	0.587018	0.419681	0.0348079	0.481746	0.220897	-0.0734346	0.334911	0.602449	0.0422563	0.985432	0.126694	0.0836853	0.722989	0.664712	0.0273385	0.798178	0.146637	0.0458304	0.411501	0.0168766	0.112437	0.269135	0.56241	0.0181435	0.447773	0.520787	-0.0328593	0.528597	0.00624591	0.116639	0.0223908	0.720175	0.0186892	0.864412
ENSG00000183434.9	TFDP3	NA	NA	NA	NA	NA	NA	NA	NA	NA	NA	NA	NA	NA	NA	NA	NA	NA	NA	NA	NA	NA	NA	NA	NA	NA	NA	NA	NA	NA	NA	NA	NA	NA	NA	NA	NA	NA	NA	NA	NA	NA	NA	NA	NA	NA	NA	NA	NA
ENSG00000183461.12	XAGE1C	NA	NA	NA	NA	NA	NA	NA	NA	NA	NA	NA	NA	NA	NA	NA	NA	NA	NA	NA	NA	NA	NA	NA	NA	NA	NA	NA	NA	NA	NA	NA	NA	NA	NA	NA	NA	NA	NA	NA	NA	NA	NA	NA	NA	NA	NA	NA	NA
ENSG00000183479.8	TREX2	0.00792732	0.171353	0.0225033	0.752233	0.0291868	0.59181	NA	NA	NA	0.346726	-0.0624423	0.420939	0.00593824	-0.292405	0.105929	0.67277	-0.0236411	0.587127	NA	NA	NA	0.977889	-0.00303416	0.999645	0.33859	-0.0849173	0.831775	0.861933	-0.0184478	0.831031	0.28263	0.096564	0.527132	0.299308	0.0816776	0.642003	0.329407	-0.0673249	0.334747	0.633254	-0.0468028	0.569729	NA	NA	NA	NA	NA	NA
ENSG00000183631.4	CXorf64	NA	NA	NA	NA	NA	NA	NA	NA	NA	NA	NA	NA	NA	NA	NA	NA	NA	NA	NA	NA	NA	NA	NA	NA	NA	NA	NA	NA	NA	NA	NA	NA	NA	NA	NA	NA	NA	NA	NA	0.291766	0.249701	0.41965	NA	NA	NA	NA	NA	NA
ENSG00000183678.8	CTAG1A	NA	NA	NA	NA	NA	NA	NA	NA	NA	NA	NA	NA	NA	NA	NA	NA	NA	NA	NA	NA	NA	NA	NA	NA	NA	NA	NA	NA	NA	NA	NA	NA	NA	NA	NA	NA	NA	NA	NA	NA	NA	NA	NA	NA	NA	NA	NA	NA
ENSG00000183690.12	EFHC2	0.343612	-0.110975	0.292972	0.350007	-0.134576	0.425266	NA	NA	NA	0.416704	0.152416	0.455901	0.0811585	0.315045	0.30989	0.231228	-0.171371	0.365225	0.812627	-0.0189796	0.591301	0.11133	0.248909	0.940632	0.578574	-0.0565397	0.869012	0.625474	-0.0667044	0.79063	0.687469	-0.0219435	0.6959	0.259506	0.108134	0.620718	NA	NA	NA	0.674419	0.0352029	0.583308	0.443693	-0.0520954	0.343111	NA	NA	NA
ENSG00000183837.8	PNMA3	0.000989227	0.299959	0.00464867	0.943527	-0.00789708	0.64249	0.797355	-0.0464695	0.811681	0.99712	-0.000447074	0.639223	0.0315334	-0.434111	0.206782	0.0174583	-0.319354	0.0897953	0.178551	0.0805044	0.303476	0.462308	0.0872064	0.9789	0.907104	-0.0124825	0.904819	0.646072	-0.069416	0.794683	0.482113	0.0671019	0.629207	0.774666	-0.0271252	0.78467	NA	NA	NA	0.0136108	-0.285641	0.104408	0.000227952	-0.488983	0.00208729	0.321504	0.266123	0.783888
ENSG00000183862.5	CNGA2	NA	NA	NA	NA	NA	NA	NA	NA	NA	NA	NA	NA	NA	NA	NA	NA	NA	NA	NA	NA	NA	NA	NA	NA	NA	NA	NA	NA	NA	NA	NA	NA	NA	NA	NA	NA	NA	NA	NA	NA	NA	NA	NA	NA	NA	NA	NA	NA
ENSG00000183918.10	SH2D1A	0.892638	-0.0104583	0.503937	0.612631	-0.0576631	0.543015	NA	NA	NA	0.0204272	-0.261827	0.0995653	0.36597	-0.171368	0.544503	NA	NA	NA	NA	NA	NA	NA	NA	NA	0.435888	-0.0853773	0.851911	0.894073	-0.0275415	0.836534	0.443227	0.0743963	0.61157	0.26272	-0.15401	0.621797	NA	NA	NA	0.206377	-0.188892	0.360693	NA	NA	NA	0.97503	0.0127749	0.888978
ENSG00000183943.5	PRKX	1.38724e-24	0.279465	3.13276e-22	0.000445305	0.121552	0.0167974	9.97248e-07	0.284017	0.000463667	6.39786e-12	0.291981	1.58166e-09	1.62208e-07	0.275133	6.67655e-05	4.64659e-05	0.14141	0.00163927	0.00497972	0.237179	0.0531072	0.00014432	0.206225	0.0555852	1.06201e-26	0.552602	1.38784e-23	0.014506	0.153084	0.329224	6.87803e-80	0.752286	1.99868e-76	1.42823e-10	0.215788	5.81555e-08	4.38387e-08	0.162848	3.26751e-06	0.00280754	0.129335	0.0457295	0.0175111	0.0901624	0.0453413	2.4108e-19	0.59228	2.16288e-16
ENSG00000184033.8	CTAG1B	NA	NA	NA	NA	NA	NA	NA	NA	NA	NA	NA	NA	NA	NA	NA	NA	NA	NA	NA	NA	NA	NA	NA	NA	NA	NA	NA	NA	NA	NA	NA	NA	NA	NA	NA	NA	NA	NA	NA	NA	NA	NA	NA	NA	NA	NA	NA	NA
ENSG00000184083.7	FAM120C	0.765142	0.00679678	0.46424	0.00117255	0.0999789	0.0265071	0.344821	0.0391112	0.690102	0.0334913	-0.0674202	0.130496	0.00962193	-0.0992269	0.129024	0.592431	-0.0130241	0.558083	0.501259	0.0230603	0.485348	0.365008	-0.0369418	0.972682	0.947188	-0.00246551	0.909174	0.154141	-0.0642261	0.590911	0.316208	0.0290051	0.547676	0.58568	-0.0178321	0.740635	0.512444	-0.0184721	0.426069	0.848154	-0.00788713	0.636594	0.587277	-0.0239362	0.400231	0.182125	-0.073381	0.714154
ENSG00000184194.5	GPR173	0.202793	-0.0455604	0.209967	0.0266121	0.130919	0.123491	0.0555087	0.13656	0.427367	0.0986301	-0.0638313	0.226597	0.572625	-0.036125	0.631766	0.0937007	0.0589469	0.23291	0.359713	-0.0313931	0.419384	0.21401	0.0519169	0.971601	0.719499	0.0169793	0.888404	0.494694	-0.0291571	0.756564	0.942739	-0.00298137	0.758195	0.916164	0.0036052	0.807183	0.418919	0.0295204	0.382569	0.00923571	0.10746	0.084734	0.00317436	0.164063	0.013941	NA	NA	NA
ENSG00000184205.10	TSPYL2	0.0922781	-0.0590983	0.126339	0.860471	0.0108087	0.620896	0.769923	-0.0159583	0.805777	0.601648	-0.0250183	0.53144	0.000621253	-0.25104	0.0381447	0.0359304	-0.0884529	0.138348	0.183022	0.0589322	0.306711	0.564611	0.0405486	0.980296	0.0415347	-0.1299	0.60386	0.523389	0.0411275	0.764678	0.325933	-0.0442561	0.555193	0.332285	0.0532558	0.658614	0.163512	-0.0564243	0.223268	0.831566	0.0129145	0.63219	0.129143	0.104859	0.165466	0.855701	-0.0102547	0.877362
ENSG00000184210.5	DGAT2L6	NA	NA	NA	NA	NA	NA	NA	NA	NA	NA	NA	NA	NA	NA	NA	NA	NA	NA	NA	NA	NA	NA	NA	NA	NA	NA	NA	NA	NA	NA	NA	NA	NA	NA	NA	NA	NA	NA	NA	NA	NA	NA	NA	NA	NA	NA	NA	NA
ENSG00000184216.7	IRAK1	0.682173	0.00926593	0.436583	0.629509	0.0191667	0.550344	0.303469	-0.0401143	0.675108	0.13632	-0.0461643	0.266908	0.836145	-0.0106839	0.710397	0.284295	-0.0261041	0.403343	0.00103506	-0.196064	0.0278085	0.125419	-0.0672774	0.943361	0.597897	-0.0171891	0.870783	0.48971	0.0332182	0.754827	0.0141683	-0.0660469	0.169734	0.91918	0.00288622	0.807529	0.301503	-0.0289758	0.320821	0.00907837	-0.0950596	0.084074	0.908923	0.00360781	0.499469	0.935869	-0.00307441	0.884915
ENSG00000184258.5	CDR1	0.332549	-0.0791335	0.287001	0.0507749	-0.214113	0.168806	NA	NA	NA	0.190069	0.149875	0.313218	0.951927	-0.00997751	0.737938	0.288991	-0.087179	0.406283	0.0452452	0.324518	0.156353	NA	NA	NA	NA	NA	NA	NA	NA	NA	NA	NA	NA	NA	NA	NA	0.792404	-0.0159273	0.527929	0.0547784	0.253535	0.202424	NA	NA	NA	NA	NA	NA
ENSG00000184343.6	SRPK3	0.00925469	-0.190217	0.0252479	0.872645	0.0166684	0.624333	0.161153	0.162011	0.583917	3.44367e-05	-0.238829	0.0012539	0.247948	0.128525	0.470228	0.349751	-0.0553931	0.441869	0.887984	-0.0131478	0.612312	0.399665	0.0810085	0.973249	0.415533	0.0729021	0.849323	0.0903403	-0.14293	0.530801	0.0582473	-0.131518	0.287012	0.209017	-0.0877737	0.586519	0.72651	0.0299774	0.508964	0.957196	0.00254178	0.661819	0.724686	0.0146446	0.445777	NA	NA	NA
ENSG00000184368.11	MAP7D2	1.16218e-25	0.843345	2.9526e-23	NA	NA	NA	0.000954989	-0.418391	0.100577	NA	NA	NA	NA	NA	NA	NA	NA	NA	0.00889888	-0.109065	0.0702793	0.000482936	0.283293	0.15137	0.0339796	0.214506	0.584028	0.000395264	0.502426	0.0539224	0.0123354	-0.23995	0.163303	4.89716e-18	0.810752	3.14849e-15	0.170789	0.102866	0.229153	0.019062	0.301817	0.123132	0.220972	0.144528	0.228783	0.326492	-0.246055	0.783888
ENSG00000184388.4	PABPC1L2B	NA	NA	NA	NA	NA	NA	NA	NA	NA	NA	NA	NA	NA	NA	NA	NA	NA	NA	0.00111522	-0.192047	0.0283052	NA	NA	NA	NA	NA	NA	NA	NA	NA	NA	NA	NA	NA	NA	NA	NA	NA	NA	NA	NA	NA	NA	NA	NA	NA	NA	NA
ENSG00000184481.12	FOXO4	0.505262	-0.0171899	0.368798	1.42157e-06	-0.216341	0.000303587	0.10228	0.0743491	0.516781	0.252795	0.0389557	0.360462	0.4457	0.0440663	0.582183	0.114453	-0.0510032	0.259294	0.53035	0.0340352	0.497392	0.752782	-0.0158592	0.996225	0.0780041	-0.0761844	0.665813	0.413471	-0.0392028	0.72679	0.126567	0.0427125	0.387797	0.291315	-0.0337256	0.637101	0.246688	-0.0336928	0.285517	0.000379511	-0.150795	0.0148684	6.06971e-09	-0.233233	5.25292e-07	0.152797	0.0606906	0.69073
ENSG00000184515.6	BEX5	0.431743	0.0666132	0.336056	0.469741	-0.08598	0.484017	0.286687	0.116239	0.669039	0.398926	-0.0375072	0.447034	0.632387	-0.0605247	0.650994	0.473344	-0.0575455	0.505882	0.158983	-0.0778166	0.286888	0.355525	-0.0894194	0.972682	0.753988	0.037037	0.890318	0.737193	-0.051151	0.812608	0.0582734	0.154071	0.287012	0.772909	0.0333922	0.784509	NA	NA	NA	0.859083	-0.022769	0.63942	0.0130138	0.281949	0.0366306	0.442201	0.207913	0.811715
ENSG00000184634.11	MED12	0.551045	0.0107947	0.388278	0.350262	-0.032512	0.425503	0.647877	-0.0151859	0.776638	0.210401	0.0269235	0.330664	0.0989761	-0.0539482	0.335329	0.503011	0.013002	0.519727	0.131359	-0.0469901	0.263064	0.616201	-0.0151667	0.986456	0.0583078	-0.0560686	0.642331	0.225896	-0.0424327	0.646644	0.704143	-0.00771699	0.700266	0.412733	-0.0158906	0.68914	0.932705	-0.00185196	0.568317	0.198123	0.0324615	0.354211	0.00469678	0.065428	0.0182344	0.799662	-0.00756455	0.873723
ENSG00000184675.5	AMER1	0.20565	-0.0395124	0.21182	0.154038	0.0703848	0.291476	0.727491	0.0179425	0.796426	0.186429	0.0436674	0.310474	0.89652	-0.00708122	0.726614	0.347499	0.0277951	0.44138	0.200378	-0.0851848	0.320032	0.295973	-0.0573126	0.971601	0.205747	-0.0552827	0.773506	0.597897	0.0272486	0.784095	0.131703	-0.0424236	0.393696	0.955672	0.00183532	0.813831	0.776156	0.00952956	0.522585	0.859384	0.0116125	0.63942	0.149365	0.0940385	0.180668	0.183486	-0.0657606	0.714154
ENSG00000184735.5	DDX53	NA	NA	NA	NA	NA	NA	NA	NA	NA	NA	NA	NA	NA	NA	NA	NA	NA	NA	NA	NA	NA	NA	NA	NA	NA	NA	NA	NA	NA	NA	NA	NA	NA	NA	NA	NA	NA	NA	NA	NA	NA	NA	NA	NA	NA	NA	NA	NA
ENSG00000184750.11	MAGEA2	NA	NA	NA	NA	NA	NA	NA	NA	NA	NA	NA	NA	NA	NA	NA	NA	NA	NA	NA	NA	NA	NA	NA	NA	NA	NA	NA	NA	NA	NA	NA	NA	NA	NA	NA	NA	NA	NA	NA	NA	NA	NA	NA	NA	NA	NA	NA	NA
ENSG00000184785.4	SMIM10	0.0175672	-0.0734446	0.0403782	0.00463969	0.126486	0.05274	0.616876	0.0243416	0.77058	0.974319	0.00120336	0.633392	0.65427	0.0264567	0.657934	0.930332	-0.00248451	0.658691	0.00181599	0.197559	0.0339176	0.687512	0.02411	0.993326	0.0836757	0.081358	0.670649	0.00468055	0.155703	0.234672	0.100102	0.06759	0.353267	0.355949	0.0317203	0.665866	0.0793368	-0.0651282	0.145723	0.896152	0.00569652	0.647456	0.949712	-0.00280685	0.509654	NA	NA	NA
ENSG00000184788.8	SATL1	0.514388	-0.0226838	0.372404	0.796761	0.0120689	0.605236	0.176938	0.0702932	0.598062	0.268808	-0.0443906	0.371352	0.923657	-0.00562814	0.731171	0.517847	0.0229575	0.526537	0.391654	0.0487283	0.437761	0.702857	-0.0210452	0.995458	0.820635	-0.0107989	0.897033	0.498503	-0.0401334	0.757049	0.188359	0.0469264	0.451849	0.401755	0.0359385	0.685899	0.414613	0.0297788	0.380948	0.505971	-0.0311878	0.523155	0.0152745	-0.104562	0.0411377	0.220342	-0.0680455	0.739112
ENSG00000184831.9	APOO	0.421873	0.0254986	0.331631	0.00239556	0.134514	0.0380833	0.235659	-0.0541055	0.640705	0.0831303	-0.0705444	0.20801	0.408588	-0.045694	0.565285	0.118205	-0.0568461	0.263425	0.900668	-0.00512404	0.615615	0.20099	0.0710944	0.971601	0.724748	0.0142149	0.888568	0.444807	0.0420834	0.742402	0.296422	0.0275971	0.536845	0.532439	-0.0198336	0.726416	0.532368	-0.0147761	0.434927	0.185246	0.0451723	0.345137	2.24869e-05	-0.130307	0.000346062	0.474994	-0.0300698	0.822187
ENSG00000184867.9	ARMCX2	0.000239489	-0.130177	0.00152347	0.781876	-0.012632	0.600815	0.139428	-0.0939642	0.561116	0.178157	-0.0343681	0.304045	0.303989	-0.0412683	0.508173	0.881778	0.00327433	0.647486	0.249958	0.03934	0.355667	0.401621	-0.0350046	0.973479	0.139599	-0.0670118	0.73552	0.647168	-0.0194	0.795032	0.485165	-0.0238552	0.630409	0.108695	-0.0586916	0.491218	1.70018e-05	-0.122839	0.000418497	0.707859	-0.0133031	0.595184	0.355821	-0.0408296	0.302494	0.70141	-0.0625065	0.861135
ENSG00000184905.4	TCEAL2	0.579152	-0.0599491	0.399116	0.242957	-0.11736	0.3593	0.847523	0.0161559	0.818011	0.349854	-0.0344821	0.422987	0.314421	-0.101738	0.515843	0.00135911	-0.194229	0.0177703	0.0236282	-0.0996387	0.111817	0.0748205	-0.100458	0.910673	0.288619	-0.0892801	0.813822	0.0965655	-0.0931824	0.534203	0.0651045	-0.124663	0.299804	0.123556	-0.0560017	0.510797	NA	NA	NA	0.65809	-0.0539244	0.577867	0.25391	0.148203	0.247818	0.21188	0.354606	0.732575
ENSG00000184911.10	DMRTC1B	NA	NA	NA	NA	NA	NA	NA	NA	NA	NA	NA	NA	NA	NA	NA	NA	NA	NA	0.19295	-0.146903	0.314161	NA	NA	NA	NA	NA	NA	NA	NA	NA	NA	NA	NA	NA	NA	NA	NA	NA	NA	NA	NA	NA	NA	NA	NA	NA	NA	NA
ENSG00000185010.9	F8	0.000102445	0.22847	0.000776919	0.0640954	0.131344	0.189105	0.651538	0.031679	0.777503	0.120481	0.0916389	0.251405	0.16291	0.128644	0.401435	0.0022034	0.17036	0.0240673	0.656775	-0.0182997	0.544655	0.999334	-6.51439e-05	0.999754	0.132313	0.0961201	0.727893	0.000305971	0.327761	0.0486095	0.028519	0.130382	0.22383	0.0215215	0.14293	0.293412	0.241189	-0.0451841	0.281425	0.273282	-0.0893973	0.407443	0.0815934	0.105744	0.123552	0.189878	-0.158465	0.71645
ENSG00000185222.7	WBP5	1.77363e-05	-0.108125	0.000188407	0.0216604	0.0974963	0.111257	0.789662	-0.0175502	0.810223	0.000101194	-0.0981405	0.002796	0.103644	-0.0673812	0.339671	0.587491	-0.012762	0.556244	0.528303	-0.0339589	0.49709	0.73931	-0.014359	0.996225	0.0668067	-0.081063	0.649393	0.204531	-0.054173	0.632118	0.516048	-0.0228624	0.640229	0.492953	-0.0216907	0.717136	0.918665	0.00275654	0.564059	0.0312676	0.0966668	0.153589	0.652857	0.019308	0.424177	0.712982	-0.0771926	0.863359
ENSG00000185247.10	MAGEA11	NA	NA	NA	NA	NA	NA	NA	NA	NA	NA	NA	NA	NA	NA	NA	NA	NA	NA	NA	NA	NA	NA	NA	NA	NA	NA	NA	NA	NA	NA	NA	NA	NA	NA	NA	NA	NA	NA	NA	NA	NA	NA	NA	NA	NA	NA	NA	NA
ENSG00000185254.8	TEX28	NA	NA	NA	NA	NA	NA	NA	NA	NA	NA	NA	NA	NA	NA	NA	NA	NA	NA	NA	NA	NA	NA	NA	NA	NA	NA	NA	NA	NA	NA	NA	NA	NA	NA	NA	NA	NA	NA	NA	NA	NA	NA	NA	NA	NA	NA	NA	NA
ENSG00000185291.6	IL3RA	1.05991e-19	-0.410215	1.65708e-17	8.2637e-11	-0.449827	3.7702e-08	3.90214e-05	-0.325975	0.0119478	1.89668e-06	-0.260991	0.00012204	0.00117439	-0.298193	0.0545044	4.71016e-14	-0.364151	1.39822e-11	0.000285099	-0.286742	0.0153099	0.0879879	-0.10503	0.926132	1.16443e-08	-0.344208	5.77194e-06	0.0070621	-0.174978	0.257381	0.00129486	-0.139494	0.054303	1.32771e-06	-0.257033	0.000279633	NA	NA	NA	0.0232975	-0.182994	0.1342	0.000500378	-0.245755	0.00373852	0.525842	-0.0890261	0.835096
ENSG00000185448.9	FAM47A	NA	NA	NA	NA	NA	NA	NA	NA	NA	NA	NA	NA	NA	NA	NA	NA	NA	NA	NA	NA	NA	NA	NA	NA	NA	NA	NA	NA	NA	NA	NA	NA	NA	NA	NA	NA	NA	NA	NA	NA	NA	NA	NA	NA	NA	NA	NA	NA
ENSG00000185515.10	BRCC3	0.300282	-0.0190684	0.268502	0.844938	-0.00602057	0.617527	0.1113	-0.0463012	0.529655	0.825012	0.00472599	0.596216	0.110983	0.0528294	0.349467	0.855427	-0.00328918	0.641543	0.993749	-0.000286195	0.637533	0.649319	0.0155279	0.988173	0.642424	0.0125998	0.877074	0.877266	-0.00543529	0.833024	0.187245	0.0281343	0.451065	0.502508	-0.0147917	0.71953	0.703396	0.00526138	0.500646	0.696106	0.0139809	0.591465	0.436298	-0.0225382	0.339772	0.6537	-0.0140557	0.854305
ENSG00000185554.10	NXF2	NA	NA	NA	NA	NA	NA	NA	NA	NA	NA	NA	NA	NA	NA	NA	NA	NA	NA	NA	NA	NA	NA	NA	NA	NA	NA	NA	NA	NA	NA	NA	NA	NA	NA	NA	NA	NA	NA	NA	NA	NA	NA	NA	NA	NA	NA	NA	NA
ENSG00000185751.4	XAGE2	NA	NA	NA	NA	NA	NA	NA	NA	NA	NA	NA	NA	NA	NA	NA	NA	NA	NA	NA	NA	NA	NA	NA	NA	NA	NA	NA	NA	NA	NA	NA	NA	NA	NA	NA	NA	NA	NA	NA	NA	NA	NA	NA	NA	NA	NA	NA	NA
ENSG00000185753.8	CXorf38	0.00157803	0.0736836	0.00666098	0.186911	0.0525401	0.319349	0.720771	-0.015273	0.794943	0.00133734	0.102717	0.0184482	0.00591809	0.135947	0.105929	0.0147455	0.0681951	0.0809515	0.642315	-0.0284613	0.539851	0.636549	0.0232391	0.986456	0.0191222	0.102383	0.541596	0.267615	0.0509873	0.668827	0.00325207	0.0770192	0.0879082	0.315868	0.0324769	0.649983	0.000916355	0.0801157	0.00781274	0.0647393	0.0772784	0.218259	0.000263099	0.1412	0.00234879	0.00319794	0.116368	0.266413
ENSG00000185825.11	BCAP31	5.3914e-12	0.170283	3.29555e-10	0.46736	0.0242354	0.482661	0.684835	0.0125394	0.785145	0.875236	-0.00361882	0.609567	0.404154	-0.0296935	0.564206	0.138895	0.0245684	0.285785	0.555954	-0.0212017	0.507084	0.848598	-0.0069614	0.998404	0.589748	0.015851	0.869434	0.0945568	0.0591601	0.534203	0.50344	0.0119975	0.637683	0.725016	0.00768522	0.775793	0.263421	0.0211357	0.296853	0.717659	0.00927223	0.598466	0.0393059	0.0478356	0.077063	0.681583	-0.012041	0.857665
ENSG00000185915.4	KLHL34	NA	NA	NA	NA	NA	NA	NA	NA	NA	NA	NA	NA	NA	NA	NA	NA	NA	NA	0.266259	-0.132934	0.366619	NA	NA	NA	0.0810418	-0.195881	0.669021	NA	NA	NA	NA	NA	NA	NA	NA	NA	NA	NA	NA	0.284592	0.112901	0.414748	0.177713	-0.0998954	0.200412	NA	NA	NA
ENSG00000185945.9	NXF2B	NA	NA	NA	NA	NA	NA	NA	NA	NA	NA	NA	NA	NA	NA	NA	NA	NA	NA	NA	NA	NA	NA	NA	NA	NA	NA	NA	NA	NA	NA	NA	NA	NA	NA	NA	NA	NA	NA	NA	NA	NA	NA	NA	NA	NA	NA	NA	NA
ENSG00000185960.8	SHOX	6.67108e-05	-0.637413	0.000551724	0.920841	-0.0431827	0.637127	NA	NA	NA	NA	NA	NA	NA	NA	NA	0.112847	-0.351764	0.257199	NA	NA	NA	NA	NA	NA	NA	NA	NA	NA	NA	NA	NA	NA	NA	NA	NA	NA	0.228425	-0.412615	0.272749	NA	NA	NA	NA	NA	NA	NA	NA	NA
ENSG00000185973.6	TMLHE	0.069019	-0.0491825	0.104373	0.559069	-0.0209741	0.523655	0.795151	-0.0116784	0.810814	0.829619	-0.00622808	0.596867	0.977873	-0.00130428	0.742616	0.968739	-0.00104968	0.66813	0.0578068	0.131573	0.17659	0.594698	-0.0216652	0.9846	0.512699	0.0250273	0.865076	0.305097	-0.0480135	0.682443	0.337469	0.0322186	0.561575	0.292808	-0.0316622	0.638417	0.325523	0.0280068	0.333109	0.821153	0.00932523	0.628985	0.0238321	-0.0843379	0.0559406	0.096694	-0.0781906	0.639677
ENSG00000185978.4	H2AFB3	NA	NA	NA	NA	NA	NA	NA	NA	NA	NA	NA	NA	NA	NA	NA	NA	NA	NA	NA	NA	NA	NA	NA	NA	NA	NA	NA	NA	NA	NA	NA	NA	NA	NA	NA	NA	NA	NA	NA	NA	NA	NA	NA	NA	NA	NA	NA	NA
ENSG00000185985.7	SLITRK2	0.465099	-0.0593644	0.351411	0.316102	0.104143	0.405784	NA	NA	NA	0.575307	0.073057	0.520809	0.504119	0.0787483	0.605604	0.116159	0.136655	0.261227	0.326384	-0.0419477	0.4016	0.248969	0.103785	0.971601	0.750339	0.0289771	0.890318	0.263684	-0.101656	0.667488	NA	NA	NA	0.979502	-0.00174667	0.817458	0.874075	-0.0306143	0.553069	0.100687	0.156479	0.264966	0.0872939	0.195611	0.129023	NA	NA	NA
ENSG00000185990.6	F8A3	NA	NA	NA	NA	NA	NA	NA	NA	NA	NA	NA	NA	NA	NA	NA	NA	NA	NA	NA	NA	NA	NA	NA	NA	NA	NA	NA	NA	NA	NA	NA	NA	NA	NA	NA	NA	NA	NA	NA	NA	NA	NA	NA	NA	NA	NA	NA	NA
ENSG00000186288.4	PABPC1L2A	NA	NA	NA	NA	NA	NA	NA	NA	NA	NA	NA	NA	NA	NA	NA	NA	NA	NA	0.0105186	-0.163411	0.0749848	NA	NA	NA	NA	NA	NA	NA	NA	NA	NA	NA	NA	NA	NA	NA	NA	NA	NA	NA	NA	NA	NA	NA	NA	NA	NA	NA
ENSG00000186310.9	NAP1L3	0.0280044	-0.110641	0.0560073	0.00135401	0.284883	0.0284991	0.33115	0.0650149	0.684941	0.896386	0.00442426	0.615604	0.362088	-0.0579401	0.543085	0.930383	0.00265368	0.658691	0.526843	0.0327436	0.496558	0.0782214	0.122775	0.921385	0.286024	0.0736853	0.813512	0.557964	0.0435973	0.773113	0.3043	0.072007	0.541426	0.00255336	0.1573	0.123606	6.38221e-05	0.286351	0.00111938	0.124027	0.100433	0.289477	3.11239e-08	0.668428	1.94027e-06	NA	NA	NA
ENSG00000186376.10	ZNF75D	0.0490786	-0.0447025	0.0823943	0.106497	-0.0579458	0.244469	0.27612	-0.0332711	0.660962	0.0135027	0.0652543	0.0779163	0.503301	0.0227775	0.60558	0.416495	0.0188301	0.479969	0.0207116	0.0853752	0.106314	0.640996	-0.0194807	0.987415	0.784396	-0.00900869	0.892395	0.522567	-0.0231399	0.764494	0.219061	-0.0263355	0.482704	0.422126	-0.0183501	0.692797	0.851528	-0.00473983	0.546042	0.0395718	-0.065771	0.171998	0.100004	-0.0531103	0.140128	0.852875	0.00699287	0.876989
ENSG00000186416.8	NKRF	0.0724815	-0.0366621	0.108161	0.0102566	0.089343	0.0784664	0.00891038	0.105855	0.251678	0.314878	-0.0292491	0.401338	0.635945	-0.0214073	0.652583	0.286214	-0.0424441	0.404352	0.497338	-0.0249053	0.483605	0.499585	0.0237408	0.9789	0.205159	0.0395263	0.773506	0.455146	0.0275277	0.74412	0.472079	-0.0144527	0.624435	0.276	0.0259403	0.627971	0.514106	0.013565	0.426826	0.372853	0.0461086	0.464296	0.00711536	0.0940723	0.0244918	0.448982	0.0197625	0.811913
ENSG00000186462.7	NAP1L2	0.245502	-0.0824292	0.236815	0.0402926	0.122547	0.15065	0.0417998	0.166911	0.401777	0.205207	0.0545357	0.326463	0.0471261	0.166314	0.247983	0.147961	0.0612519	0.295082	0.0429304	-0.114555	0.15333	0.0718996	0.111109	0.90517	0.51697	0.0467559	0.865076	0.740171	0.0202741	0.812714	7.70787e-05	0.17997	0.00984535	0.00153341	0.113644	0.0896243	0.443353	-0.105438	0.394903	0.00730537	0.156687	0.0749132	0.0905598	0.123511	0.131603	0.485769	-0.276594	0.823364
ENSG00000186471.8	AKAP14	NA	NA	NA	NA	NA	NA	NA	NA	NA	NA	NA	NA	NA	NA	NA	NA	NA	NA	NA	NA	NA	NA	NA	NA	NA	NA	NA	NA	NA	NA	NA	NA	NA	NA	NA	NA	NA	NA	NA	NA	NA	NA	NA	NA	NA	NA	NA	NA
ENSG00000186675.5	MAGEE2	NA	NA	NA	NA	NA	NA	NA	NA	NA	NA	NA	NA	NA	NA	NA	NA	NA	NA	0.535191	-0.0507621	0.498733	NA	NA	NA	NA	NA	NA	NA	NA	NA	NA	NA	NA	NA	NA	NA	NA	NA	NA	NA	NA	NA	NA	NA	NA	NA	NA	NA
ENSG00000186767.5	SPIN4	0.153341	-0.0519175	0.176404	0.670906	-0.0219771	0.564413	0.108206	0.0916205	0.525088	0.690283	0.0168155	0.555827	0.927351	-0.00565615	0.731407	0.34874	0.033137	0.441485	0.353007	-0.0568958	0.415368	0.0815933	-0.0943027	0.924789	0.495066	-0.0326242	0.862522	0.651403	-0.0275462	0.795435	0.0677902	-0.0834493	0.304515	0.792119	-0.0130134	0.786999	0.0603232	-0.0533111	0.124236	0.614921	0.0301081	0.563122	0.816298	0.0167669	0.473487	0.950002	0.0033069	0.886241
ENSG00000186787.7	SPIN2B	0.00106197	0.099804	0.00492012	0.189632	0.0555241	0.32195	0.246993	0.0468382	0.647375	0.273043	0.0420113	0.373709	0.357884	0.0480404	0.541127	0.34351	0.0301704	0.439187	0.959664	0.00220143	0.628737	0.559124	0.0277163	0.980296	0.151394	0.0603777	0.743269	0.0146527	0.131487	0.330064	0.00109214	0.152817	0.0492326	0.00275896	0.0967575	0.129624	0.701555	0.0116493	0.500274	0.429748	0.0415558	0.491127	0.143202	0.0666665	0.176511	0.270873	-0.057672	0.762073
ENSG00000186810.7	CXCR3	NA	NA	NA	0.732426	-0.0560162	0.586586	NA	NA	NA	0.00310788	-0.445559	0.0321543	0.957444	-0.011848	0.739256	NA	NA	NA	NA	NA	NA	NA	NA	NA	0.372182	0.0685155	0.840283	NA	NA	NA	0.103748	0.158681	0.357585	NA	NA	NA	NA	NA	NA	NA	NA	NA	NA	NA	NA	0.807043	0.0538667	0.874661
ENSG00000186871.5	ERCC6L	NA	NA	NA	NA	NA	NA	NA	NA	NA	NA	NA	NA	NA	NA	NA	NA	NA	NA	NA	NA	NA	NA	NA	NA	0.056067	0.164479	0.639396	NA	NA	NA	0.664836	-0.0173789	0.687358	NA	NA	NA	0.00193302	0.109389	0.0135231	NA	NA	NA	NA	NA	NA	0.954179	-0.00276154	0.886241
ENSG00000186912.5	P2RY4	NA	NA	NA	NA	NA	NA	NA	NA	NA	NA	NA	NA	NA	NA	NA	NA	NA	NA	NA	NA	NA	NA	NA	NA	0.816384	-0.0396977	0.896927	NA	NA	NA	NA	NA	NA	NA	NA	NA	NA	NA	NA	NA	NA	NA	NA	NA	NA	NA	NA	NA
ENSG00000187243.12	MAGED4B	NA	NA	NA	NA	NA	NA	NA	NA	NA	NA	NA	NA	NA	NA	NA	NA	NA	NA	NA	NA	NA	NA	NA	NA	NA	NA	NA	NA	NA	NA	NA	NA	NA	NA	NA	NA	NA	NA	NA	NA	NA	NA	NA	NA	NA	NA	NA	NA
ENSG00000187268.7	FAM9C	NA	NA	NA	NA	NA	NA	NA	NA	NA	NA	NA	NA	NA	NA	NA	NA	NA	NA	NA	NA	NA	NA	NA	NA	NA	NA	NA	NA	NA	NA	NA	NA	NA	NA	NA	NA	NA	NA	NA	NA	NA	NA	0.0457223	1.03869	0.0851496	NA	NA	NA
ENSG00000187325.4	TAF9B	0.084335	-0.0410858	0.119239	0.631306	0.0186581	0.551196	0.124854	-0.0656878	0.547509	0.410763	-0.0297997	0.452646	0.0302654	0.0877604	0.203283	0.0434644	-0.0500291	0.154492	0.918318	-0.00459863	0.619834	0.409876	-0.0321815	0.974988	0.218693	0.0497279	0.78396	0.622165	-0.0200114	0.790187	0.0229791	0.0631463	0.204673	0.31537	0.0262497	0.649983	0.0915805	-0.0439359	0.159258	0.942469	0.00230992	0.657754	0.664911	0.0130878	0.428376	0.33274	0.0566691	0.784632
ENSG00000187516.5	CXorf27	NA	NA	NA	NA	NA	NA	NA	NA	NA	NA	NA	NA	NA	NA	NA	NA	NA	NA	NA	NA	NA	NA	NA	NA	NA	NA	NA	NA	NA	NA	NA	NA	NA	NA	NA	NA	NA	NA	NA	NA	NA	NA	NA	NA	NA	NA	NA	NA
ENSG00000187601.3	MAGEH1	0.424272	-0.0204552	0.332938	0.0217317	0.0823895	0.111345	0.327468	0.0533358	0.682873	0.786992	0.00753255	0.585859	0.00541	-0.113934	0.101904	0.0316281	0.0613292	0.128721	0.00816014	-0.0949602	0.0665642	0.000885491	0.116007	0.204957	0.792309	0.0100071	0.893073	0.463831	0.0272922	0.747294	0.157935	0.043501	0.423378	0.596337	0.0136173	0.744117	0.399766	0.0202889	0.372587	0.000635332	0.146699	0.019034	1.57688e-05	0.133903	0.000265739	0.987521	0.000782929	0.889867
ENSG00000187682.1	ERAS	NA	NA	NA	NA	NA	NA	NA	NA	NA	NA	NA	NA	NA	NA	NA	NA	NA	NA	0.182855	0.144795	0.306647	NA	NA	NA	NA	NA	NA	NA	NA	NA	NA	NA	NA	NA	NA	NA	NA	NA	NA	NA	NA	NA	NA	NA	NA	NA	NA	NA
ENSG00000187690.2	CXorf67	NA	NA	NA	NA	NA	NA	NA	NA	NA	0.644105	-0.0555615	0.543304	NA	NA	NA	NA	NA	NA	NA	NA	NA	NA	NA	NA	NA	NA	NA	NA	NA	NA	NA	NA	NA	NA	NA	NA	NA	NA	NA	NA	NA	NA	NA	NA	NA	NA	NA	NA
ENSG00000187754.8	SSX7	NA	NA	NA	NA	NA	NA	NA	NA	NA	NA	NA	NA	NA	NA	NA	NA	NA	NA	NA	NA	NA	NA	NA	NA	NA	NA	NA	NA	NA	NA	NA	NA	NA	NA	NA	NA	NA	NA	NA	NA	NA	NA	NA	NA	NA	NA	NA	NA
ENSG00000187808.3	SOWAHD	0.119646	0.142653	0.14976	NA	NA	NA	NA	NA	NA	NA	NA	NA	0.0968445	0.270545	0.331918	NA	NA	NA	NA	NA	NA	NA	NA	NA	0.672942	0.0347819	0.880646	NA	NA	NA	NA	NA	NA	NA	NA	NA	0.956893	0.00505904	0.574907	NA	NA	NA	NA	NA	NA	0.541259	0.0834546	0.838905
ENSG00000187823.2	ZCCHC16	NA	NA	NA	NA	NA	NA	NA	NA	NA	NA	NA	NA	NA	NA	NA	NA	NA	NA	NA	NA	NA	NA	NA	NA	NA	NA	NA	NA	NA	NA	NA	NA	NA	NA	NA	NA	NA	NA	NA	NA	NA	NA	NA	NA	NA	NA	NA	NA
ENSG00000187969.4	ZCCHC13	NA	NA	NA	NA	NA	NA	NA	NA	NA	NA	NA	NA	NA	NA	NA	NA	NA	NA	NA	NA	NA	NA	NA	NA	NA	NA	NA	NA	NA	NA	NA	NA	NA	NA	NA	NA	NA	NA	NA	NA	NA	NA	NA	NA	NA	NA	NA	NA
ENSG00000188021.7	UBQLN2	0.000268906	-0.0614627	0.00167778	0.542174	-0.0170491	0.516275	0.473316	-0.0218443	0.737166	0.579021	-0.0120667	0.522022	0.528346	-0.0197272	0.615255	0.674112	0.00693732	0.587629	0.012417	-0.0896826	0.081308	0.511938	0.0175819	0.979435	0.0955335	-0.0490941	0.690787	0.184863	-0.036743	0.619395	0.230729	-0.0389692	0.490371	0.957234	-0.000976112	0.813887	0.945312	-0.000937115	0.571488	0.338942	-0.027743	0.446616	0.674615	0.010195	0.430906	0.576049	-0.0248041	0.846284
ENSG00000188153.8	COL4A5	9.14859e-14	-0.453283	8.08435e-12	0.0110426	-0.142348	0.0810376	0.021255	-0.159927	0.330949	0.00545444	0.095762	0.0451059	0.296417	-0.05957	0.503389	0.0213512	-0.0641082	0.10183	0.360944	0.0615056	0.420182	0.832892	0.0199137	0.996225	0.377682	-0.0939038	0.840542	0.151116	-0.0985567	0.590321	0.431363	-0.0347007	0.606718	0.391571	0.0396528	0.679772	0.0386205	-0.150503	0.0942207	0.0176034	0.129979	0.119442	0.177125	0.0922358	0.200003	NA	NA	NA
ENSG00000188158.10	NHS	0.959789	-0.00204822	0.522608	0.870773	-0.00932081	0.62376	0.383049	0.0613197	0.703333	0.901508	0.00532554	0.616713	0.787163	-0.0168372	0.699984	0.154391	-0.0477587	0.30122	0.0148735	-0.167621	0.0900044	0.946537	-0.00392698	0.999645	0.489913	0.0339825	0.862331	0.305789	0.0556133	0.68326	0.729549	-0.0146746	0.706488	0.312516	-0.0416219	0.649983	0.953068	0.00335469	0.573973	0.0594797	0.106149	0.21085	0.00547743	-0.179469	0.0203294	NA	NA	NA
ENSG00000188408.4	MAGEB5	NA	NA	NA	NA	NA	NA	NA	NA	NA	NA	NA	NA	NA	NA	NA	NA	NA	NA	NA	NA	NA	NA	NA	NA	NA	NA	NA	NA	NA	NA	NA	NA	NA	NA	NA	NA	NA	NA	NA	NA	NA	NA	NA	NA	NA	NA	NA	NA
ENSG00000188419.9	CHM	0.00160563	0.05183	0.00674946	1.15799e-07	0.128064	3.32084e-05	0.294798	0.0318466	0.67263	7.67794e-07	0.100421	5.77027e-05	2.43758e-05	0.129439	0.00444093	0.0111583	0.0477391	0.068747	0.458948	-0.0292369	0.466415	0.0647213	0.0655745	0.894593	0.0108998	0.069489	0.466074	0.412227	0.0222183	0.726368	0.000212045	0.0743419	0.0191063	0.000186709	0.0750285	0.0225816	4.78461e-05	0.0716335	0.000932017	0.203596	0.0360037	0.358433	0.00154813	0.0762005	0.00842953	0.0118499	0.0998794	0.408721
ENSG00000188706.8	ZDHHC9	0.0037241	0.079763	0.012705	0.305518	0.0412499	0.400262	0.0406322	-0.0777325	0.399694	0.448918	-0.02177	0.469208	0.000492176	0.174086	0.0344393	0.819825	-0.00574603	0.632332	0.00345287	-0.210052	0.044745	0.960174	-0.00227897	0.999645	0.547554	0.0307051	0.866863	0.0795093	0.0829908	0.520287	0.677728	0.0089737	0.692354	0.0526212	0.0688759	0.398437	0.00524672	0.0699457	0.0262343	0.0739907	-0.0667957	0.231301	7.73861e-06	-0.265556	0.000158129	0.227793	-0.0694297	0.743655
ENSG00000188828.7	GLRA4	NA	NA	NA	NA	NA	NA	NA	NA	NA	NA	NA	NA	NA	NA	NA	NA	NA	NA	NA	NA	NA	NA	NA	NA	0.513767	-0.104711	0.865076	NA	NA	NA	NA	NA	NA	NA	NA	NA	NA	NA	NA	NA	NA	NA	NA	NA	NA	NA	NA	NA
ENSG00000188917.10	TRMT2B	0.563042	0.0137681	0.392985	0.667602	0.0145089	0.563192	0.533883	-0.0228018	0.754682	0.00433248	0.0716543	0.0392482	0.173728	-0.0477955	0.410377	0.253908	0.0278716	0.381663	0.88266	-0.00849796	0.610813	0.931555	0.00328473	0.998917	0.368745	0.0276516	0.839034	0.125413	0.0566409	0.569794	0.612142	0.0134518	0.672138	0.557667	0.0161867	0.733204	0.721993	0.0096504	0.507194	0.935218	0.00302305	0.656018	0.982943	-0.000760896	0.518547	0.674474	0.0180909	0.856658
ENSG00000188937.5	NYX	NA	NA	NA	NA	NA	NA	NA	NA	NA	NA	NA	NA	NA	NA	NA	NA	NA	NA	NA	NA	NA	NA	NA	NA	NA	NA	NA	NA	NA	NA	NA	NA	NA	NA	NA	NA	NA	NA	NA	NA	NA	NA	NA	NA	NA	NA	NA	NA
ENSG00000189023.6	MAGEB16	NA	NA	NA	NA	NA	NA	NA	NA	NA	NA	NA	NA	NA	NA	NA	NA	NA	NA	NA	NA	NA	NA	NA	NA	NA	NA	NA	NA	NA	NA	NA	NA	NA	NA	NA	NA	NA	NA	NA	NA	NA	NA	NA	NA	NA	NA	NA	NA
ENSG00000189037.6	DUSP21	NA	NA	NA	NA	NA	NA	NA	NA	NA	NA	NA	NA	NA	NA	NA	NA	NA	NA	NA	NA	NA	NA	NA	NA	NA	NA	NA	NA	NA	NA	NA	NA	NA	NA	NA	NA	NA	NA	NA	NA	NA	NA	NA	NA	NA	NA	NA	NA
ENSG00000189064.8	GAGE2A	NA	NA	NA	NA	NA	NA	NA	NA	NA	NA	NA	NA	NA	NA	NA	NA	NA	NA	NA	NA	NA	NA	NA	NA	NA	NA	NA	NA	NA	NA	NA	NA	NA	NA	NA	NA	NA	NA	NA	NA	NA	NA	NA	NA	NA	NA	NA	NA
ENSG00000189108.8	IL1RAPL2	NA	NA	NA	NA	NA	NA	NA	NA	NA	NA	NA	NA	NA	NA	NA	NA	NA	NA	NA	NA	NA	NA	NA	NA	NA	NA	NA	NA	NA	NA	NA	NA	NA	NA	NA	NA	0.15277	0.197659	0.215451	NA	NA	NA	NA	NA	NA	NA	NA	NA
ENSG00000189132.5	FAM47B	NA	NA	NA	NA	NA	NA	NA	NA	NA	NA	NA	NA	NA	NA	NA	NA	NA	NA	NA	NA	NA	NA	NA	NA	NA	NA	NA	NA	NA	NA	NA	NA	NA	NA	NA	NA	NA	NA	NA	NA	NA	NA	NA	NA	NA	NA	NA	NA
ENSG00000189186.6	DCAF8L2	NA	NA	NA	NA	NA	NA	NA	NA	NA	NA	NA	NA	NA	NA	NA	NA	NA	NA	NA	NA	NA	NA	NA	NA	NA	NA	NA	NA	NA	NA	NA	NA	NA	NA	NA	NA	NA	NA	NA	NA	NA	NA	NA	NA	NA	NA	NA	NA
ENSG00000189221.5	MAOA	0.109455	-0.0594231	0.14137	0.15334	-0.084681	0.290894	0.0361072	-0.163302	0.39274	0.498559	0.0248174	0.492128	0.834181	-0.0140398	0.710274	0.00208543	0.0994375	0.0232677	0.174192	0.0672142	0.299971	0.858041	0.0111216	0.998404	0.167987	0.0799786	0.752541	0.551282	-0.0327945	0.771277	0.389535	0.0275917	0.585589	0.186824	0.0526133	0.573459	5.85859e-06	0.247726	0.000182485	0.1885	-0.0651392	0.347893	7.00733e-05	-0.190815	0.000818953	NA	NA	NA
ENSG00000189252.4	SPANXN3	NA	NA	NA	NA	NA	NA	NA	NA	NA	NA	NA	NA	NA	NA	NA	NA	NA	NA	NA	NA	NA	NA	NA	NA	NA	NA	NA	NA	NA	NA	NA	NA	NA	NA	NA	NA	NA	NA	NA	NA	NA	NA	NA	NA	NA	NA	NA	NA
ENSG00000189299.5	FOXR2	NA	NA	NA	NA	NA	NA	NA	NA	NA	NA	NA	NA	NA	NA	NA	NA	NA	NA	NA	NA	NA	NA	NA	NA	NA	NA	NA	NA	NA	NA	NA	NA	NA	NA	NA	NA	NA	NA	NA	NA	NA	NA	NA	NA	NA	NA	NA	NA
ENSG00000189326.4	SPANXN4	NA	NA	NA	NA	NA	NA	NA	NA	NA	NA	NA	NA	NA	NA	NA	NA	NA	NA	NA	NA	NA	NA	NA	NA	NA	NA	NA	NA	NA	NA	NA	NA	NA	NA	NA	NA	NA	NA	NA	NA	NA	NA	NA	NA	NA	NA	NA	NA
ENSG00000189369.7	GSPT2	0.89526	-0.00317179	0.504699	0.0585014	0.0812101	0.180464	0.718089	0.0113096	0.794371	0.86028	0.00553912	0.60629	0.90214	-0.00609011	0.727561	0.0300677	-0.0683683	0.124755	0.607904	-0.0204035	0.528343	0.350526	0.0461139	0.972682	0.462529	0.0309251	0.856672	0.83723	0.0102501	0.827593	0.97651	0.00115984	0.764352	0.783424	0.00737987	0.785387	0.767145	-0.00563497	0.520232	0.0898622	-0.0665669	0.252681	0.151714	0.0454671	0.182538	0.235195	0.0473264	0.747391
ENSG00000189401.2	OTUD6A	NA	NA	NA	NA	NA	NA	NA	NA	NA	NA	NA	NA	NA	NA	NA	NA	NA	NA	NA	NA	NA	NA	NA	NA	NA	NA	NA	NA	NA	NA	NA	NA	NA	NA	NA	NA	NA	NA	NA	NA	NA	NA	NA	NA	NA	NA	NA	NA
ENSG00000189420.7	ZFP92	0.00437459	0.274475	0.0143116	0.571067	-0.0689009	0.529214	0.992335	0.00111121	0.838089	NA	NA	NA	NA	NA	NA	NA	NA	NA	0.00244079	-0.432359	0.0385056	NA	NA	NA	NA	NA	NA	NA	NA	NA	NA	NA	NA	NA	NA	NA	NA	NA	NA	NA	NA	NA	NA	NA	NA	0.112923	-0.311924	0.656536
ENSG00000196338.8	NLGN3	0.480842	-0.0384239	0.358025	0.106299	-0.125929	0.244328	0.844985	0.0143606	0.817862	0.148294	-0.0841022	0.278779	0.58392	-0.0425709	0.635353	0.0028675	-0.151149	0.028989	0.996807	0.000221781	0.638017	0.582905	-0.0338291	0.983883	0.227561	0.0747513	0.787742	0.0808982	-0.125784	0.520287	0.163855	-0.0766267	0.429153	0.863638	-0.0080605	0.799465	0.125684	0.0888273	0.192983	0.0356702	0.140717	0.163098	0.403389	0.0722666	0.324931	0.215508	0.109052	0.734977
ENSG00000196368.4	NUDT11	0.317312	-0.0554789	0.278673	0.00296034	0.259647	0.0417912	0.631966	0.0592506	0.772925	0.39983	-0.0323816	0.447244	0.162815	0.109366	0.401307	0.311715	-0.0369634	0.420262	0.00656629	-0.146733	0.0606759	0.143735	0.107962	0.948811	0.311723	0.0654686	0.824969	0.0301099	0.140677	0.407229	4.75257e-05	0.255317	0.00699261	0.000711093	0.157763	0.0594958	0.0770323	0.0473671	0.143298	0.335188	-0.0854716	0.444825	NA	NA	NA	NA	NA	NA
ENSG00000196406.4	SPANXD	NA	NA	NA	NA	NA	NA	NA	NA	NA	NA	NA	NA	NA	NA	NA	NA	NA	NA	NA	NA	NA	NA	NA	NA	NA	NA	NA	NA	NA	NA	NA	NA	NA	NA	NA	NA	NA	NA	NA	NA	NA	NA	NA	NA	NA	NA	NA	NA
ENSG00000196433.7	ASMT	NA	NA	NA	NA	NA	NA	0.0163319	-0.40212	0.309102	NA	NA	NA	NA	NA	NA	NA	NA	NA	NA	NA	NA	NA	NA	NA	NA	NA	NA	NA	NA	NA	NA	NA	NA	NA	NA	NA	NA	NA	NA	NA	NA	NA	NA	NA	NA	0.234395	-0.59806	0.747391
ENSG00000196440.7	ARMCX4	0.0509862	-0.0531137	0.0846651	0.935918	-0.0032417	0.640113	0.11224	0.0730623	0.532065	0.451441	-0.0231164	0.470332	0.189396	-0.0536914	0.423675	0.0728115	-0.0452019	0.203252	0.926012	0.00448423	0.621214	0.765643	-0.0100086	0.996225	0.398413	-0.0351765	0.844079	0.189564	-0.0480266	0.623398	0.0237913	-0.0836998	0.20661	0.21189	-0.034634	0.587621	0.00472082	-0.0794207	0.0245274	0.0330727	0.0781688	0.157133	0.411057	0.032018	0.328853	0.164634	-0.214895	0.705729
ENSG00000196459.9	TRAPPC2	0.0294345	0.0485422	0.0580675	0.000958484	0.111591	0.0234216	5.89692e-11	0.296001	3.89618e-08	2.52651e-22	0.29408	1.31859e-19	6.49914e-12	0.294657	5.15908e-09	1.04469e-13	0.198479	3.00996e-11	0.922922	0.00363309	0.620572	0.00168248	0.12721	0.305864	3.79066e-16	0.303765	2.72452e-13	2.98214e-05	0.172364	0.0101157	7.61443e-35	0.326023	6.3219e-32	3.27511e-07	0.144543	7.6937e-05	3.36623e-35	0.364074	1.49147e-32	0.803981	0.0108779	0.624071	0.20223	-0.0429251	0.216572	4.4823e-05	0.175212	0.0180267
ENSG00000196468.5	FGF16	0.915451	0.0116728	0.510908	0.413688	-0.150172	0.458854	NA	NA	NA	NA	NA	NA	NA	NA	NA	NA	NA	NA	NA	NA	NA	NA	NA	NA	NA	NA	NA	NA	NA	NA	NA	NA	NA	NA	NA	NA	NA	NA	NA	NA	NA	NA	NA	NA	NA	NA	NA	NA
ENSG00000196507.6	TCEAL3	1.07697e-06	-0.164947	1.77237e-05	0.277299	0.0537846	0.382007	0.691301	0.0194342	0.786006	0.944989	0.00296435	0.627249	0.0846852	-0.11734	0.314505	0.0790915	-0.0612224	0.212795	0.437497	-0.033863	0.458606	0.697765	0.0205617	0.995336	0.997955	-0.000127496	0.913613	0.895874	0.00841918	0.836534	0.253991	0.0422519	0.507437	0.489369	0.027874	0.715831	0.0601691	0.0674098	0.124063	0.103095	0.073164	0.266613	0.00930107	0.098579	0.0292197	0.102941	-0.0924296	0.646105
ENSG00000196632.6	WNK3	0.336272	0.042658	0.288874	0.13772	-0.113302	0.275969	0.653642	-0.0416619	0.778367	0.0808952	-0.0650668	0.205558	0.0395631	-0.142739	0.229752	0.358742	0.0345634	0.445916	0.339258	-0.0498983	0.408929	0.484539	0.0461596	0.9789	0.777092	-0.0197632	0.89143	0.313889	-0.065951	0.686603	0.868527	-0.00828494	0.741753	0.132262	-0.0839404	0.522523	NA	NA	NA	0.0608991	-0.123911	0.213198	7.90582e-11	-0.617106	1.16313e-08	NA	NA	NA
ENSG00000196664.4	TLR7	0.194314	0.111834	0.204364	0.21262	-0.188102	0.33843	0.116725	-0.196883	0.536157	0.246562	0.109989	0.355746	0.790292	-0.0363659	0.700581	0.288714	-0.0943518	0.406075	0.53696	-0.0910637	0.499669	0.586877	-0.0980616	0.9846	0.741859	-0.0395673	0.889491	NA	NA	NA	0.609734	-0.0508034	0.671285	0.580985	0.0779929	0.739045	NA	NA	NA	NA	NA	NA	NA	NA	NA	0.142688	-0.100875	0.683369
ENSG00000196741.3	CXorf24	0.203801	-0.0487784	0.210608	0.225815	0.0740647	0.348646	0.142993	0.107224	0.56303	0.550426	0.0262779	0.511759	0.196509	-0.0729285	0.428462	0.769974	-0.0129315	0.619119	0.589437	0.0478576	0.520236	0.315226	-0.0587153	0.971601	0.250332	0.0520325	0.796957	0.21822	0.0773565	0.644382	0.72245	-0.0153427	0.704728	0.668149	-0.0180163	0.758959	0.0884278	-0.0804293	0.155509	0.34965	-0.0585399	0.452958	0.90453	0.00688089	0.498455	0.528767	-0.0438102	0.836212
ENSG00000196767.4	POU3F4	NA	NA	NA	NA	NA	NA	NA	NA	NA	NA	NA	NA	NA	NA	NA	NA	NA	NA	0.0707933	-0.199401	0.194788	NA	NA	NA	NA	NA	NA	NA	NA	NA	NA	NA	NA	NA	NA	NA	NA	NA	NA	NA	NA	NA	NA	NA	NA	NA	NA	NA
ENSG00000196924.10	FLNA	4.40953e-06	-0.143431	5.78202e-05	0.00514931	0.138537	0.0559358	0.0404512	0.148034	0.399694	0.0975967	-0.057747	0.225436	0.421505	-0.0561083	0.570844	0.0991409	-0.0436301	0.239179	0.460465	-0.0522968	0.467375	0.977049	-0.00122723	0.999645	0.431744	0.0388893	0.851592	0.883511	-0.00814774	0.834083	0.0802214	0.0554444	0.32507	0.195661	0.0448187	0.578241	0.0680633	-0.0516845	0.133077	0.239966	0.0549855	0.384934	0.00375343	0.134041	0.0156702	0.112853	-0.0919273	0.656536
ENSG00000196972.6	LINC00087	0.183828	0.0549997	0.19741	0.498116	0.0490379	0.497002	0.664315	-0.0391245	0.780585	0.100615	-0.0777174	0.229141	0.173065	-0.101726	0.409997	0.0563851	0.078235	0.177622	0.788206	-0.0150622	0.584508	0.695004	0.0291126	0.994852	0.806431	0.0179363	0.895775	0.952773	-0.00424013	0.843613	0.340784	-0.051394	0.5641	0.522625	0.0306047	0.724216	0.158689	-0.0765738	0.219796	0.849471	-0.00960353	0.637045	0.412695	-0.0533008	0.329735	NA	NA	NA
ENSG00000196976.5	LAGE3	0.969536	-0.00105152	0.524739	0.0235642	0.0860742	0.115488	0.302419	-0.0459017	0.675047	0.0197312	-0.103203	0.097455	0.233177	-0.0539396	0.457114	0.432065	-0.028729	0.48762	0.167365	-0.0563174	0.294319	0.146722	-0.0614598	0.948811	0.74106	0.0131342	0.889491	0.904698	0.0053649	0.837403	0.169561	0.0405325	0.433918	0.335208	-0.0301026	0.659741	0.180913	-0.0309618	0.237307	0.63544	-0.0169721	0.569925	0.90246	-0.00412572	0.49781	0.341778	-0.051443	0.789056
ENSG00000196987.2	LCA10	NA	NA	NA	NA	NA	NA	NA	NA	NA	NA	NA	NA	NA	NA	NA	NA	NA	NA	NA	NA	NA	NA	NA	NA	NA	NA	NA	NA	NA	NA	NA	NA	NA	NA	NA	NA	NA	NA	NA	NA	NA	NA	NA	NA	NA	NA	NA	NA
ENSG00000196998.11	WDR45	0.212586	-0.0235967	0.216359	0.00291509	-0.0875611	0.0415607	2.59166e-05	-0.155623	0.00903738	0.723139	-0.00914071	0.567958	0.442595	-0.0295469	0.580308	0.671793	-0.00939096	0.587003	0.946394	-0.00276897	0.625746	0.270056	-0.0501168	0.971601	0.395046	-0.0300474	0.843715	0.118147	-0.0668976	0.559192	0.407735	-0.0198767	0.594805	0.0252478	-0.0595267	0.311359	0.0250189	-0.0599017	0.0720543	0.0890032	-0.0533515	0.251619	7.86977e-05	-0.125509	0.000886544	0.097242	0.0745989	0.640396
ENSG00000197021.4	CXorf40B	0.00260394	0.0556811	0.00974658	0.0966824	0.0670643	0.232293	0.425671	-0.069344	0.723322	0.891395	0.00427352	0.614188	0.271566	-0.0538326	0.484806	0.045687	-0.0640852	0.15858	0.265378	-0.045092	0.366151	0.0312842	-0.0798362	0.796102	0.0523803	0.0613817	0.628655	0.601498	0.0229518	0.785152	0.278644	-0.0262562	0.525063	0.109085	0.0503348	0.491283	0.57405	0.0111895	0.452478	0.00826081	-0.0950691	0.0802928	0.565954	-0.0173628	0.392534	0.848935	-0.00695943	0.876422
ENSG00000197172.6	MAGEA6	NA	NA	NA	NA	NA	NA	NA	NA	NA	NA	NA	NA	NA	NA	NA	NA	NA	NA	NA	NA	NA	NA	NA	NA	NA	NA	NA	NA	NA	NA	NA	NA	NA	NA	NA	NA	NA	NA	NA	NA	NA	NA	NA	NA	NA	NA	NA	NA
ENSG00000197565.11	COL4A6	4.53758e-10	-0.50372	1.92133e-08	0.250086	-0.104393	0.364796	0.0103989	-0.29038	0.259645	0.00376667	0.177975	0.0366684	0.731027	-0.0329312	0.68209	0.0147606	-0.121973	0.0809515	NA	NA	NA	0.450132	0.106685	0.9789	0.35227	-0.134732	0.835353	0.313102	-0.0794126	0.686603	0.332335	-0.0771648	0.55887	0.0915265	0.11968	0.46887	0.358838	0.0934216	0.352103	0.00801956	0.167761	0.0793441	0.0217726	0.116059	0.0524455	NA	NA	NA
ENSG00000197620.6	CXorf40A	0.194121	0.0318076	0.204239	0.114006	-0.0671138	0.251766	0.139531	-0.120338	0.561234	0.767956	-0.00829887	0.579874	0.648078	-0.0200435	0.655888	0.0340825	-0.0871218	0.134718	0.00135614	-0.142619	0.0297915	0.381142	-0.0322049	0.972682	0.908223	0.00331204	0.90488	0.80672	-0.0095284	0.821886	0.818407	0.00611473	0.729567	0.955445	0.00152791	0.813831	0.0233708	0.0499362	0.0691091	0.00926562	-0.101248	0.0848503	3.00721e-05	-0.160754	0.000428711	0.448252	-0.0501686	0.811715
ENSG00000197779.9	ZNF81	0.310782	-0.027164	0.275018	0.764066	0.0143191	0.59562	0.308864	0.0452717	0.677937	0.175759	0.0500111	0.302071	0.967516	-0.00192123	0.741336	0.504655	0.0194503	0.520252	0.00776883	-0.17763	0.0655012	0.391452	0.0349776	0.972682	0.688457	0.0202314	0.88202	0.615084	-0.0212028	0.789462	0.0260076	-0.0831122	0.214469	0.117486	-0.0432226	0.503033	0.0998678	-0.0360653	0.167045	0.113666	0.0708487	0.277767	0.00447882	0.115109	0.0176849	0.0359589	-0.132412	0.5213
ENSG00000197932.3	F8A1	0.0334843	0.143191	0.0636027	0.330611	0.0865083	0.41333	0.880279	0.0163798	0.821902	0.286618	0.0788649	0.383098	0.881551	0.0145142	0.722597	0.792948	0.0178689	0.626684	0.622524	0.0556191	0.533016	0.539336	0.0628422	0.980296	0.421034	0.0716629	0.850214	0.874801	-0.0174057	0.833024	0.975985	0.00246264	0.764352	0.557767	0.0441018	0.733257	0.683614	-0.0305824	0.494448	0.891603	-0.0125084	0.646241	0.517844	0.0518432	0.374052	0.499094	-0.117128	0.828593
ENSG00000197976.6	AKAP17A	0.000109278	-0.0691217	0.000815055	0.00056465	-0.101776	0.0183375	0.00487789	-0.114687	0.20821	0.91715	0.00267451	0.620208	0.0234621	-0.0885557	0.185186	0.156757	-0.0287528	0.303623	9.45361e-07	-0.205245	0.000385898	0.00210319	-0.114869	0.355534	0.000858551	-0.104251	0.137129	0.0329672	-0.0711744	0.4175	0.0141792	-0.0527981	0.169734	0.00816679	-0.0630119	0.202356	0.321886	0.0248959	0.33127	0.000239851	-0.118259	0.0118518	0.00587215	-0.0843891	0.0214124	0.424318	0.0348003	0.808533
ENSG00000198021.5	SPANXA1	NA	NA	NA	NA	NA	NA	NA	NA	NA	NA	NA	NA	NA	NA	NA	NA	NA	NA	NA	NA	NA	NA	NA	NA	NA	NA	NA	NA	NA	NA	NA	NA	NA	NA	NA	NA	NA	NA	NA	NA	NA	NA	NA	NA	NA	NA	NA	NA
ENSG00000198034.6	RPS4X	1.90012e-60	0.422483	2.2068e-57	2.00949e-41	0.522349	6.72321e-38	2.80999e-20	0.501618	3.20686e-17	1.07119e-47	0.529181	1.67716e-44	1.26882e-24	0.529675	2.0144e-21	8.22086e-84	0.55194	2.0133e-80	3.42329e-10	0.304381	2.39553e-07	2.02669e-29	0.644853	7.62287e-26	1.64306e-34	0.581321	3.37411e-31	2.0795e-31	0.592003	6.52481e-28	1.17022e-65	0.619563	1.70026e-62	1.07589e-51	0.529467	1.64282e-48	9.24384e-44	0.559866	4.91478e-41	4.5111e-23	0.3852	4.93432e-20	6.06865e-19	0.281803	2.12581e-16	1.0769e-34	0.729058	3.14001e-31
ENSG00000198082.3	H2AFB1	NA	NA	NA	NA	NA	NA	NA	NA	NA	NA	NA	NA	NA	NA	NA	NA	NA	NA	NA	NA	NA	NA	NA	NA	NA	NA	NA	NA	NA	NA	NA	NA	NA	NA	NA	NA	NA	NA	NA	NA	NA	NA	NA	NA	NA	NA	NA	NA
ENSG00000198088.6	NUP62CL	NA	NA	NA	NA	NA	NA	0.632878	-0.0534196	0.772925	NA	NA	NA	NA	NA	NA	NA	NA	NA	NA	NA	NA	NA	NA	NA	0.662868	0.0346132	0.87957	NA	NA	NA	0.999777	-1.22188e-05	0.767768	NA	NA	NA	NA	NA	NA	NA	NA	NA	0.304242	0.12607	0.277089	0.319925	-0.215002	0.783232
ENSG00000198157.6	HMGN5	0.923122	-0.00354305	0.512947	0.277432	-0.0606359	0.382033	0.238497	0.0742774	0.641724	0.0243284	0.100835	0.110037	0.956557	-0.00381383	0.73887	0.774951	-0.0114223	0.620402	0.0899108	0.120812	0.217652	0.870929	-0.0114224	0.998404	0.354932	0.0595743	0.835463	0.286727	0.0676997	0.675799	0.227376	0.0504088	0.488272	0.446662	0.035571	0.704481	0.885902	0.00606463	0.555929	0.888967	0.0085154	0.645779	0.071396	-0.118313	0.113542	0.938484	-0.00674349	0.884915
ENSG00000198173.3	FAM47C	NA	NA	NA	NA	NA	NA	NA	NA	NA	NA	NA	NA	NA	NA	NA	NA	NA	NA	NA	NA	NA	NA	NA	NA	NA	NA	NA	NA	NA	NA	NA	NA	NA	NA	NA	NA	NA	NA	NA	NA	NA	NA	NA	NA	NA	NA	NA	NA
ENSG00000198205.5	ZXDA	0.0173215	-0.066339	0.0399642	0.109326	0.0709059	0.2467	0.00434292	-0.114675	0.202673	0.583231	0.0201045	0.524157	0.612137	0.0261543	0.64536	0.676754	0.0138445	0.588614	0.783508	0.0151699	0.583231	0.327565	-0.0535832	0.972682	0.373997	-0.0391958	0.840542	0.58406	0.0252314	0.781068	0.103923	0.0588045	0.357919	0.401207	-0.0274826	0.685738	0.00095468	-0.0803218	0.00800203	0.552906	-0.0267366	0.540624	0.909222	0.00472663	0.499469	0.448097	-0.0391572	0.811715
ENSG00000198223.10	CSF2RA	0.971483	0.0033788	0.524887	1.08811e-05	-0.584209	0.00156022	0.0692035	-0.141158	0.457638	0.0571802	-0.130268	0.172425	0.0142452	-0.267403	0.15095	0.00619331	-0.165789	0.0473246	0.273554	0.130243	0.371598	0.0430137	-0.205204	0.86467	0.203604	-0.105103	0.772403	0.0953123	-0.172003	0.534203	0.375535	-0.0626934	0.579246	0.107653	-0.112078	0.489301	NA	NA	NA	0.0718027	-0.140862	0.228754	0.342742	-0.0729593	0.295889	NA	NA	NA
ENSG00000198307.4	H2AFB2	NA	NA	NA	NA	NA	NA	NA	NA	NA	NA	NA	NA	NA	NA	NA	NA	NA	NA	NA	NA	NA	NA	NA	NA	NA	NA	NA	NA	NA	NA	NA	NA	NA	NA	NA	NA	NA	NA	NA	NA	NA	NA	NA	NA	NA	NA	NA	NA
ENSG00000198354.4	DCAF12L2	0.923183	-0.008104	0.512947	NA	NA	NA	NA	NA	NA	NA	NA	NA	NA	NA	NA	0.212848	0.116863	0.34964	0.314635	-0.106163	0.395538	0.893016	-0.0191492	0.998404	0.797657	-0.0370357	0.89372	0.81235	-0.0288346	0.823453	NA	NA	NA	0.428068	0.0786425	0.696726	NA	NA	NA	NA	NA	NA	NA	NA	NA	NA	NA	NA
ENSG00000198444.4	F8A2	NA	NA	NA	NA	NA	NA	NA	NA	NA	NA	NA	NA	NA	NA	NA	NA	NA	NA	NA	NA	NA	NA	NA	NA	NA	NA	NA	NA	NA	NA	NA	NA	NA	NA	NA	NA	NA	NA	NA	NA	NA	NA	NA	NA	NA	NA	NA	NA
ENSG00000198455.3	ZXDB	0.00166823	-0.0735804	0.00693727	0.0325231	0.0884865	0.136078	0.271134	-0.0391994	0.659568	0.137985	0.0376672	0.268558	0.0145959	0.096978	0.151542	0.656971	-0.0105859	0.58121	0.0375176	-0.0827711	0.141989	0.836969	-0.00969329	0.996225	0.871002	-0.00647364	0.901479	0.267728	0.0507057	0.668827	0.0657576	0.058398	0.300751	0.636523	0.0127125	0.752672	0.289082	0.0210949	0.313374	0.766635	0.0119495	0.61363	0.3086	0.0382929	0.278987	0.171846	-0.0437758	0.71308
ENSG00000198573.6	SPANXC	NA	NA	NA	NA	NA	NA	NA	NA	NA	NA	NA	NA	NA	NA	NA	NA	NA	NA	NA	NA	NA	NA	NA	NA	NA	NA	NA	NA	NA	NA	NA	NA	NA	NA	NA	NA	NA	NA	NA	NA	NA	NA	NA	NA	NA	NA	NA	NA
ENSG00000198681.5	MAGEA1	NA	NA	NA	NA	NA	NA	NA	NA	NA	NA	NA	NA	NA	NA	NA	NA	NA	NA	NA	NA	NA	NA	NA	NA	NA	NA	NA	NA	NA	NA	NA	NA	NA	NA	NA	NA	NA	NA	NA	NA	NA	NA	NA	NA	NA	NA	NA	NA
ENSG00000198689.5	SLC9A6	0.579682	-0.00962226	0.399279	0.921495	-0.00271272	0.637394	0.957876	0.00167823	0.833664	0.0938869	0.035551	0.22099	0.29047	0.0415472	0.499555	0.811184	0.00474403	0.630236	0.00182273	-0.137591	0.0339487	0.505091	0.0230082	0.9789	0.65737	0.014113	0.87923	0.35438	-0.0282426	0.703322	0.161734	0.0254065	0.426926	0.0226579	0.0474579	0.300542	0.218492	-0.0205842	0.266197	0.592672	-0.0151222	0.555222	0.406076	0.0196872	0.326358	0.0323368	-0.0659379	0.504207
ENSG00000198753.7	PLXNB3	2.52906e-05	-0.353389	0.00025136	0.974339	-0.00430422	0.649637	0.699109	0.0258146	0.788042	0.0466171	-0.132735	0.154911	0.533574	0.0778538	0.61653	0.696278	0.0359923	0.595899	0.999858	-1.04164e-05	0.638628	0.0497196	-0.128186	0.873868	0.406099	0.0569439	0.846796	0.590546	-0.0328198	0.783256	0.304186	-0.0452264	0.541426	0.160388	0.0506734	0.55073	0.567119	-0.042929	0.449511	0.673178	0.0297743	0.583117	0.750052	0.0247531	0.453146	0.261772	-0.231344	0.757487
ENSG00000198759.7	EGFL6	5.15003e-20	2.04184	8.54461e-18	0.212015	0.27555	0.338081	NA	NA	NA	4.60833e-05	1.27266	0.00157999	0.325078	0.327296	0.523053	NA	NA	NA	NA	NA	NA	NA	NA	NA	NA	NA	NA	0.418958	-0.323206	0.729766	0.0330476	-0.129213	0.239184	NA	NA	NA	0.0949	0.278848	0.162305	NA	NA	NA	NA	NA	NA	NA	NA	NA
ENSG00000198798.4	MAGEB3	NA	NA	NA	NA	NA	NA	NA	NA	NA	NA	NA	NA	NA	NA	NA	NA	NA	NA	NA	NA	NA	NA	NA	NA	NA	NA	NA	NA	NA	NA	NA	NA	NA	NA	NA	NA	NA	NA	NA	NA	NA	NA	NA	NA	NA	NA	NA	NA
ENSG00000198814.8	GK	0.800871	-0.0144324	0.475665	0.468	-0.0567807	0.482875	0.981215	0.00134784	0.837373	0.34383	0.0567593	0.418667	0.580538	0.0480881	0.634696	0.553666	-0.0217455	0.541748	0.844496	-0.0107757	0.599765	0.236692	0.0968374	0.971601	0.812488	-0.0155857	0.896822	0.857783	-0.0126541	0.830566	0.587644	-0.028108	0.664122	0.685157	-0.0192427	0.764086	0.00432961	0.158696	0.0230351	0.26658	0.0590437	0.404272	0.0359337	0.0952681	0.0727391	0.589119	-0.0341111	0.84743
ENSG00000198881.8	ASB12	NA	NA	NA	NA	NA	NA	NA	NA	NA	NA	NA	NA	NA	NA	NA	NA	NA	NA	NA	NA	NA	NA	NA	NA	NA	NA	NA	NA	NA	NA	NA	NA	NA	NA	NA	NA	NA	NA	NA	NA	NA	NA	NA	NA	NA	NA	NA	NA
ENSG00000198883.7	PNMA5	NA	NA	NA	NA	NA	NA	NA	NA	NA	NA	NA	NA	NA	NA	NA	NA	NA	NA	0.457697	0.0867402	0.465724	NA	NA	NA	NA	NA	NA	NA	NA	NA	NA	NA	NA	NA	NA	NA	NA	NA	NA	NA	NA	NA	NA	NA	NA	NA	NA	NA
ENSG00000198889.3	DCAF12L1	NA	NA	NA	NA	NA	NA	NA	NA	NA	NA	NA	NA	NA	NA	NA	NA	NA	NA	NA	NA	NA	NA	NA	NA	NA	NA	NA	NA	NA	NA	NA	NA	NA	NA	NA	NA	NA	NA	NA	NA	NA	NA	NA	NA	NA	NA	NA	NA
ENSG00000198908.7	BHLHB9	0.472883	-0.0227236	0.35462	0.190624	-0.0484207	0.322548	0.921349	0.00460316	0.827028	0.602519	-0.0173461	0.531478	0.839603	0.0119475	0.711453	0.664361	0.0126316	0.583863	0.0015095	-0.128849	0.0313312	0.821233	0.00772098	0.996225	0.100368	-0.0753452	0.695049	0.211976	-0.0503573	0.638796	0.364811	0.030495	0.57567	0.831974	0.006324	0.79369	0.753476	-0.0125598	0.51736	0.104355	0.0658143	0.268046	0.271721	-0.0421325	0.258313	0.791198	0.0502854	0.871577
ENSG00000198910.8	L1CAM	0.00427983	-0.208141	0.0140639	0.782235	0.0313406	0.601043	0.153766	-0.148249	0.57524	0.449656	-0.0788729	0.469693	0.192064	-0.125692	0.425617	0.545375	0.0480774	0.538192	0.173835	-0.0563047	0.299672	0.103671	0.101184	0.933717	0.0234576	0.155797	0.549186	0.534173	0.041191	0.766989	0.270325	0.0857958	0.519447	0.0604617	0.0865342	0.414181	0.331331	-0.131306	0.335803	0.000125128	0.304308	0.00749729	0.000784143	0.312288	0.0051873	0.712874	0.0705324	0.863359
ENSG00000198918.7	RPL39	0.953157	-0.00228184	0.520868	0.52015	0.033568	0.506681	0.813239	0.0155771	0.812451	0.387045	-0.0381974	0.44169	0.958371	-0.00347916	0.739273	0.380888	0.0413424	0.459339	0.138969	0.122661	0.271151	0.11962	0.10074	0.943361	0.104334	0.0872398	0.702477	0.269005	0.072863	0.669554	0.94629	-0.00241794	0.758987	0.0668269	-0.0817482	0.426978	0.0507706	-0.067819	0.111653	0.995786	-0.000262728	0.670682	0.937127	0.00445492	0.505753	0.420984	-0.0369198	0.808533
ENSG00000198930.8	CSAG1	NA	NA	NA	NA	NA	NA	NA	NA	NA	NA	NA	NA	NA	NA	NA	NA	NA	NA	NA	NA	NA	NA	NA	NA	NA	NA	NA	NA	NA	NA	NA	NA	NA	NA	NA	NA	NA	NA	NA	NA	NA	NA	NA	NA	NA	NA	NA	NA
ENSG00000198932.8	GPRASP1	0.818579	-0.00766672	0.481539	0.735975	0.0174764	0.587675	0.875357	-0.0113307	0.821592	0.501665	-0.0278161	0.493418	0.516276	-0.038414	0.610701	0.321872	-0.031744	0.426897	0.0418331	0.0925289	0.15123	0.0812223	0.0978701	0.924789	0.903213	-0.00683059	0.904481	0.598945	0.0270255	0.784095	0.31246	0.0421861	0.545247	0.477136	-0.0268797	0.713736	0.556621	0.0261607	0.445866	0.000863844	0.176414	0.022617	0.0754796	0.105921	0.117586	0.832316	-0.0545218	0.875827
ENSG00000198934.3	MAGEE1	0.0127818	-0.0777504	0.0321216	0.577835	0.0312625	0.53116	0.431621	0.0382441	0.724678	0.346202	0.0339868	0.420574	0.856027	0.00993842	0.715771	0.768669	0.00779813	0.618972	0.00175001	-0.158916	0.0334203	0.676917	0.0214034	0.99246	0.964184	-0.00233454	0.909783	0.298048	-0.0532776	0.679819	0.016995	0.096866	0.18274	0.23785	0.0390502	0.60842	2.46982e-07	0.218802	1.34914e-05	0.789273	0.0153137	0.620555	0.231269	0.0595184	0.235045	0.24564	0.118734	0.750317
ENSG00000198946.3	SSX4B	NA	NA	NA	NA	NA	NA	NA	NA	NA	NA	NA	NA	NA	NA	NA	NA	NA	NA	NA	NA	NA	NA	NA	NA	NA	NA	NA	NA	NA	NA	NA	NA	NA	NA	NA	NA	NA	NA	NA	NA	NA	NA	NA	NA	NA	NA	NA	NA
ENSG00000198947.10	DMD	0.794566	-0.00932012	0.473751	0.0908004	-0.0916691	0.224921	0.213051	0.0636558	0.624216	0.000166061	0.124769	0.00409452	0.758513	-0.0177376	0.690638	0.956752	0.00154492	0.665887	0.025417	-0.095465	0.115068	0.0109263	0.126406	0.726367	0.00509262	0.128029	0.367869	0.0115548	0.121471	0.311508	0.14438	0.0625617	0.408631	0.0189764	0.0825089	0.279959	0.00360476	0.230914	0.0201887	0.513758	0.0343526	0.526104	0.000456408	0.151937	0.00350955	0.393589	-0.0949399	0.801785
ENSG00000198960.6	ARMCX6	0.994982	-0.000235587	0.530878	0.247386	0.0350775	0.362741	0.747154	-0.0131835	0.800324	0.876745	-0.00405749	0.609781	0.401516	0.0310924	0.562838	0.948601	0.00149504	0.663755	0.529132	0.0518454	0.497364	0.0457065	-0.0680719	0.871678	0.972421	-0.00116067	0.910435	0.28525	0.0439896	0.674562	0.240595	0.0473498	0.496475	0.286939	-0.0350345	0.634305	0.147041	-0.0334924	0.210725	0.545169	-0.0248724	0.537753	0.0517258	0.0782217	0.0919548	0.351324	0.029267	0.792522
ENSG00000203402.2	RP11-571E6.3	NA	NA	NA	NA	NA	NA	NA	NA	NA	NA	NA	NA	NA	NA	NA	NA	NA	NA	NA	NA	NA	NA	NA	NA	NA	NA	NA	NA	NA	NA	NA	NA	NA	NA	NA	NA	NA	NA	NA	NA	NA	NA	NA	NA	NA	NA	NA	NA
ENSG00000203650.3	RP4-562J12.2	NA	NA	NA	NA	NA	NA	NA	NA	NA	NA	NA	NA	NA	NA	NA	NA	NA	NA	NA	NA	NA	NA	NA	NA	NA	NA	NA	NA	NA	NA	NA	NA	NA	NA	NA	NA	NA	NA	NA	NA	NA	NA	NA	NA	NA	NA	NA	NA
ENSG00000203870.5	SMIM9	NA	NA	NA	NA	NA	NA	NA	NA	NA	NA	NA	NA	NA	NA	NA	NA	NA	NA	NA	NA	NA	NA	NA	NA	NA	NA	NA	NA	NA	NA	NA	NA	NA	NA	NA	NA	NA	NA	NA	NA	NA	NA	NA	NA	NA	NA	NA	NA
ENSG00000203879.7	GDI1	0.945279	-0.000944032	0.519204	0.330885	-0.020854	0.413491	0.100251	0.0493816	0.515217	0.190612	-0.0235798	0.313545	0.0203341	-0.061006	0.175042	0.000263979	0.0514286	0.00564621	0.219212	-0.0312347	0.333891	0.89248	0.00377012	0.998404	0.900329	-0.00318811	0.904372	0.431366	0.0220527	0.736692	0.748079	0.00532414	0.711158	0.876855	-0.00289163	0.802266	0.0140221	-0.0410807	0.0504874	0.0210104	0.0540853	0.128604	1.82188e-06	0.0987843	5.17789e-05	0.229613	-0.0348052	0.745747
ENSG00000203902.2	PNMA6B	NA	NA	NA	NA	NA	NA	NA	NA	NA	NA	NA	NA	NA	NA	NA	NA	NA	NA	NA	NA	NA	NA	NA	NA	NA	NA	NA	NA	NA	NA	NA	NA	NA	NA	NA	NA	NA	NA	NA	NA	NA	NA	NA	NA	NA	NA	NA	NA
ENSG00000203923.4	SPANXN1	NA	NA	NA	NA	NA	NA	NA	NA	NA	NA	NA	NA	NA	NA	NA	NA	NA	NA	NA	NA	NA	NA	NA	NA	NA	NA	NA	NA	NA	NA	NA	NA	NA	NA	NA	NA	NA	NA	NA	NA	NA	NA	NA	NA	NA	NA	NA	NA
ENSG00000203924.2	SPANXN2	NA	NA	NA	NA	NA	NA	NA	NA	NA	NA	NA	NA	NA	NA	NA	NA	NA	NA	NA	NA	NA	NA	NA	NA	NA	NA	NA	NA	NA	NA	NA	NA	NA	NA	NA	NA	NA	NA	NA	NA	NA	NA	NA	NA	NA	NA	NA	NA
ENSG00000203926.4	SPANXA2	NA	NA	NA	NA	NA	NA	NA	NA	NA	NA	NA	NA	NA	NA	NA	NA	NA	NA	NA	NA	NA	NA	NA	NA	NA	NA	NA	NA	NA	NA	NA	NA	NA	NA	NA	NA	NA	NA	NA	NA	NA	NA	NA	NA	NA	NA	NA	NA
ENSG00000203930.6	LINC00632	6.37061e-05	0.3353	0.000531741	0.290978	-0.130459	0.391504	0.261204	-0.19998	0.655284	0.17173	0.129237	0.298312	0.0410391	0.226324	0.234128	0.0585216	0.114629	0.181189	0.238158	-0.133924	0.347386	0.0452936	0.202271	0.871678	0.218847	0.150225	0.78396	0.582545	0.087783	0.780795	NA	NA	NA	0.0157431	0.3109	0.261292	0.409114	-0.0576913	0.378293	0.00356475	0.297281	0.0519891	NA	NA	NA	NA	NA	NA
ENSG00000203933.2	CXorf66	NA	NA	NA	NA	NA	NA	NA	NA	NA	NA	NA	NA	NA	NA	NA	NA	NA	NA	NA	NA	NA	NA	NA	NA	NA	NA	NA	NA	NA	NA	NA	NA	NA	NA	NA	NA	NA	NA	NA	NA	NA	NA	NA	NA	NA	NA	NA	NA
ENSG00000203950.6	FAM127B	0.0271161	0.034604	0.0548241	0.0458871	0.044822	0.160929	0.495516	-0.016894	0.742126	0.472929	-0.0148663	0.481709	0.437459	-0.0221569	0.578182	0.529725	0.0103508	0.531523	0.922286	0.00303123	0.620442	0.185871	0.0410878	0.962733	0.00201944	0.0837853	0.229526	0.00473959	0.0748575	0.234672	0.738338	0.00701283	0.708948	0.69036	0.00732391	0.765253	0.281154	0.0253785	0.308456	0.147044	0.0400911	0.313322	0.0473778	0.0517804	0.0869991	0.00145958	-0.185415	0.200057
ENSG00000203952.5	CCDC160	NA	NA	NA	NA	NA	NA	NA	NA	NA	NA	NA	NA	NA	NA	NA	NA	NA	NA	0.505129	-0.0618043	0.486697	NA	NA	NA	NA	NA	NA	NA	NA	NA	0.595566	0.0612124	0.666632	NA	NA	NA	NA	NA	NA	NA	NA	NA	NA	NA	NA	NA	NA	NA
ENSG00000203989.2	RHOXF2B	NA	NA	NA	NA	NA	NA	NA	NA	NA	NA	NA	NA	NA	NA	NA	NA	NA	NA	NA	NA	NA	NA	NA	NA	NA	NA	NA	NA	NA	NA	NA	NA	NA	NA	NA	NA	NA	NA	NA	NA	NA	NA	NA	NA	NA	NA	NA	NA
ENSG00000204019.4	CXorf61	NA	NA	NA	NA	NA	NA	NA	NA	NA	NA	NA	NA	NA	NA	NA	NA	NA	NA	NA	NA	NA	NA	NA	NA	NA	NA	NA	NA	NA	NA	NA	NA	NA	NA	NA	NA	NA	NA	NA	NA	NA	NA	NA	NA	NA	NA	NA	NA
ENSG00000204065.2	TCEAL5	NA	NA	NA	0.238865	0.163604	0.357042	0.540491	-0.0770769	0.755239	0.413502	-0.0540983	0.454355	0.498101	-0.110593	0.60394	0.890837	-0.0150933	0.649889	0.171754	-0.0667195	0.298254	0.494429	0.055189	0.9789	0.986338	0.00182828	0.91197	0.609946	0.049072	0.7883	NA	NA	NA	0.305135	-0.09713	0.645659	NA	NA	NA	0.348437	0.115369	0.452457	NA	NA	NA	NA	NA	NA
ENSG00000204071.5	TCEAL6	NA	NA	NA	0.211243	0.232173	0.337572	0.549652	-0.0634238	0.756848	0.553533	-0.0564202	0.513163	NA	NA	NA	NA	NA	NA	0.0272054	-0.10558	0.119709	0.0783809	-0.132038	0.921385	0.298017	-0.146469	0.817125	0.0284597	-0.336211	0.402824	NA	NA	NA	0.292182	-0.145858	0.638034	NA	NA	NA	NA	NA	NA	NA	NA	NA	NA	NA	NA
ENSG00000204086.3	RPA4	NA	NA	NA	0.757247	0.0393589	0.59329	NA	NA	NA	0.198083	-0.178271	0.319294	0.436007	0.129847	0.578041	NA	NA	NA	NA	NA	NA	NA	NA	NA	NA	NA	NA	NA	NA	NA	NA	NA	NA	NA	NA	NA	NA	NA	NA	NA	NA	NA	NA	NA	NA	NA	NA	NA
ENSG00000204116.7	CHIC1	0.0631602	-0.0382732	0.0984619	0.0655249	0.0604773	0.191078	0.414235	-0.0305655	0.717832	0.55245	0.0158331	0.512729	0.432238	0.0268226	0.576802	0.867877	0.00331136	0.644089	0.00459614	-0.10543	0.0510518	0.505704	-0.0275448	0.9789	0.644651	0.015363	0.877324	0.633556	0.015192	0.792032	0.533105	-0.0166588	0.64662	0.55976	-0.01291	0.733893	0.871659	0.00280983	0.552456	0.123366	-0.0481718	0.288606	0.00197999	-0.0806489	0.0100242	0.359206	0.0369484	0.793908
ENSG00000204118.1	NAP1L6	NA	NA	NA	NA	NA	NA	NA	NA	NA	0.153051	-0.196715	0.283915	0.299471	-0.230873	0.505486	0.525906	-0.0742304	0.53	0.668045	-0.0599199	0.548049	0.184616	-0.167943	0.962677	0.0253057	-0.381259	0.557246	NA	NA	NA	NA	NA	NA	0.753656	0.0374301	0.780593	NA	NA	NA	NA	NA	NA	NA	NA	NA	NA	NA	NA
ENSG00000204119.1	LINC00684	NA	NA	NA	NA	NA	NA	NA	NA	NA	NA	NA	NA	NA	NA	NA	NA	NA	NA	NA	NA	NA	NA	NA	NA	NA	NA	NA	NA	NA	NA	NA	NA	NA	NA	NA	NA	NA	NA	NA	NA	NA	NA	NA	NA	NA	NA	NA	NA
ENSG00000204131.6	NHSL2	0.052808	-0.0687211	0.0869592	0.135142	-0.084912	0.273527	0.672656	0.0382392	0.782771	0.000705839	0.176625	0.011969	0.808911	-0.0222598	0.704598	0.626051	-0.0217348	0.57095	0.670347	0.0418983	0.548967	0.521048	-0.0509771	0.979854	0.949952	0.00543456	0.909174	0.719743	0.024953	0.810393	0.691148	-0.0238508	0.69673	0.70958	-0.0167069	0.771413	0.222483	0.0870678	0.268955	0.866693	0.0113738	0.640254	0.000507128	0.210642	0.00377582	NA	NA	NA
ENSG00000204165.5	CXorf65	0.804008	-0.0201728	0.476566	NA	NA	NA	NA	NA	NA	NA	NA	NA	NA	NA	NA	NA	NA	NA	NA	NA	NA	NA	NA	NA	0.46331	0.115044	0.856672	NA	NA	NA	NA	NA	NA	NA	NA	NA	NA	NA	NA	NA	NA	NA	NA	NA	NA	0.145543	0.155733	0.686189
ENSG00000204195.3	AWAT1	NA	NA	NA	NA	NA	NA	NA	NA	NA	NA	NA	NA	NA	NA	NA	NA	NA	NA	NA	NA	NA	NA	NA	NA	NA	NA	NA	NA	NA	NA	NA	NA	NA	NA	NA	NA	NA	NA	NA	NA	NA	NA	NA	NA	NA	NA	NA	NA
ENSG00000204271.6	SPIN3	0.0765822	-0.0569219	0.112139	0.876746	0.00775503	0.625272	0.24599	-0.045433	0.646497	0.122	-0.0496153	0.253217	0.0288262	-0.104328	0.199536	0.995035	-0.000189503	0.674336	0.00137716	-0.164961	0.0299818	0.359549	-0.0398236	0.972682	0.752161	-0.0132249	0.890318	0.494879	-0.028734	0.756564	0.108426	-0.0536346	0.365178	0.544933	-0.0192735	0.730863	0.472108	0.0223431	0.407564	0.920344	-0.00412184	0.652647	0.483924	-0.0354086	0.359978	0.606278	-0.0284263	0.849743
ENSG00000204279.3	PAGE3	NA	NA	NA	NA	NA	NA	NA	NA	NA	NA	NA	NA	NA	NA	NA	NA	NA	NA	NA	NA	NA	NA	NA	NA	NA	NA	NA	NA	NA	NA	NA	NA	NA	NA	NA	NA	NA	NA	NA	NA	NA	NA	NA	NA	NA	NA	NA	NA
ENSG00000204363.4	SPANXN5	NA	NA	NA	NA	NA	NA	NA	NA	NA	NA	NA	NA	NA	NA	NA	NA	NA	NA	NA	NA	NA	NA	NA	NA	NA	NA	NA	NA	NA	NA	NA	NA	NA	NA	NA	NA	NA	NA	NA	NA	NA	NA	NA	NA	NA	NA	NA	NA
ENSG00000204375.5	XAGE1E	NA	NA	NA	NA	NA	NA	NA	NA	NA	NA	NA	NA	NA	NA	NA	NA	NA	NA	NA	NA	NA	NA	NA	NA	NA	NA	NA	NA	NA	NA	NA	NA	NA	NA	NA	NA	NA	NA	NA	NA	NA	NA	NA	NA	NA	NA	NA	NA
ENSG00000204376.7	XAGE1D	NA	NA	NA	NA	NA	NA	NA	NA	NA	NA	NA	NA	NA	NA	NA	NA	NA	NA	NA	NA	NA	NA	NA	NA	NA	NA	NA	NA	NA	NA	NA	NA	NA	NA	NA	NA	NA	NA	NA	NA	NA	NA	NA	NA	NA	NA	NA	NA
ENSG00000204379.6	XAGE1A	NA	NA	NA	NA	NA	NA	NA	NA	NA	NA	NA	NA	NA	NA	NA	NA	NA	NA	NA	NA	NA	NA	NA	NA	NA	NA	NA	NA	NA	NA	NA	NA	NA	NA	NA	NA	NA	NA	NA	NA	NA	NA	NA	NA	NA	NA	NA	NA
ENSG00000204382.7	XAGE1B	NA	NA	NA	NA	NA	NA	NA	NA	NA	NA	NA	NA	NA	NA	NA	NA	NA	NA	NA	NA	NA	NA	NA	NA	NA	NA	NA	NA	NA	NA	NA	NA	NA	NA	NA	NA	NA	NA	NA	NA	NA	NA	NA	NA	NA	NA	NA	NA
ENSG00000204620.2	AC115618.1	NA	NA	NA	NA	NA	NA	NA	NA	NA	NA	NA	NA	NA	NA	NA	NA	NA	NA	NA	NA	NA	NA	NA	NA	NA	NA	NA	NA	NA	NA	NA	NA	NA	NA	NA	NA	NA	NA	NA	NA	NA	NA	NA	NA	NA	NA	NA	NA
ENSG00000204645.4	SSX4	NA	NA	NA	NA	NA	NA	NA	NA	NA	NA	NA	NA	NA	NA	NA	NA	NA	NA	NA	NA	NA	NA	NA	NA	NA	NA	NA	NA	NA	NA	NA	NA	NA	NA	NA	NA	NA	NA	NA	NA	NA	NA	NA	NA	NA	NA	NA	NA
ENSG00000204904.3	CXorf31	NA	NA	NA	NA	NA	NA	NA	NA	NA	NA	NA	NA	NA	NA	NA	NA	NA	NA	NA	NA	NA	NA	NA	NA	NA	NA	NA	NA	NA	NA	NA	NA	NA	NA	NA	NA	NA	NA	NA	NA	NA	NA	NA	NA	NA	NA	NA	NA
ENSG00000205081.4	CXorf30	NA	NA	NA	NA	NA	NA	NA	NA	NA	NA	NA	NA	NA	NA	NA	NA	NA	NA	0.052486	-0.358059	0.169038	NA	NA	NA	NA	NA	NA	NA	NA	NA	NA	NA	NA	NA	NA	NA	NA	NA	NA	NA	NA	NA	NA	NA	NA	NA	NA	NA
ENSG00000205542.6	TMSB4X	0.00192308	-0.0782076	0.00769022	0.189342	-0.0489844	0.321621	0.373533	-0.0412025	0.700903	0.976785	0.000733444	0.633843	0.242906	-0.0511981	0.46535	0.926879	0.00259265	0.658007	0.834533	0.00918303	0.596866	0.0960005	0.0767926	0.926132	0.549961	0.0268545	0.866863	0.781488	0.0142335	0.81854	0.133022	-0.0372845	0.39494	0.475357	-0.0215323	0.71316	0.390787	-0.0278017	0.367959	0.938238	-0.00273169	0.656422	0.700575	0.0115274	0.438042	0.841715	0.00940704	0.876387
ENSG00000205642.5	VCX3B	NA	NA	NA	NA	NA	NA	NA	NA	NA	NA	NA	NA	NA	NA	NA	NA	NA	NA	NA	NA	NA	NA	NA	NA	NA	NA	NA	NA	NA	NA	NA	NA	NA	NA	NA	NA	NA	NA	NA	NA	NA	NA	NA	NA	NA	NA	NA	NA
ENSG00000205662.2	RP11-706O15.7	NA	NA	NA	NA	NA	NA	NA	NA	NA	NA	NA	NA	NA	NA	NA	NA	NA	NA	NA	NA	NA	NA	NA	NA	NA	NA	NA	NA	NA	NA	0.0244294	0.979473	0.208928	NA	NA	NA	NA	NA	NA	NA	NA	NA	NA	NA	NA	0.804098	-0.155828	0.874453
ENSG00000205663.5	RP11-706O15.5	NA	NA	NA	NA	NA	NA	NA	NA	NA	NA	NA	NA	NA	NA	NA	NA	NA	NA	NA	NA	NA	NA	NA	NA	0.107567	0.663471	0.70479	NA	NA	NA	0.0012433	1.15712	0.0531805	NA	NA	NA	0.00347281	0.949476	0.0196847	NA	NA	NA	NA	NA	NA	0.364342	0.558489	0.797422
ENSG00000205664.6	RP11-706O15.1	0.000274143	0.171937	0.0017046	0.0269339	0.145033	0.124339	0.156375	0.169095	0.578563	0.000611323	0.244249	0.0107747	0.162642	0.136389	0.401292	0.0200187	0.19201	0.0977622	1.73305e-06	0.420035	0.000606371	0.00239303	0.264852	0.377879	4.91097e-22	0.6466	5.04248e-19	0.032051	0.226878	0.41357	1.61925e-56	0.682799	1.88214e-53	0.001784	0.243024	0.0995094	1.02211e-19	0.506555	3.13521e-17	0.00202903	0.219201	0.0375531	7.08574e-06	0.31777	0.00014766	1.1552e-20	0.700783	1.22483e-17
ENSG00000205667.2	ARSH	NA	NA	NA	NA	NA	NA	NA	NA	NA	NA	NA	NA	NA	NA	NA	NA	NA	NA	NA	NA	NA	NA	NA	NA	NA	NA	NA	NA	NA	NA	NA	NA	NA	NA	NA	NA	NA	NA	NA	NA	NA	NA	NA	NA	NA	NA	NA	NA
ENSG00000205755.6	CRLF2	NA	NA	NA	NA	NA	NA	NA	NA	NA	NA	NA	NA	NA	NA	NA	NA	NA	NA	NA	NA	NA	NA	NA	NA	NA	NA	NA	NA	NA	NA	NA	NA	NA	NA	NA	NA	NA	NA	NA	NA	NA	NA	NA	NA	NA	NA	NA	NA
ENSG00000205775.8	GAGE2E	NA	NA	NA	NA	NA	NA	NA	NA	NA	NA	NA	NA	NA	NA	NA	NA	NA	NA	NA	NA	NA	NA	NA	NA	NA	NA	NA	NA	NA	NA	NA	NA	NA	NA	NA	NA	NA	NA	NA	NA	NA	NA	NA	NA	NA	NA	NA	NA
ENSG00000205777.13	GAGE1	NA	NA	NA	NA	NA	NA	NA	NA	NA	NA	NA	NA	NA	NA	NA	NA	NA	NA	NA	NA	NA	NA	NA	NA	NA	NA	NA	NA	NA	NA	NA	NA	NA	NA	NA	NA	NA	NA	NA	NA	NA	NA	NA	NA	NA	NA	NA	NA
ENSG00000206062.4	RP13-212L9.1	NA	NA	NA	NA	NA	NA	NA	NA	NA	NA	NA	NA	NA	NA	NA	NA	NA	NA	NA	NA	NA	NA	NA	NA	NA	NA	NA	NA	NA	NA	NA	NA	NA	NA	NA	NA	NA	NA	NA	NA	NA	NA	NA	NA	NA	NA	NA	NA
ENSG00000212663.2	RP1-122K4.3	NA	NA	NA	NA	NA	NA	NA	NA	NA	NA	NA	NA	NA	NA	NA	NA	NA	NA	NA	NA	NA	NA	NA	NA	NA	NA	NA	NA	NA	NA	NA	NA	NA	NA	NA	NA	NA	NA	NA	NA	NA	NA	NA	NA	NA	NA	NA	NA
ENSG00000212747.3	FAM127C	0.406769	-0.0208676	0.324596	0.348743	0.0339608	0.424755	0.510726	-0.0225375	0.747602	0.289979	-0.0292036	0.385123	0.203848	-0.0513197	0.435074	0.033446	-0.0449187	0.133078	0.365365	-0.0430601	0.42245	0.932795	-0.00372132	0.998917	0.0555332	0.0785165	0.638117	0.243091	0.0433341	0.655056	0.0257661	-0.0611733	0.213619	0.613986	0.0139985	0.749075	0.151131	-0.0391489	0.214055	0.207877	-0.0466552	0.361685	0.439081	0.0292797	0.341	0.0993346	-0.449608	0.642258
ENSG00000213397.6	HAUS7	0.456083	0.0469372	0.347229	0.258761	0.102876	0.370611	NA	NA	NA	0.583543	0.0382771	0.524241	0.291422	-0.0967782	0.500215	0.922397	-0.004875	0.656725	0.478446	-0.0732952	0.475642	0.279171	-0.126219	0.971601	0.850964	0.0237196	0.901067	0.919458	0.0131383	0.839515	NA	NA	NA	0.36863	0.0909103	0.670396	0.962299	0.00288775	0.576266	0.779914	-0.0263303	0.61753	NA	NA	NA	NA	NA	NA
ENSG00000213401.4	MAGEA12	NA	NA	NA	NA	NA	NA	NA	NA	NA	NA	NA	NA	NA	NA	NA	NA	NA	NA	NA	NA	NA	NA	NA	NA	NA	NA	NA	NA	NA	NA	NA	NA	NA	NA	NA	NA	NA	NA	NA	NA	NA	NA	NA	NA	NA	NA	NA	NA
ENSG00000213468.3	RP11-453F18__B.1	NA	NA	NA	NA	NA	NA	NA	NA	NA	NA	NA	NA	NA	NA	NA	NA	NA	NA	NA	NA	NA	NA	NA	NA	NA	NA	NA	NA	NA	NA	NA	NA	NA	NA	NA	NA	NA	NA	NA	NA	NA	NA	NA	NA	NA	0.799918	0.055419	0.873792
ENSG00000214107.3	MAGEB1	NA	NA	NA	NA	NA	NA	NA	NA	NA	NA	NA	NA	NA	NA	NA	NA	NA	NA	NA	NA	NA	NA	NA	NA	NA	NA	NA	NA	NA	NA	NA	NA	NA	NA	NA	NA	NA	NA	NA	NA	NA	NA	NA	NA	NA	NA	NA	NA
ENSG00000214717.5	ZBED1	7.40353e-29	-0.280845	2.40756e-26	3.13036e-17	-0.290036	2.24429e-14	0.805768	-0.0182849	0.812165	5.49669e-08	-0.150709	6.14728e-06	2.75072e-11	-0.321353	2.03798e-08	7.87612e-40	-0.381685	5.93501e-37	1.10606e-11	-0.404981	9.85081e-09	5.38402e-09	-0.237266	3.68193e-06	6.70572e-08	-0.161697	2.92103e-05	4.47953e-07	-0.225735	0.000208227	8.6266e-21	-0.21963	5.01358e-18	1.26868e-11	-0.201306	5.73985e-09	9.58571e-07	-0.10607	4.04488e-05	2.26361e-22	-0.449195	2.22837e-19	1.04764e-25	-0.368002	7.00603e-23	0.00082644	-0.152088	0.158011
ENSG00000214827.5	MTCP1	NA	NA	NA	NA	NA	NA	0.290013	-0.0768442	0.671097	0.730883	0.0245549	0.570842	0.265781	-0.103179	0.480435	0.488987	-0.0390135	0.512865	NA	NA	NA	0.30767	-0.0892426	0.971601	0.966516	-0.00289152	0.909783	0.126318	0.120068	0.570003	NA	NA	NA	0.00201414	-0.199069	0.107897	NA	NA	NA	0.184226	-0.122778	0.344134	NA	NA	NA	NA	NA	NA
ENSG00000214915.3	XX-FW80269A6.1	NA	NA	NA	NA	NA	NA	NA	NA	NA	NA	NA	NA	NA	NA	NA	NA	NA	NA	NA	NA	NA	NA	NA	NA	NA	NA	NA	NA	NA	NA	NA	NA	NA	NA	NA	NA	NA	NA	NA	NA	NA	NA	NA	NA	NA	NA	NA	NA
ENSG00000215029.4	TCP11X2	NA	NA	NA	NA	NA	NA	NA	NA	NA	NA	NA	NA	NA	NA	NA	NA	NA	NA	NA	NA	NA	NA	NA	NA	NA	NA	NA	NA	NA	NA	NA	NA	NA	NA	NA	NA	NA	NA	NA	NA	NA	NA	NA	NA	NA	NA	NA	NA
ENSG00000215046.4	TCP11X1	NA	NA	NA	NA	NA	NA	NA	NA	NA	NA	NA	NA	NA	NA	NA	NA	NA	NA	NA	NA	NA	NA	NA	NA	NA	NA	NA	NA	NA	NA	NA	NA	NA	NA	NA	NA	NA	NA	NA	NA	NA	NA	NA	NA	NA	NA	NA	NA
ENSG00000215113.5	CXorf49B	NA	NA	NA	NA	NA	NA	NA	NA	NA	NA	NA	NA	NA	NA	NA	NA	NA	NA	NA	NA	NA	NA	NA	NA	NA	NA	NA	NA	NA	NA	NA	NA	NA	NA	NA	NA	NA	NA	NA	NA	NA	NA	NA	NA	NA	NA	NA	NA
ENSG00000215115.5	CXorf49	NA	NA	NA	NA	NA	NA	NA	NA	NA	NA	NA	NA	NA	NA	NA	NA	NA	NA	NA	NA	NA	NA	NA	NA	NA	NA	NA	NA	NA	NA	NA	NA	NA	NA	NA	NA	NA	NA	NA	NA	NA	NA	NA	NA	NA	NA	NA	NA
ENSG00000215162.1	LINC00269	NA	NA	NA	NA	NA	NA	NA	NA	NA	NA	NA	NA	NA	NA	NA	NA	NA	NA	NA	NA	NA	NA	NA	NA	NA	NA	NA	NA	NA	NA	NA	NA	NA	NA	NA	NA	NA	NA	NA	NA	NA	NA	NA	NA	NA	NA	NA	NA
ENSG00000215269.5	GAGE12G	NA	NA	NA	NA	NA	NA	NA	NA	NA	NA	NA	NA	NA	NA	NA	NA	NA	NA	NA	NA	NA	NA	NA	NA	NA	NA	NA	NA	NA	NA	NA	NA	NA	NA	NA	NA	NA	NA	NA	NA	NA	NA	NA	NA	NA	NA	NA	NA
ENSG00000215274.5	GAGE10	NA	NA	NA	NA	NA	NA	NA	NA	NA	NA	NA	NA	NA	NA	NA	NA	NA	NA	NA	NA	NA	NA	NA	NA	NA	NA	NA	NA	NA	NA	NA	NA	NA	NA	NA	NA	NA	NA	NA	NA	NA	NA	NA	NA	NA	NA	NA	NA
ENSG00000215301.5	DDX3X	2.01299e-55	0.362345	2.04565e-52	3.14968e-26	0.365541	3.51266e-23	1.3589e-37	0.542935	3.41182e-34	5.31164e-43	0.483084	5.54432e-40	7.12046e-19	0.400505	6.59434e-16	1.93743e-73	0.467594	3.1632e-70	6.09446e-11	0.286835	4.59281e-08	3.52362e-26	0.463704	8.83548e-23	2.09273e-25	0.33469	2.5069e-22	1.45526e-24	0.460792	2.28308e-21	3.87805e-18	0.232878	1.8782e-15	3.41211e-54	0.507391	5.95439e-51	2.35179e-61	0.368789	1.87561e-58	1.01775e-20	0.374112	9.10827e-18	2.21577e-24	0.372232	1.3583e-21	3.69957e-33	0.566546	8.62969e-30
ENSG00000216649.3	GAGE12E	NA	NA	NA	NA	NA	NA	NA	NA	NA	NA	NA	NA	NA	NA	NA	NA	NA	NA	NA	NA	NA	NA	NA	NA	NA	NA	NA	NA	NA	NA	NA	NA	NA	NA	NA	NA	NA	NA	NA	NA	NA	NA	NA	NA	NA	NA	NA	NA
ENSG00000221867.4	MAGEA3	NA	NA	NA	NA	NA	NA	NA	NA	NA	NA	NA	NA	NA	NA	NA	NA	NA	NA	NA	NA	NA	NA	NA	NA	NA	NA	NA	NA	NA	NA	NA	NA	NA	NA	NA	NA	NA	NA	NA	NA	NA	NA	NA	NA	NA	NA	NA	NA
ENSG00000221870.2	TMEM257	NA	NA	NA	NA	NA	NA	NA	NA	NA	NA	NA	NA	NA	NA	NA	NA	NA	NA	0.8282	-0.013795	0.595233	NA	NA	NA	NA	NA	NA	NA	NA	NA	NA	NA	NA	NA	NA	NA	NA	NA	NA	NA	NA	NA	NA	NA	NA	NA	NA	NA
ENSG00000221994.6	ZNF630	0.0057585	-0.134067	0.0175998	0.323676	-0.0593869	0.40984	0.0174664	0.148668	0.312429	0.892199	-0.00593255	0.614188	0.392855	-0.0551786	0.557382	0.218926	0.0472476	0.354356	0.689222	0.0241641	0.555501	0.0946119	-0.102643	0.926132	0.404547	-0.0520253	0.84588	0.2073	-0.0870589	0.634888	0.0986745	-0.0694191	0.350881	0.467309	0.0307604	0.711685	0.638171	0.0288897	0.478542	0.491567	-0.0434272	0.517169	0.0049665	-0.154807	0.0189789	0.965722	-0.00352657	0.886889
ENSG00000223438.1	RP1-171K16.5	NA	NA	NA	NA	NA	NA	NA	NA	NA	NA	NA	NA	NA	NA	NA	NA	NA	NA	NA	NA	NA	NA	NA	NA	NA	NA	NA	NA	NA	NA	NA	NA	NA	NA	NA	NA	NA	NA	NA	NA	NA	NA	NA	NA	NA	NA	NA	NA
ENSG00000223486.1	AC092198.1	NA	NA	NA	NA	NA	NA	NA	NA	NA	NA	NA	NA	NA	NA	NA	NA	NA	NA	NA	NA	NA	NA	NA	NA	NA	NA	NA	NA	NA	NA	NA	NA	NA	NA	NA	NA	NA	NA	NA	NA	NA	NA	NA	NA	NA	NA	NA	NA
ENSG00000223511.1	RP13-297E16.4	NA	NA	NA	NA	NA	NA	NA	NA	NA	NA	NA	NA	NA	NA	NA	NA	NA	NA	NA	NA	NA	NA	NA	NA	NA	NA	NA	NA	NA	NA	NA	NA	NA	NA	NA	NA	NA	NA	NA	NA	NA	NA	NA	NA	NA	0.365312	0.196604	0.797501
ENSG00000223546.2	LINC00630	0.955651	0.00294811	0.521628	0.924336	0.00607293	0.637847	0.618806	0.0392734	0.77058	0.269038	-0.0822737	0.371352	0.308383	0.101888	0.511822	0.0604364	-0.107579	0.184436	NA	NA	NA	0.386442	0.0759597	0.972682	0.567311	0.0482129	0.868157	0.650749	0.0379662	0.795435	NA	NA	NA	0.112856	-0.0996121	0.49769	0.18979	-0.0501726	0.24425	NA	NA	NA	NA	NA	NA	0.306656	-0.0651082	0.776837
ENSG00000223714.1	RP5-1172N10.2	NA	NA	NA	NA	NA	NA	NA	NA	NA	NA	NA	NA	NA	NA	NA	NA	NA	NA	NA	NA	NA	NA	NA	NA	NA	NA	NA	NA	NA	NA	NA	NA	NA	NA	NA	NA	NA	NA	NA	NA	NA	NA	NA	NA	NA	NA	NA	NA
ENSG00000223742.1	RP11-149B9.2	NA	NA	NA	NA	NA	NA	NA	NA	NA	NA	NA	NA	NA	NA	NA	NA	NA	NA	NA	NA	NA	NA	NA	NA	NA	NA	NA	NA	NA	NA	NA	NA	NA	NA	NA	NA	NA	NA	NA	NA	NA	NA	NA	NA	NA	NA	NA	NA
ENSG00000223749.3	MIR503HG	0.0305895	0.179296	0.0596351	0.477011	0.0748917	0.488076	0.414572	0.0680418	0.717832	0.602043	-0.0515292	0.531478	0.629298	-0.0710422	0.650026	NA	NA	NA	0.427387	0.111606	0.454706	0.774855	0.0333656	0.996225	0.151293	0.165371	0.743269	0.0658711	0.208436	0.499537	NA	NA	NA	0.496104	0.054192	0.717656	0.0016816	-0.223347	0.0122813	0.0732743	-0.179308	0.230482	0.168934	0.119596	0.194551	0.187324	0.330556	0.71645
ENSG00000223809.1	RP11-85L21.6	NA	NA	NA	NA	NA	NA	NA	NA	NA	NA	NA	NA	NA	NA	NA	NA	NA	NA	NA	NA	NA	NA	NA	NA	NA	NA	NA	NA	NA	NA	NA	NA	NA	NA	NA	NA	NA	NA	NA	NA	NA	NA	NA	NA	NA	NA	NA	NA
ENSG00000224089.2	CT47A10	NA	NA	NA	NA	NA	NA	NA	NA	NA	NA	NA	NA	NA	NA	NA	NA	NA	NA	NA	NA	NA	NA	NA	NA	NA	NA	NA	NA	NA	NA	NA	NA	NA	NA	NA	NA	NA	NA	NA	NA	NA	NA	NA	NA	NA	NA	NA	NA
ENSG00000224107.1	LINC00633	NA	NA	NA	NA	NA	NA	NA	NA	NA	NA	NA	NA	NA	NA	NA	NA	NA	NA	NA	NA	NA	NA	NA	NA	NA	NA	NA	NA	NA	NA	NA	NA	NA	NA	NA	NA	NA	NA	NA	NA	NA	NA	NA	NA	NA	NA	NA	NA
ENSG00000224201.3	PNMA6A	NA	NA	NA	NA	NA	NA	NA	NA	NA	NA	NA	NA	NA	NA	NA	NA	NA	NA	0.411684	-0.578096	0.4476	NA	NA	NA	NA	NA	NA	NA	NA	NA	NA	NA	NA	NA	NA	NA	NA	NA	NA	NA	NA	NA	NA	NA	NA	NA	NA	NA
ENSG00000224294.1	RP3-326I13.1	NA	NA	NA	NA	NA	NA	NA	NA	NA	NA	NA	NA	NA	NA	NA	NA	NA	NA	NA	NA	NA	NA	NA	NA	NA	NA	NA	NA	NA	NA	NA	NA	NA	NA	NA	NA	NA	NA	NA	NA	NA	NA	NA	NA	NA	NA	NA	NA
ENSG00000224440.1	CXorf51A	NA	NA	NA	NA	NA	NA	NA	NA	NA	NA	NA	NA	NA	NA	NA	NA	NA	NA	NA	NA	NA	NA	NA	NA	NA	NA	NA	NA	NA	NA	NA	NA	NA	NA	NA	NA	NA	NA	NA	NA	NA	NA	NA	NA	NA	NA	NA	NA
ENSG00000224610.1	RP11-265P11.1	NA	NA	NA	NA	NA	NA	NA	NA	NA	NA	NA	NA	NA	NA	NA	NA	NA	NA	NA	NA	NA	NA	NA	NA	NA	NA	NA	NA	NA	NA	NA	NA	NA	NA	NA	NA	NA	NA	NA	NA	NA	NA	NA	NA	NA	NA	NA	NA
ENSG00000224659.2	GAGE12J	NA	NA	NA	NA	NA	NA	NA	NA	NA	NA	NA	NA	NA	NA	NA	NA	NA	NA	NA	NA	NA	NA	NA	NA	NA	NA	NA	NA	NA	NA	NA	NA	NA	NA	NA	NA	NA	NA	NA	NA	NA	NA	NA	NA	NA	NA	NA	NA
ENSG00000224902.5	GAGE12H	NA	NA	NA	NA	NA	NA	NA	NA	NA	NA	NA	NA	NA	NA	NA	NA	NA	NA	NA	NA	NA	NA	NA	NA	NA	NA	NA	NA	NA	NA	NA	NA	NA	NA	NA	NA	NA	NA	NA	NA	NA	NA	NA	NA	NA	NA	NA	NA
ENSG00000224963.2	U82695.9	NA	NA	NA	NA	NA	NA	NA	NA	NA	0.320749	-0.0944709	0.405338	NA	NA	NA	NA	NA	NA	NA	NA	NA	NA	NA	NA	NA	NA	NA	NA	NA	NA	NA	NA	NA	NA	NA	NA	NA	NA	NA	NA	NA	NA	NA	NA	NA	NA	NA	NA
ENSG00000225012.1	RP13-348B13.2	NA	NA	NA	NA	NA	NA	NA	NA	NA	NA	NA	NA	NA	NA	NA	NA	NA	NA	NA	NA	NA	NA	NA	NA	NA	NA	NA	NA	NA	NA	NA	NA	NA	NA	NA	NA	NA	NA	NA	NA	NA	NA	NA	NA	NA	NA	NA	NA
ENSG00000225396.1	RP11-69A21.2	NA	NA	NA	NA	NA	NA	NA	NA	NA	NA	NA	NA	NA	NA	NA	NA	NA	NA	NA	NA	NA	NA	NA	NA	NA	NA	NA	NA	NA	NA	NA	NA	NA	NA	NA	NA	NA	NA	NA	NA	NA	NA	NA	NA	NA	NA	NA	NA
ENSG00000225470.2	JPX	3.01769e-49	0.492237	2.45332e-46	6.0425e-36	0.588608	1.01083e-32	1.90165e-20	0.451397	2.38725e-17	2.17386e-44	0.582367	2.55272e-41	2.80639e-27	0.609296	5.19806e-24	1.03168e-62	0.56212	1.12293e-59	1.76622e-15	0.541018	2.47191e-12	9.42177e-27	0.593804	2.83501e-23	2.40753e-32	0.550221	4.32599e-29	9.34582e-26	0.533765	1.67567e-22	1.61382e-27	0.348682	1.10343e-24	1.45258e-44	0.5339	1.97156e-41	8.81975e-57	0.593341	5.86162e-54	1.33423e-30	0.619269	2.18911e-27	2.12981e-35	0.604448	2.6112e-32	5.87197e-32	0.714465	1.14142e-28
ENSG00000225689.1	RP1-30E17.2	NA	NA	NA	NA	NA	NA	NA	NA	NA	NA	NA	NA	NA	NA	NA	NA	NA	NA	NA	NA	NA	NA	NA	NA	NA	NA	NA	NA	NA	NA	NA	NA	NA	NA	NA	NA	NA	NA	NA	NA	NA	NA	NA	NA	NA	NA	NA	NA
ENSG00000225882.1	RP3-410B11.1	NA	NA	NA	NA	NA	NA	NA	NA	NA	NA	NA	NA	NA	NA	NA	NA	NA	NA	NA	NA	NA	NA	NA	NA	NA	NA	NA	NA	NA	NA	NA	NA	NA	NA	NA	NA	NA	NA	NA	NA	NA	NA	NA	NA	NA	NA	NA	NA
ENSG00000225970.1	RP3-526F5.2	NA	NA	NA	NA	NA	NA	NA	NA	NA	NA	NA	NA	NA	NA	NA	NA	NA	NA	NA	NA	NA	NA	NA	NA	NA	NA	NA	NA	NA	NA	NA	NA	NA	NA	NA	NA	NA	NA	NA	NA	NA	NA	NA	NA	NA	NA	NA	NA
ENSG00000226023.2	CT47A6	NA	NA	NA	NA	NA	NA	NA	NA	NA	NA	NA	NA	NA	NA	NA	NA	NA	NA	NA	NA	NA	NA	NA	NA	NA	NA	NA	NA	NA	NA	NA	NA	NA	NA	NA	NA	NA	NA	NA	NA	NA	NA	NA	NA	NA	NA	NA	NA
ENSG00000226372.1	DCAF8L1	NA	NA	NA	NA	NA	NA	NA	NA	NA	NA	NA	NA	NA	NA	NA	NA	NA	NA	NA	NA	NA	NA	NA	NA	NA	NA	NA	NA	NA	NA	NA	NA	NA	NA	NA	NA	NA	NA	NA	NA	NA	NA	NA	NA	NA	NA	NA	NA
ENSG00000226434.1	RP11-1L9.1	NA	NA	NA	NA	NA	NA	NA	NA	NA	NA	NA	NA	NA	NA	NA	NA	NA	NA	NA	NA	NA	NA	NA	NA	NA	NA	NA	NA	NA	NA	NA	NA	NA	NA	NA	NA	NA	NA	NA	NA	NA	NA	NA	NA	NA	NA	NA	NA
ENSG00000226530.1	RP11-348F1.2	NA	NA	NA	NA	NA	NA	NA	NA	NA	NA	NA	NA	NA	NA	NA	NA	NA	NA	NA	NA	NA	NA	NA	NA	NA	NA	NA	NA	NA	NA	NA	NA	NA	NA	NA	NA	NA	NA	NA	NA	NA	NA	NA	NA	NA	NA	NA	NA
ENSG00000226600.2	CT47A9	NA	NA	NA	NA	NA	NA	NA	NA	NA	NA	NA	NA	NA	NA	NA	NA	NA	NA	NA	NA	NA	NA	NA	NA	NA	NA	NA	NA	NA	NA	NA	NA	NA	NA	NA	NA	NA	NA	NA	NA	NA	NA	NA	NA	NA	NA	NA	NA
ENSG00000226685.2	CT47A12	NA	NA	NA	NA	NA	NA	NA	NA	NA	NA	NA	NA	NA	NA	NA	NA	NA	NA	NA	NA	NA	NA	NA	NA	NA	NA	NA	NA	NA	NA	NA	NA	NA	NA	NA	NA	NA	NA	NA	NA	NA	NA	NA	NA	NA	NA	NA	NA
ENSG00000226784.1	PGAM4	0.142901	-0.06698	0.168365	0.789864	0.0176454	0.603626	0.320487	0.0650531	0.680593	0.648163	0.0250187	0.544469	0.831683	0.0141416	0.709727	0.182399	0.0683508	0.323871	0.846756	-0.020387	0.600343	0.827678	-0.0169155	0.996225	0.337125	0.0565782	0.831288	0.0599619	0.123773	0.486933	0.878366	-0.00643812	0.743753	0.947245	0.00298662	0.812641	0.0180806	0.0755287	0.0591939	0.544366	0.0334672	0.537613	0.566676	0.0337713	0.39289	0.779733	0.0158295	0.871242
ENSG00000226854.1	RP11-212D3.4	NA	NA	NA	NA	NA	NA	NA	NA	NA	NA	NA	NA	NA	NA	NA	NA	NA	NA	NA	NA	NA	NA	NA	NA	NA	NA	NA	NA	NA	NA	NA	NA	NA	NA	NA	NA	NA	NA	NA	NA	NA	NA	NA	NA	NA	NA	NA	NA
ENSG00000226907.4	CT45A6	NA	NA	NA	NA	NA	NA	NA	NA	NA	NA	NA	NA	NA	NA	NA	NA	NA	NA	NA	NA	NA	NA	NA	NA	NA	NA	NA	NA	NA	NA	NA	NA	NA	NA	NA	NA	NA	NA	NA	NA	NA	NA	NA	NA	NA	NA	NA	NA
ENSG00000226929.2	CT47A11	NA	NA	NA	NA	NA	NA	NA	NA	NA	NA	NA	NA	NA	NA	NA	NA	NA	NA	NA	NA	NA	NA	NA	NA	NA	NA	NA	NA	NA	NA	NA	NA	NA	NA	NA	NA	NA	NA	NA	NA	NA	NA	NA	NA	NA	NA	NA	NA
ENSG00000226985.1	RP11-142G7.2	NA	NA	NA	NA	NA	NA	NA	NA	NA	NA	NA	NA	NA	NA	NA	NA	NA	NA	NA	NA	NA	NA	NA	NA	NA	NA	NA	NA	NA	NA	NA	NA	NA	NA	NA	NA	NA	NA	NA	NA	NA	NA	NA	NA	NA	NA	NA	NA
ENSG00000227042.1	RP6-1O2.1	NA	NA	NA	NA	NA	NA	NA	NA	NA	NA	NA	NA	NA	NA	NA	NA	NA	NA	NA	NA	NA	NA	NA	NA	NA	NA	NA	NA	NA	NA	NA	NA	NA	NA	NA	NA	NA	NA	NA	NA	NA	NA	NA	NA	NA	NA	NA	NA
ENSG00000227060.2	LINC00629	NA	NA	NA	NA	NA	NA	NA	NA	NA	NA	NA	NA	NA	NA	NA	NA	NA	NA	NA	NA	NA	NA	NA	NA	NA	NA	NA	NA	NA	NA	NA	NA	NA	NA	NA	NA	NA	NA	NA	NA	NA	NA	0.00587984	-0.411909	0.0214124	NA	NA	NA
ENSG00000227234.1	SPANXB2	NA	NA	NA	NA	NA	NA	NA	NA	NA	NA	NA	NA	NA	NA	NA	NA	NA	NA	NA	NA	NA	NA	NA	NA	NA	NA	NA	NA	NA	NA	NA	NA	NA	NA	NA	NA	NA	NA	NA	NA	NA	NA	NA	NA	NA	NA	NA	NA
ENSG00000227486.1	RP13-188A5.1	0.298131	-0.0576663	0.267454	0.860555	-0.0179795	0.620896	0.445755	0.0710818	0.727986	0.644389	0.0372527	0.543387	0.696615	0.0428349	0.671592	0.92092	0.00586853	0.656198	NA	NA	NA	NA	NA	NA	NA	NA	NA	NA	NA	NA	0.582045	-0.0348614	0.663238	NA	NA	NA	NA	NA	NA	NA	NA	NA	NA	NA	NA	0.0215712	-0.259969	0.468884
ENSG00000227488.2	GAGE12D	NA	NA	NA	NA	NA	NA	NA	NA	NA	NA	NA	NA	NA	NA	NA	NA	NA	NA	NA	NA	NA	NA	NA	NA	NA	NA	NA	NA	NA	NA	NA	NA	NA	NA	NA	NA	NA	NA	NA	NA	NA	NA	NA	NA	NA	NA	NA	NA
ENSG00000228139.1	GS1-421I3.4	NA	NA	NA	NA	NA	NA	NA	NA	NA	NA	NA	NA	NA	NA	NA	NA	NA	NA	NA	NA	NA	NA	NA	NA	NA	NA	NA	NA	NA	NA	NA	NA	NA	NA	NA	NA	NA	NA	NA	NA	NA	NA	NA	NA	NA	NA	NA	NA
ENSG00000228160.1	RP13-57D9.3	NA	NA	NA	NA	NA	NA	NA	NA	NA	NA	NA	NA	NA	NA	NA	NA	NA	NA	NA	NA	NA	NA	NA	NA	NA	NA	NA	NA	NA	NA	NA	NA	NA	NA	NA	NA	NA	NA	NA	NA	NA	NA	NA	NA	NA	NA	NA	NA
ENSG00000228372.3	RP11-85L21.4	NA	NA	NA	NA	NA	NA	NA	NA	NA	NA	NA	NA	NA	NA	NA	NA	NA	NA	NA	NA	NA	NA	NA	NA	NA	NA	NA	NA	NA	NA	NA	NA	NA	NA	NA	NA	NA	NA	NA	NA	NA	NA	NA	NA	NA	NA	NA	NA
ENSG00000228459.2	CXorf28	NA	NA	NA	NA	NA	NA	NA	NA	NA	NA	NA	NA	NA	NA	NA	NA	NA	NA	NA	NA	NA	NA	NA	NA	NA	NA	NA	NA	NA	NA	NA	NA	NA	NA	NA	NA	NA	NA	NA	NA	NA	NA	NA	NA	NA	NA	NA	NA
ENSG00000228517.2	CT47A7	NA	NA	NA	NA	NA	NA	NA	NA	NA	NA	NA	NA	NA	NA	NA	NA	NA	NA	NA	NA	NA	NA	NA	NA	NA	NA	NA	NA	NA	NA	NA	NA	NA	NA	NA	NA	NA	NA	NA	NA	NA	NA	NA	NA	NA	NA	NA	NA
ENSG00000228532.2	RP1-241P17.4	0.0466694	-0.0478624	0.079608	0.309603	-0.0372722	0.402531	0.39026	-0.0372923	0.706878	0.162309	-0.0373765	0.292045	0.162409	-0.0611925	0.401292	0.92763	0.00216444	0.658127	0.976083	-0.00181287	0.633323	0.591183	-0.0224524	0.9846	0.41075	0.0295122	0.848994	0.586811	0.0223984	0.781552	0.653583	0.0126872	0.684074	0.0520215	-0.0528835	0.397915	0.00302858	-0.0735847	0.0179314	0.321263	-0.0380125	0.437147	0.120335	-0.0577498	0.1581	0.775204	-0.0104482	0.870952
ENSG00000228543.1	GS1-519E5.1	NA	NA	NA	NA	NA	NA	NA	NA	NA	NA	NA	NA	NA	NA	NA	NA	NA	NA	0.0489824	-0.328482	0.162631	NA	NA	NA	NA	NA	NA	NA	NA	NA	NA	NA	NA	NA	NA	NA	NA	NA	NA	NA	NA	NA	NA	NA	NA	NA	NA	NA
ENSG00000228616.1	RP11-66N11.7	NA	NA	NA	NA	NA	NA	NA	NA	NA	NA	NA	NA	NA	NA	NA	NA	NA	NA	NA	NA	NA	NA	NA	NA	NA	NA	NA	NA	NA	NA	NA	NA	NA	NA	NA	NA	NA	NA	NA	NA	NA	NA	NA	NA	NA	NA	NA	NA
ENSG00000228836.4	CT45A4	NA	NA	NA	NA	NA	NA	NA	NA	NA	NA	NA	NA	NA	NA	NA	NA	NA	NA	NA	NA	NA	NA	NA	NA	NA	NA	NA	NA	NA	NA	NA	NA	NA	NA	NA	NA	NA	NA	NA	NA	NA	NA	NA	NA	NA	NA	NA	NA
ENSG00000228906.1	RP13-216E22.4	NA	NA	NA	NA	NA	NA	NA	NA	NA	NA	NA	NA	NA	NA	NA	5.21141e-10	0.588596	8.56138e-08	NA	NA	NA	NA	NA	NA	NA	NA	NA	NA	NA	NA	NA	NA	NA	NA	NA	NA	NA	NA	NA	NA	NA	NA	NA	NA	NA	NA	NA	NA
ENSG00000228933.3	RP11-268G12.1	NA	NA	NA	NA	NA	NA	NA	NA	NA	NA	NA	NA	NA	NA	NA	NA	NA	NA	NA	NA	NA	NA	NA	NA	NA	NA	NA	NA	NA	NA	NA	NA	NA	NA	NA	NA	NA	NA	NA	NA	NA	NA	NA	NA	NA	NA	NA	NA
ENSG00000229012.1	GS1-542M4.4	NA	NA	NA	NA	NA	NA	NA	NA	NA	NA	NA	NA	NA	NA	NA	NA	NA	NA	NA	NA	NA	NA	NA	NA	NA	NA	NA	NA	NA	NA	NA	NA	NA	NA	NA	NA	NA	NA	NA	NA	NA	NA	NA	NA	NA	NA	NA	NA
ENSG00000229015.1	RP11-265D19.6	NA	NA	NA	NA	NA	NA	NA	NA	NA	NA	NA	NA	NA	NA	NA	NA	NA	NA	NA	NA	NA	NA	NA	NA	NA	NA	NA	NA	NA	NA	NA	NA	NA	NA	NA	NA	NA	NA	NA	NA	NA	NA	NA	NA	NA	NA	NA	NA
ENSG00000229269.1	RP11-298A8.2	NA	NA	NA	NA	NA	NA	NA	NA	NA	NA	NA	NA	NA	NA	NA	NA	NA	NA	NA	NA	NA	NA	NA	NA	NA	NA	NA	NA	NA	NA	NA	NA	NA	NA	NA	NA	NA	NA	NA	NA	NA	NA	NA	NA	NA	NA	NA	NA
ENSG00000229563.2	RP11-245M24.1	NA	NA	NA	NA	NA	NA	NA	NA	NA	NA	NA	NA	NA	NA	NA	NA	NA	NA	NA	NA	NA	NA	NA	NA	NA	NA	NA	NA	NA	NA	NA	NA	NA	NA	NA	NA	0.676411	-0.0312137	0.491372	NA	NA	NA	NA	NA	NA	NA	NA	NA
ENSG00000229583.1	RP1-172N19.1	NA	NA	NA	NA	NA	NA	NA	NA	NA	NA	NA	NA	NA	NA	NA	NA	NA	NA	NA	NA	NA	NA	NA	NA	NA	NA	NA	NA	NA	NA	NA	NA	NA	NA	NA	NA	NA	NA	NA	NA	NA	NA	NA	NA	NA	NA	NA	NA
ENSG00000229702.1	RP1-274L7.1	NA	NA	NA	NA	NA	NA	NA	NA	NA	NA	NA	NA	NA	NA	NA	NA	NA	NA	NA	NA	NA	NA	NA	NA	NA	NA	NA	NA	NA	NA	NA	NA	NA	NA	NA	NA	NA	NA	NA	NA	NA	NA	NA	NA	NA	NA	NA	NA
ENSG00000229807.5	XIST	1.31502e-196	9.77532	1.06908e-192	4.75518e-117	9.72356	4.77287e-113	5.91997e-72	9.76687	7.43168e-68	3.97536e-122	10.0903	3.73455e-118	2.28558e-77	9.73844	2.54004e-73	2.44331e-180	10.1583	2.39349e-176	4.42092e-52	8.76971	4.3311e-48	9.64321e-85	8.63743	1.45082e-80	3.44028e-100	9.58696	4.94537e-96	5.64573e-81	9.21304	7.0858e-77	6.69339e-154	9.46307	7.78009e-150	3.12036e-162	9.04943	3.81168e-158	3.63651e-196	10.5415	2.9002e-192	7.19335e-113	9.34639	7.08139e-109	2.50459e-117	8.98263	1.84242e-113	1.68393e-57	11.1903	1.96399e-53
ENSG00000230100.1	RP11-344N17.8	NA	NA	NA	NA	NA	NA	NA	NA	NA	NA	NA	NA	NA	NA	NA	NA	NA	NA	NA	NA	NA	NA	NA	NA	NA	NA	NA	NA	NA	NA	NA	NA	NA	NA	NA	NA	NA	NA	NA	NA	NA	NA	NA	NA	NA	NA	NA	NA
ENSG00000230105.1	RP11-431N15.2	NA	NA	NA	NA	NA	NA	NA	NA	NA	NA	NA	NA	NA	NA	NA	NA	NA	NA	NA	NA	NA	NA	NA	NA	NA	NA	NA	NA	NA	NA	NA	NA	NA	NA	NA	NA	NA	NA	NA	NA	NA	NA	NA	NA	NA	NA	NA	NA
ENSG00000230153.1	AF003626.1	NA	NA	NA	NA	NA	NA	NA	NA	NA	NA	NA	NA	NA	NA	NA	NA	NA	NA	NA	NA	NA	NA	NA	NA	NA	NA	NA	NA	NA	NA	NA	NA	NA	NA	NA	NA	NA	NA	NA	NA	NA	NA	NA	NA	NA	NA	NA	NA
ENSG00000230159.1	RP11-232D9.3	NA	NA	NA	NA	NA	NA	NA	NA	NA	NA	NA	NA	NA	NA	NA	NA	NA	NA	NA	NA	NA	NA	NA	NA	NA	NA	NA	NA	NA	NA	NA	NA	NA	NA	NA	NA	NA	NA	NA	NA	NA	NA	NA	NA	NA	NA	NA	NA
ENSG00000230317.1	RP11-104D21.3	NA	NA	NA	NA	NA	NA	NA	NA	NA	NA	NA	NA	NA	NA	NA	NA	NA	NA	NA	NA	NA	NA	NA	NA	NA	NA	NA	NA	NA	NA	NA	NA	NA	NA	NA	NA	NA	NA	NA	NA	NA	NA	NA	NA	NA	NA	NA	NA
ENSG00000230347.2	CT47A8	NA	NA	NA	NA	NA	NA	NA	NA	NA	NA	NA	NA	NA	NA	NA	NA	NA	NA	NA	NA	NA	NA	NA	NA	NA	NA	NA	NA	NA	NA	NA	NA	NA	NA	NA	NA	NA	NA	NA	NA	NA	NA	NA	NA	NA	NA	NA	NA
ENSG00000230392.1	RP5-1139I1.1	NA	NA	NA	NA	NA	NA	NA	NA	NA	NA	NA	NA	NA	NA	NA	NA	NA	NA	NA	NA	NA	NA	NA	NA	NA	NA	NA	NA	NA	NA	NA	NA	NA	NA	NA	NA	NA	NA	NA	NA	NA	NA	NA	NA	NA	NA	NA	NA
ENSG00000230394.1	RP11-692P14.1	NA	NA	NA	NA	NA	NA	NA	NA	NA	NA	NA	NA	NA	NA	NA	NA	NA	NA	NA	NA	NA	NA	NA	NA	NA	NA	NA	NA	NA	NA	NA	NA	NA	NA	NA	NA	NA	NA	NA	NA	NA	NA	NA	NA	NA	NA	NA	NA
ENSG00000230542.1	LINC00102	NA	NA	NA	NA	NA	NA	NA	NA	NA	NA	NA	NA	NA	NA	NA	NA	NA	NA	NA	NA	NA	NA	NA	NA	NA	NA	NA	NA	NA	NA	NA	NA	NA	NA	NA	NA	NA	NA	NA	NA	NA	NA	NA	NA	NA	NA	NA	NA
ENSG00000230590.3	FTX	0.0146169	-0.0626273	0.0354724	0.319189	0.0377779	0.407655	0.0545871	0.0831858	0.425666	0.725291	-0.0102706	0.568874	0.173447	-0.050097	0.410334	0.846542	0.00518746	0.638957	0.00533185	0.154298	0.0547018	0.699118	-0.0187834	0.995336	0.136442	0.0564635	0.730713	0.560927	-0.0295599	0.77451	0.626758	-0.0131789	0.67669	0.444395	-0.0224263	0.703172	0.00496067	-0.0717388	0.0254421	0.155814	0.0573949	0.320362	0.456758	0.032149	0.348583	0.439312	0.0368054	0.811715
ENSG00000230594.2	CT47A4	NA	NA	NA	NA	NA	NA	NA	NA	NA	NA	NA	NA	NA	NA	NA	NA	NA	NA	NA	NA	NA	NA	NA	NA	NA	NA	NA	NA	NA	NA	NA	NA	NA	NA	NA	NA	NA	NA	NA	NA	NA	NA	NA	NA	NA	NA	NA	NA
ENSG00000230797.2	YY2	NA	NA	NA	NA	NA	NA	NA	NA	NA	NA	NA	NA	NA	NA	NA	NA	NA	NA	NA	NA	NA	NA	NA	NA	NA	NA	NA	NA	NA	NA	NA	NA	NA	NA	NA	NA	NA	NA	NA	NA	NA	NA	NA	NA	NA	NA	NA	NA
ENSG00000230844.2	ZNF674-AS1	0.0716557	-0.0776513	0.107204	0.44821	0.0444215	0.474304	0.121546	0.069261	0.545521	0.650872	-0.0182059	0.545066	0.138337	0.0830072	0.377612	0.982997	-0.000829588	0.670999	0.627029	0.0274129	0.53467	0.485753	0.0366222	0.9789	0.57754	0.0322284	0.869012	0.122107	0.0763818	0.566314	0.326176	-0.0391711	0.555423	0.467944	-0.0235302	0.711685	0.377016	0.0304453	0.361263	0.405053	-0.0510525	0.48071	0.0736396	0.0858959	0.115675	0.997219	-0.000249826	0.891991
ENSG00000231110.1	AC004070.1	NA	NA	NA	NA	NA	NA	NA	NA	NA	NA	NA	NA	NA	NA	NA	NA	NA	NA	NA	NA	NA	NA	NA	NA	NA	NA	NA	NA	NA	NA	NA	NA	NA	NA	NA	NA	NA	NA	NA	NA	NA	NA	NA	NA	NA	NA	NA	NA
ENSG00000231217.1	RP11-1M18.1	NA	NA	NA	NA	NA	NA	NA	NA	NA	NA	NA	NA	NA	NA	NA	NA	NA	NA	NA	NA	NA	NA	NA	NA	NA	NA	NA	NA	NA	NA	NA	NA	NA	NA	NA	NA	NA	NA	NA	NA	NA	NA	NA	NA	NA	NA	NA	NA
ENSG00000231566.1	RP5-1158E12.3	NA	NA	NA	NA	NA	NA	NA	NA	NA	NA	NA	NA	NA	NA	NA	NA	NA	NA	NA	NA	NA	NA	NA	NA	NA	NA	NA	NA	NA	NA	0.0027945	-0.304785	0.0827126	NA	NA	NA	NA	NA	NA	NA	NA	NA	NA	NA	NA	NA	NA	NA
ENSG00000231772.1	RP1-154K9.2	NA	NA	NA	NA	NA	NA	NA	NA	NA	NA	NA	NA	NA	NA	NA	NA	NA	NA	NA	NA	NA	NA	NA	NA	NA	NA	NA	NA	NA	NA	NA	NA	NA	NA	NA	NA	NA	NA	NA	NA	NA	NA	NA	NA	NA	NA	NA	NA
ENSG00000231774.1	RP11-402P6.11	NA	NA	NA	NA	NA	NA	NA	NA	NA	NA	NA	NA	NA	NA	NA	NA	NA	NA	NA	NA	NA	NA	NA	NA	NA	NA	NA	NA	NA	NA	NA	NA	NA	NA	NA	NA	NA	NA	NA	NA	NA	NA	NA	NA	NA	NA	NA	NA
ENSG00000231846.1	RP11-494I9.2	NA	NA	NA	NA	NA	NA	NA	NA	NA	NA	NA	NA	NA	NA	NA	NA	NA	NA	NA	NA	NA	NA	NA	NA	NA	NA	NA	NA	NA	NA	NA	NA	NA	NA	NA	NA	NA	NA	NA	NA	NA	NA	NA	NA	NA	NA	NA	NA
ENSG00000231850.3	GAGE2B	NA	NA	NA	NA	NA	NA	NA	NA	NA	NA	NA	NA	NA	NA	NA	NA	NA	NA	NA	NA	NA	NA	NA	NA	NA	NA	NA	NA	NA	NA	NA	NA	NA	NA	NA	NA	NA	NA	NA	NA	NA	NA	NA	NA	NA	NA	NA	NA
ENSG00000232119.3	MCTS1	0.0376864	0.0360605	0.0690308	0.0145791	0.0658125	0.0928761	0.313667	-0.030333	0.679306	0.000581956	-0.0688647	0.010362	0.750814	-0.00968598	0.688867	0.517108	-0.0126749	0.52619	0.0535643	-0.0691757	0.170654	0.585957	0.0213789	0.9846	0.340575	0.0240385	0.832153	0.702657	0.0146267	0.805952	0.0373702	-0.0506582	0.249329	0.204984	-0.0286218	0.583162	0.886972	0.0026558	0.556204	0.300292	-0.0265734	0.424427	0.0199873	-0.0658266	0.0496723	0.553104	0.0157268	0.843289
ENSG00000232412.1	RP1-315G1.3	NA	NA	NA	NA	NA	NA	NA	NA	NA	NA	NA	NA	NA	NA	NA	NA	NA	NA	NA	NA	NA	NA	NA	NA	NA	NA	NA	NA	NA	NA	NA	NA	NA	NA	NA	NA	NA	NA	NA	NA	NA	NA	NA	NA	NA	NA	NA	NA
ENSG00000232417.5	CT45A3	NA	NA	NA	NA	NA	NA	NA	NA	NA	NA	NA	NA	NA	NA	NA	NA	NA	NA	NA	NA	NA	NA	NA	NA	NA	NA	NA	NA	NA	NA	NA	NA	NA	NA	NA	NA	NA	NA	NA	NA	NA	NA	NA	NA	NA	NA	NA	NA
ENSG00000232478.4	CT45A1	NA	NA	NA	NA	NA	NA	NA	NA	NA	NA	NA	NA	NA	NA	NA	NA	NA	NA	NA	NA	NA	NA	NA	NA	NA	NA	NA	NA	NA	NA	NA	NA	NA	NA	NA	NA	NA	NA	NA	NA	NA	NA	NA	NA	NA	NA	NA	NA
ENSG00000232593.2	RP11-258C19.5	0.439096	-0.0462426	0.339427	NA	NA	NA	NA	NA	NA	0.746322	0.0259551	0.574081	0.994151	0.000822012	0.745459	0.46846	0.0509953	0.503617	NA	NA	NA	0.83644	0.0202019	0.996225	0.788926	-0.0233569	0.892867	0.346952	0.0956928	0.700532	NA	NA	NA	0.330119	-0.0734034	0.657843	NA	NA	NA	NA	NA	NA	NA	NA	NA	0.447969	-0.0990802	0.811715
ENSG00000232611.1	RP11-1114A5.4	0.0852896	0.0771159	0.120129	0.251867	0.0749103	0.366007	0.157293	-0.108511	0.580079	0.943896	-0.003571	0.626973	0.182513	0.103053	0.417351	0.306153	-0.0424882	0.416483	0.636866	0.0350876	0.538012	0.719631	0.0242635	0.996225	0.632331	0.0263668	0.877015	0.30106	-0.0750458	0.68142	0.873018	-0.00817926	0.742722	0.88705	-0.00663238	0.803901	0.696327	0.0204684	0.498507	0.644024	0.0276403	0.572719	0.8112	0.0128555	0.472013	0.453521	0.0766739	0.813287
ENSG00000233067.2	RP11-40F8.2	NA	NA	NA	NA	NA	NA	NA	NA	NA	NA	NA	NA	NA	NA	NA	NA	NA	NA	NA	NA	NA	NA	NA	NA	NA	NA	NA	NA	NA	NA	NA	NA	NA	NA	NA	NA	NA	NA	NA	NA	NA	NA	NA	NA	NA	NA	NA	NA
ENSG00000233103.1	RP11-524P6.1	NA	NA	NA	NA	NA	NA	NA	NA	NA	NA	NA	NA	NA	NA	NA	NA	NA	NA	NA	NA	NA	NA	NA	NA	NA	NA	NA	NA	NA	NA	NA	NA	NA	NA	NA	NA	NA	NA	NA	NA	NA	NA	NA	NA	NA	NA	NA	NA
ENSG00000233145.1	RP11-364B14.1	NA	NA	NA	NA	NA	NA	NA	NA	NA	NA	NA	NA	NA	NA	NA	NA	NA	NA	NA	NA	NA	NA	NA	NA	NA	NA	NA	NA	NA	NA	NA	NA	NA	NA	NA	NA	NA	NA	NA	NA	NA	NA	NA	NA	NA	NA	NA	NA
ENSG00000233403.1	RP11-86A5.1	NA	NA	NA	NA	NA	NA	NA	NA	NA	NA	NA	NA	NA	NA	NA	NA	NA	NA	NA	NA	NA	NA	NA	NA	NA	NA	NA	NA	NA	NA	NA	NA	NA	NA	NA	NA	NA	NA	NA	NA	NA	NA	NA	NA	NA	NA	NA	NA
ENSG00000233535.1	RP1-122K4.2	NA	NA	NA	NA	NA	NA	NA	NA	NA	NA	NA	NA	NA	NA	NA	NA	NA	NA	NA	NA	NA	NA	NA	NA	NA	NA	NA	NA	NA	NA	NA	NA	NA	NA	NA	NA	NA	NA	NA	NA	NA	NA	NA	NA	NA	NA	NA	NA
ENSG00000233571.1	RP11-545D19.1	NA	NA	NA	NA	NA	NA	NA	NA	NA	NA	NA	NA	NA	NA	NA	NA	NA	NA	NA	NA	NA	NA	NA	NA	NA	NA	NA	NA	NA	NA	NA	NA	NA	NA	NA	NA	NA	NA	NA	NA	NA	NA	NA	NA	NA	NA	NA	NA
ENSG00000233889.1	AL353698.1	NA	NA	NA	NA	NA	NA	NA	NA	NA	NA	NA	NA	NA	NA	NA	NA	NA	NA	NA	NA	NA	NA	NA	NA	NA	NA	NA	NA	NA	NA	NA	NA	NA	NA	NA	NA	NA	NA	NA	NA	NA	NA	NA	NA	NA	NA	NA	NA
ENSG00000233928.1	RP11-305F18.1	NA	NA	NA	NA	NA	NA	NA	NA	NA	NA	NA	NA	NA	NA	NA	NA	NA	NA	NA	NA	NA	NA	NA	NA	NA	NA	NA	NA	NA	NA	NA	NA	NA	NA	NA	NA	NA	NA	NA	NA	NA	NA	NA	NA	NA	NA	NA	NA
ENSG00000234019.1	RP11-236P24.3	NA	NA	NA	NA	NA	NA	NA	NA	NA	NA	NA	NA	NA	NA	NA	NA	NA	NA	NA	NA	NA	NA	NA	NA	NA	NA	NA	NA	NA	NA	NA	NA	NA	NA	NA	NA	NA	NA	NA	NA	NA	NA	NA	NA	NA	NA	NA	NA
ENSG00000234068.2	PAGE2	NA	NA	NA	NA	NA	NA	NA	NA	NA	NA	NA	NA	NA	NA	NA	NA	NA	NA	NA	NA	NA	NA	NA	NA	NA	NA	NA	NA	NA	NA	NA	NA	NA	NA	NA	NA	NA	NA	NA	NA	NA	NA	NA	NA	NA	NA	NA	NA
ENSG00000234129.3	RP11-120D5.1	NA	NA	NA	NA	NA	NA	NA	NA	NA	NA	NA	NA	NA	NA	NA	NA	NA	NA	NA	NA	NA	NA	NA	NA	NA	NA	NA	NA	NA	NA	NA	NA	NA	NA	NA	NA	NA	NA	NA	NA	NA	NA	NA	NA	NA	0.684112	0.0390006	0.857781
ENSG00000234191.1	RP11-157D23.2	NA	NA	NA	NA	NA	NA	NA	NA	NA	NA	NA	NA	NA	NA	NA	NA	NA	NA	NA	NA	NA	NA	NA	NA	NA	NA	NA	NA	NA	NA	NA	NA	NA	NA	NA	NA	NA	NA	NA	NA	NA	NA	NA	NA	NA	NA	NA	NA
ENSG00000234390.4	USP27X-AS1	0.324542	-0.0488622	0.28252	0.996784	-0.000292266	0.655572	0.50035	-0.041015	0.744882	0.235983	-0.056237	0.349376	0.255627	-0.0855074	0.474953	0.14516	0.0598999	0.291992	0.30459	0.078678	0.390578	0.709713	0.0281785	0.996225	0.767344	0.0204883	0.890318	0.474237	0.0565933	0.751396	0.0677448	0.0924577	0.304515	0.963078	-0.0023806	0.814717	0.137302	0.0646003	0.202706	0.251445	-0.0948107	0.39355	NA	NA	NA	0.112043	-0.164574	0.655814
ENSG00000234449.2	RP11-706O15.3	NA	NA	NA	0.742221	0.113069	0.58973	NA	NA	NA	NA	NA	NA	NA	NA	NA	NA	NA	NA	0.450084	0.411091	0.462833	NA	NA	NA	0.00134007	1.2217	0.168977	NA	NA	NA	0.00107503	1.10255	0.0491953	NA	NA	NA	0.00207742	0.880758	0.0140763	NA	NA	NA	NA	NA	NA	0.224086	0.618409	0.742903
ENSG00000234469.2	AC002365.1	NA	NA	NA	NA	NA	NA	NA	NA	NA	NA	NA	NA	NA	NA	NA	NA	NA	NA	NA	NA	NA	NA	NA	NA	NA	NA	NA	NA	NA	NA	NA	NA	NA	NA	NA	NA	NA	NA	NA	NA	NA	NA	NA	NA	NA	NA	NA	NA
ENSG00000234493.1	GS1-421I3.2	NA	NA	NA	NA	NA	NA	0.606054	0.0792987	0.768938	NA	NA	NA	NA	NA	NA	NA	NA	NA	NA	NA	NA	NA	NA	NA	NA	NA	NA	NA	NA	NA	NA	NA	NA	NA	NA	NA	NA	NA	NA	NA	NA	NA	NA	NA	NA	NA	NA	NA
ENSG00000234613.1	RP5-1158E12.1	NA	NA	NA	NA	NA	NA	NA	NA	NA	NA	NA	NA	NA	NA	NA	NA	NA	NA	NA	NA	NA	NA	NA	NA	NA	NA	NA	NA	NA	NA	NA	NA	NA	NA	NA	NA	NA	NA	NA	NA	NA	NA	NA	NA	NA	NA	NA	NA
ENSG00000234622.1	RP13-297E16.5	NA	NA	NA	NA	NA	NA	NA	NA	NA	NA	NA	NA	NA	NA	NA	NA	NA	NA	NA	NA	NA	NA	NA	NA	NA	NA	NA	NA	NA	NA	NA	NA	NA	NA	NA	NA	NA	NA	NA	NA	NA	NA	NA	NA	NA	NA	NA	NA
ENSG00000234766.1	RP11-56H2.2	NA	NA	NA	NA	NA	NA	NA	NA	NA	NA	NA	NA	NA	NA	NA	NA	NA	NA	NA	NA	NA	NA	NA	NA	NA	NA	NA	NA	NA	NA	NA	NA	NA	NA	NA	NA	NA	NA	NA	NA	NA	NA	NA	NA	NA	NA	NA	NA
ENSG00000235244.3	RP11-761E20.1	NA	NA	NA	NA	NA	NA	NA	NA	NA	NA	NA	NA	NA	NA	NA	NA	NA	NA	NA	NA	NA	NA	NA	NA	NA	NA	NA	NA	NA	NA	NA	NA	NA	NA	NA	NA	NA	NA	NA	NA	NA	NA	NA	NA	NA	NA	NA	NA
ENSG00000235304.1	RP11-265P11.2	NA	NA	NA	NA	NA	NA	NA	NA	NA	NA	NA	NA	NA	NA	NA	NA	NA	NA	NA	NA	NA	NA	NA	NA	NA	NA	NA	NA	NA	NA	NA	NA	NA	NA	NA	NA	NA	NA	NA	NA	NA	NA	NA	NA	NA	NA	NA	NA
ENSG00000235385.1	GS1-600G8.5	0.157121	0.288451	0.179203	NA	NA	NA	NA	NA	NA	NA	NA	NA	NA	NA	NA	NA	NA	NA	NA	NA	NA	NA	NA	NA	NA	NA	NA	NA	NA	NA	NA	NA	NA	NA	NA	NA	0.0530239	0.270704	0.114756	NA	NA	NA	NA	NA	NA	0.175041	0.295073	0.71308
ENSG00000235461.1	RP5-928E24.2	NA	NA	NA	NA	NA	NA	NA	NA	NA	NA	NA	NA	NA	NA	NA	NA	NA	NA	NA	NA	NA	NA	NA	NA	NA	NA	NA	NA	NA	NA	NA	NA	NA	NA	NA	NA	NA	NA	NA	NA	NA	NA	NA	NA	NA	NA	NA	NA
ENSG00000235604.1	SPANXB1	NA	NA	NA	NA	NA	NA	NA	NA	NA	NA	NA	NA	NA	NA	NA	NA	NA	NA	NA	NA	NA	NA	NA	NA	NA	NA	NA	NA	NA	NA	NA	NA	NA	NA	NA	NA	NA	NA	NA	NA	NA	NA	NA	NA	NA	NA	NA	NA
ENSG00000235699.2	CXorf51B	NA	NA	NA	NA	NA	NA	NA	NA	NA	NA	NA	NA	NA	NA	NA	NA	NA	NA	NA	NA	NA	NA	NA	NA	NA	NA	NA	NA	NA	NA	NA	NA	NA	NA	NA	NA	NA	NA	NA	NA	NA	NA	NA	NA	NA	NA	NA	NA
ENSG00000235806.1	RP4-646N3.1	NA	NA	NA	NA	NA	NA	NA	NA	NA	NA	NA	NA	NA	NA	NA	NA	NA	NA	NA	NA	NA	NA	NA	NA	NA	NA	NA	NA	NA	NA	NA	NA	NA	NA	NA	NA	NA	NA	NA	NA	NA	NA	NA	NA	NA	NA	NA	NA
ENSG00000235813.1	RP11-308B5.2	NA	NA	NA	NA	NA	NA	NA	NA	NA	NA	NA	NA	NA	NA	NA	NA	NA	NA	NA	NA	NA	NA	NA	NA	NA	NA	NA	NA	NA	NA	NA	NA	NA	NA	NA	NA	NA	NA	NA	NA	NA	NA	NA	NA	NA	NA	NA	NA
ENSG00000235961.3	PNMA6C	0.000130444	0.555376	0.000944329	NA	NA	NA	NA	NA	NA	0.0330405	0.412509	0.129762	NA	NA	NA	0.0717687	0.29954	0.201736	0.462765	0.159947	0.468603	NA	NA	NA	NA	NA	NA	NA	NA	NA	NA	NA	NA	NA	NA	NA	NA	NA	NA	NA	NA	NA	NA	NA	NA	NA	NA	NA
ENSG00000236091.1	RP3-473B4.3	NA	NA	NA	NA	NA	NA	NA	NA	NA	NA	NA	NA	NA	NA	NA	NA	NA	NA	NA	NA	NA	NA	NA	NA	NA	NA	NA	NA	NA	NA	NA	NA	NA	NA	NA	NA	NA	NA	NA	NA	NA	NA	NA	NA	NA	NA	NA	NA
ENSG00000236120.2	RP11-733O18.1	0.100957	0.138831	0.134264	0.0408472	0.305567	0.151624	0.0280314	0.302651	0.365359	0.0464648	0.267455	0.154623	0.075208	0.314734	0.298752	NA	NA	NA	NA	NA	NA	NA	NA	NA	NA	NA	NA	NA	NA	NA	NA	NA	NA	NA	NA	NA	NA	NA	NA	NA	NA	NA	NA	NA	NA	NA	NA	NA
ENSG00000236126.2	CT47A3	NA	NA	NA	NA	NA	NA	NA	NA	NA	NA	NA	NA	NA	NA	NA	NA	NA	NA	NA	NA	NA	NA	NA	NA	NA	NA	NA	NA	NA	NA	NA	NA	NA	NA	NA	NA	NA	NA	NA	NA	NA	NA	NA	NA	NA	NA	NA	NA
ENSG00000236249.6	GAGE2C	NA	NA	NA	NA	NA	NA	NA	NA	NA	NA	NA	NA	NA	NA	NA	NA	NA	NA	NA	NA	NA	NA	NA	NA	NA	NA	NA	NA	NA	NA	NA	NA	NA	NA	NA	NA	NA	NA	NA	NA	NA	NA	NA	NA	NA	NA	NA	NA
ENSG00000236362.5	GAGE12F	NA	NA	NA	NA	NA	NA	NA	NA	NA	NA	NA	NA	NA	NA	NA	NA	NA	NA	NA	NA	NA	NA	NA	NA	NA	NA	NA	NA	NA	NA	NA	NA	NA	NA	NA	NA	NA	NA	NA	NA	NA	NA	NA	NA	NA	NA	NA	NA
ENSG00000236371.3	CT47A1	NA	NA	NA	NA	NA	NA	NA	NA	NA	NA	NA	NA	NA	NA	NA	NA	NA	NA	NA	NA	NA	NA	NA	NA	NA	NA	NA	NA	NA	NA	NA	NA	NA	NA	NA	NA	NA	NA	NA	NA	NA	NA	NA	NA	NA	NA	NA	NA
ENSG00000236393.1	RP11-320G24.1	NA	NA	NA	NA	NA	NA	0.57126	0.0711319	0.762543	0.5768	0.0778863	0.521319	0.799325	0.0507397	0.703226	NA	NA	NA	NA	NA	NA	NA	NA	NA	NA	NA	NA	NA	NA	NA	NA	NA	NA	NA	NA	NA	0.72868	0.042134	0.509722	NA	NA	NA	NA	NA	NA	NA	NA	NA
ENSG00000236446.2	CT47B1	NA	NA	NA	NA	NA	NA	NA	NA	NA	NA	NA	NA	NA	NA	NA	NA	NA	NA	NA	NA	NA	NA	NA	NA	NA	NA	NA	NA	NA	NA	NA	NA	NA	NA	NA	NA	NA	NA	NA	NA	NA	NA	NA	NA	NA	NA	NA	NA
ENSG00000236513.1	RP11-707P20.1	NA	NA	NA	NA	NA	NA	NA	NA	NA	NA	NA	NA	NA	NA	NA	NA	NA	NA	NA	NA	NA	NA	NA	NA	NA	NA	NA	NA	NA	NA	NA	NA	NA	NA	NA	NA	NA	NA	NA	NA	NA	NA	NA	NA	NA	NA	NA	NA
ENSG00000236737.1	GAGE12B	NA	NA	NA	NA	NA	NA	NA	NA	NA	NA	NA	NA	NA	NA	NA	NA	NA	NA	NA	NA	NA	NA	NA	NA	NA	NA	NA	NA	NA	NA	NA	NA	NA	NA	NA	NA	NA	NA	NA	NA	NA	NA	NA	NA	NA	NA	NA	NA
ENSG00000236747.1	RP11-157D23.1	NA	NA	NA	NA	NA	NA	NA	NA	NA	NA	NA	NA	NA	NA	NA	NA	NA	NA	NA	NA	NA	NA	NA	NA	NA	NA	NA	NA	NA	NA	NA	NA	NA	NA	NA	NA	NA	NA	NA	NA	NA	NA	NA	NA	NA	NA	NA	NA
ENSG00000236751.1	RP1-30G7.2	0.0115173	0.285498	0.0296682	NA	NA	NA	0.450617	0.100209	0.728374	NA	NA	NA	NA	NA	NA	NA	NA	NA	NA	NA	NA	NA	NA	NA	NA	NA	NA	NA	NA	NA	NA	NA	NA	NA	NA	NA	NA	NA	NA	0.889828	-0.0249176	0.645944	0.0290776	-0.165994	0.0634904	NA	NA	NA
ENSG00000236871.2	LINC00106	0.956614	-0.00393611	0.521916	0.665145	-0.0401439	0.562348	0.366712	-0.0914996	0.697084	0.155259	-0.116581	0.285205	0.0813106	-0.223817	0.309984	0.0532397	-0.178113	0.172069	0.175937	-0.196574	0.301281	0.152398	-0.16843	0.949715	0.810209	-0.0232216	0.896516	0.482527	-0.078154	0.753792	0.184255	-0.0958506	0.448534	0.42817	-0.0747769	0.696726	0.372423	-0.0619208	0.358585	0.877646	0.0182768	0.642894	NA	NA	NA	0.69976	-0.0443997	0.861135
ENSG00000237019.1	GS1-433O24.1	NA	NA	NA	NA	NA	NA	NA	NA	NA	NA	NA	NA	NA	NA	NA	NA	NA	NA	NA	NA	NA	NA	NA	NA	NA	NA	NA	NA	NA	NA	NA	NA	NA	NA	NA	NA	NA	NA	NA	NA	NA	NA	NA	NA	NA	NA	NA	NA
ENSG00000237208.1	RP11-13E5.2	NA	NA	NA	NA	NA	NA	NA	NA	NA	NA	NA	NA	NA	NA	NA	NA	NA	NA	NA	NA	NA	NA	NA	NA	NA	NA	NA	NA	NA	NA	NA	NA	NA	NA	NA	NA	NA	NA	NA	NA	NA	NA	NA	NA	NA	NA	NA	NA
ENSG00000237531.1	RP11-309M23.1	NA	NA	NA	NA	NA	NA	NA	NA	NA	NA	NA	NA	NA	NA	NA	NA	NA	NA	NA	NA	NA	NA	NA	NA	NA	NA	NA	NA	NA	NA	NA	NA	NA	NA	NA	NA	NA	NA	NA	NA	NA	NA	NA	NA	NA	NA	NA	NA
ENSG00000237597.4	GAGE13	NA	NA	NA	NA	NA	NA	NA	NA	NA	NA	NA	NA	NA	NA	NA	NA	NA	NA	NA	NA	NA	NA	NA	NA	NA	NA	NA	NA	NA	NA	NA	NA	NA	NA	NA	NA	NA	NA	NA	NA	NA	NA	NA	NA	NA	NA	NA	NA
ENSG00000237671.3	GAGE12C	NA	NA	NA	NA	NA	NA	NA	NA	NA	NA	NA	NA	NA	NA	NA	NA	NA	NA	NA	NA	NA	NA	NA	NA	NA	NA	NA	NA	NA	NA	NA	NA	NA	NA	NA	NA	NA	NA	NA	NA	NA	NA	NA	NA	NA	NA	NA	NA
ENSG00000237736.1	U82670.4	NA	NA	NA	NA	NA	NA	NA	NA	NA	NA	NA	NA	NA	NA	NA	NA	NA	NA	NA	NA	NA	NA	NA	NA	NA	NA	NA	NA	NA	NA	NA	NA	NA	NA	NA	NA	NA	NA	NA	NA	NA	NA	NA	NA	NA	NA	NA	NA
ENSG00000237957.3	CT47A5	NA	NA	NA	NA	NA	NA	NA	NA	NA	NA	NA	NA	NA	NA	NA	NA	NA	NA	NA	NA	NA	NA	NA	NA	NA	NA	NA	NA	NA	NA	NA	NA	NA	NA	NA	NA	NA	NA	NA	NA	NA	NA	NA	NA	NA	NA	NA	NA
ENSG00000238039.1	AF011889.2	0.62925	0.0742716	0.417605	0.878429	-0.0284583	0.625716	0.302725	-0.204309	0.675108	0.348069	0.156705	0.421916	0.857424	0.0406922	0.71593	0.742107	0.0514728	0.610842	NA	NA	NA	0.497352	-0.178198	0.9789	0.481463	0.116981	0.860577	0.470807	-0.166928	0.749687	0.950305	0.00845799	0.7598	0.249578	0.209745	0.613857	NA	NA	NA	0.951504	-0.0116124	0.660155	0.174754	0.248553	0.198374	NA	NA	NA
ENSG00000238106.1	RP11-402P6.7	NA	NA	NA	NA	NA	NA	NA	NA	NA	NA	NA	NA	NA	NA	NA	NA	NA	NA	NA	NA	NA	NA	NA	NA	NA	NA	NA	NA	NA	NA	NA	NA	NA	NA	NA	NA	NA	NA	NA	NA	NA	NA	NA	NA	NA	NA	NA	NA
ENSG00000238210.2	RP13-210D15.4	NA	NA	NA	NA	NA	NA	NA	NA	NA	NA	NA	NA	NA	NA	NA	NA	NA	NA	NA	NA	NA	NA	NA	NA	NA	NA	NA	NA	NA	NA	NA	NA	NA	NA	NA	NA	NA	NA	NA	NA	NA	NA	NA	NA	NA	NA	NA	NA
ENSG00000238269.4	PAGE2B	NA	NA	NA	NA	NA	NA	NA	NA	NA	NA	NA	NA	NA	NA	NA	NA	NA	NA	NA	NA	NA	NA	NA	NA	NA	NA	NA	NA	NA	NA	NA	NA	NA	NA	NA	NA	NA	NA	NA	NA	NA	NA	NA	NA	NA	NA	NA	NA
ENSG00000239407.1	LL0XNC01-237H1.2	0.134267	0.0901305	0.161517	0.439877	0.0613029	0.471853	NA	NA	NA	NA	NA	NA	NA	NA	NA	NA	NA	NA	NA	NA	NA	0.396465	-0.0912464	0.972682	NA	NA	NA	NA	NA	NA	NA	NA	NA	0.270419	-0.0746262	0.626221	0.0491115	-0.0797093	0.109455	NA	NA	NA	NA	NA	NA	0.456202	-0.0667868	0.814617
ENSG00000240257.2	GAGE2D	NA	NA	NA	NA	NA	NA	NA	NA	NA	NA	NA	NA	NA	NA	NA	NA	NA	NA	NA	NA	NA	NA	NA	NA	NA	NA	NA	NA	NA	NA	NA	NA	NA	NA	NA	NA	NA	NA	NA	NA	NA	NA	NA	NA	NA	NA	NA	NA
ENSG00000241343.5	RPL36A	NA	NA	NA	NA	NA	NA	NA	NA	NA	NA	NA	NA	NA	NA	NA	NA	NA	NA	NA	NA	NA	NA	NA	NA	NA	NA	NA	NA	NA	NA	NA	NA	NA	NA	NA	NA	NA	NA	NA	NA	NA	NA	NA	NA	NA	NA	NA	NA
ENSG00000241465.2	GAGE12I	NA	NA	NA	NA	NA	NA	NA	NA	NA	NA	NA	NA	NA	NA	NA	NA	NA	NA	NA	NA	NA	NA	NA	NA	NA	NA	NA	NA	NA	NA	NA	NA	NA	NA	NA	NA	NA	NA	NA	NA	NA	NA	NA	NA	NA	NA	NA	NA
ENSG00000241476.3	SSX2	NA	NA	NA	NA	NA	NA	NA	NA	NA	NA	NA	NA	NA	NA	NA	NA	NA	NA	NA	NA	NA	NA	NA	NA	NA	NA	NA	NA	NA	NA	NA	NA	NA	NA	NA	NA	NA	NA	NA	NA	NA	NA	NA	NA	NA	NA	NA	NA
ENSG00000241489.3	IDS	0.568416	0.0861039	0.39538	0.956353	0.0108951	0.646361	0.0862824	-0.351673	0.491997	0.611408	0.0836992	0.533848	0.907821	-0.0261537	0.727881	0.965682	-0.00675235	0.667362	0.593169	-0.148371	0.521838	0.481218	-0.187386	0.9789	0.736875	0.0583967	0.889491	0.634945	0.109898	0.79218	0.914855	0.015634	0.751569	0.227846	0.210723	0.601261	NA	NA	NA	0.765582	-0.0583025	0.613285	0.325168	0.202743	0.287292	0.0885138	0.391624	0.632177
ENSG00000241743.2	RP5-964N17.1	NA	NA	NA	NA	NA	NA	NA	NA	NA	NA	NA	NA	NA	NA	NA	NA	NA	NA	NA	NA	NA	NA	NA	NA	NA	NA	NA	NA	NA	NA	NA	NA	NA	NA	NA	NA	NA	NA	NA	NA	NA	NA	NA	NA	NA	NA	NA	NA
ENSG00000242013.4	USP27X	0.482025	-0.0233032	0.358537	0.0971441	-0.101496	0.232877	0.908222	-0.00557412	0.825017	0.508775	-0.0219858	0.496526	0.491662	0.0370595	0.603056	0.441632	0.0246222	0.491741	0.238412	-0.0667637	0.347468	0.479593	0.032464	0.9789	0.891233	0.0076887	0.902239	0.0898358	0.0946295	0.529842	0.000374226	0.138206	0.0262038	0.600756	0.0180245	0.745561	0.0452376	0.0595603	0.104114	0.263454	0.0592594	0.402375	0.770631	0.0133962	0.459689	0.328386	-0.0751684	0.783888
ENSG00000242021.2	RP11-268G12.3	NA	NA	NA	NA	NA	NA	NA	NA	NA	NA	NA	NA	NA	NA	NA	NA	NA	NA	NA	NA	NA	NA	NA	NA	NA	NA	NA	NA	NA	NA	NA	NA	NA	NA	NA	NA	NA	NA	NA	NA	NA	NA	NA	NA	NA	NA	NA	NA
ENSG00000242185.3	CT45A2	NA	NA	NA	NA	NA	NA	NA	NA	NA	NA	NA	NA	NA	NA	NA	NA	NA	NA	NA	NA	NA	NA	NA	NA	NA	NA	NA	NA	NA	NA	NA	NA	NA	NA	NA	NA	NA	NA	NA	NA	NA	NA	NA	NA	NA	NA	NA	NA
ENSG00000242284.3	CT45A5	NA	NA	NA	NA	NA	NA	NA	NA	NA	NA	NA	NA	NA	NA	NA	NA	NA	NA	NA	NA	NA	NA	NA	NA	NA	NA	NA	NA	NA	NA	NA	NA	NA	NA	NA	NA	NA	NA	NA	NA	NA	NA	NA	NA	NA	NA	NA	NA
ENSG00000242362.1	CT47A2	NA	NA	NA	NA	NA	NA	NA	NA	NA	NA	NA	NA	NA	NA	NA	NA	NA	NA	NA	NA	NA	NA	NA	NA	NA	NA	NA	NA	NA	NA	NA	NA	NA	NA	NA	NA	NA	NA	NA	NA	NA	NA	NA	NA	NA	NA	NA	NA
ENSG00000242732.3	RGAG4	0.231567	0.0326244	0.227955	0.234272	-0.0581674	0.353877	0.337318	0.0495621	0.687763	0.223092	0.0433937	0.340444	0.627212	-0.0229663	0.64999	0.00656701	0.0731813	0.0488466	0.848045	0.00603243	0.600722	0.518485	-0.0414839	0.979854	0.42347	-0.0461484	0.850214	0.218034	0.0715	0.644382	0.687869	-0.0174794	0.695965	0.917056	0.00390552	0.80745	0.892122	-0.00475877	0.557507	0.820796	0.010451	0.628985	0.251779	-0.0499598	0.246196	0.742986	0.0678602	0.866159
ENSG00000243279.2	PRAF2	0.0754245	-0.0681076	0.111104	0.306028	0.0555151	0.400425	0.294735	-0.0649612	0.67263	0.360078	-0.0389017	0.42851	0.213627	-0.0715874	0.444505	0.310462	0.0365706	0.419336	0.141959	-0.104102	0.273769	0.943487	-0.00447648	0.999315	0.327284	0.05802	0.830316	0.0898881	-0.105108	0.529902	0.650863	0.0254686	0.683537	0.58649	-0.0225559	0.740801	0.226324	0.0427511	0.271718	0.764544	0.0206186	0.612703	0.144266	0.0980457	0.177096	0.937199	0.0084711	0.884915
ENSG00000243978.4	RGAG1	NA	NA	NA	NA	NA	NA	NA	NA	NA	0.416319	0.0711733	0.455889	NA	NA	NA	NA	NA	NA	0.397304	-0.101098	0.440707	NA	NA	NA	NA	NA	NA	NA	NA	NA	NA	NA	NA	NA	NA	NA	0.166191	0.103394	0.225399	0.702292	0.041222	0.593281	0.0141829	0.24008	0.0389125	NA	NA	NA
ENSG00000247746.4	USP51	0.540906	0.0243388	0.384258	0.889465	0.00910248	0.629379	0.0547343	-0.109552	0.425983	0.311522	0.0452883	0.399361	0.433403	0.0530692	0.577194	0.805951	-0.009923	0.62915	0.780573	-0.0190118	0.582172	0.86077	0.0117446	0.998404	0.350674	0.0676381	0.835142	0.972063	-0.00232121	0.844755	0.120086	0.0821971	0.378354	0.306159	-0.0462773	0.646034	0.0512928	-0.0828646	0.112239	0.141595	0.0930286	0.308383	2.36295e-06	0.2914	6.34947e-05	0.54638	-0.0444636	0.840941
ENSG00000250232.1	AF196779.12	NA	NA	NA	NA	NA	NA	NA	NA	NA	NA	NA	NA	NA	NA	NA	NA	NA	NA	NA	NA	NA	NA	NA	NA	NA	NA	NA	NA	NA	NA	NA	NA	NA	NA	NA	NA	NA	NA	NA	NA	NA	NA	NA	NA	NA	NA	NA	NA
ENSG00000250349.3	TM4SF2	NA	NA	NA	NA	NA	NA	NA	NA	NA	NA	NA	NA	NA	NA	NA	NA	NA	NA	NA	NA	NA	NA	NA	NA	NA	NA	NA	NA	NA	NA	NA	NA	NA	NA	NA	NA	NA	NA	NA	NA	NA	NA	NA	NA	NA	NA	NA	NA
ENSG00000250423.2	KIAA1210	NA	NA	NA	NA	NA	NA	0.830541	0.0459665	0.815698	NA	NA	NA	NA	NA	NA	NA	NA	NA	NA	NA	NA	NA	NA	NA	NA	NA	NA	NA	NA	NA	NA	NA	NA	NA	NA	NA	NA	NA	NA	NA	NA	NA	NA	NA	NA	NA	NA	NA
ENSG00000251192.3	ZNF674	0.423379	-0.0273242	0.332462	0.354743	-0.0410444	0.427802	0.733773	0.016229	0.7981	0.103939	0.0664151	0.233204	0.843536	-0.0118152	0.712907	0.560395	0.019953	0.544302	0.284562	-0.0606435	0.378564	0.73244	-0.0176347	0.996225	0.691556	-0.0171797	0.882629	0.590813	0.0248692	0.783256	0.87021	-0.00622426	0.741947	0.103654	0.0583076	0.486727	0.852844	-0.00512743	0.54671	0.93483	-0.00405814	0.656015	0.268124	-0.0508456	0.256718	0.445735	-0.0398192	0.811715
ENSG00000256045.1	MTRNR2L10	NA	NA	NA	NA	NA	NA	NA	NA	NA	NA	NA	NA	NA	NA	NA	NA	NA	NA	NA	NA	NA	NA	NA	NA	NA	NA	NA	NA	NA	NA	NA	NA	NA	NA	NA	NA	NA	NA	NA	NA	NA	NA	NA	NA	NA	NA	NA	NA
ENSG00000257088.2	PNMA6D	NA	NA	NA	NA	NA	NA	NA	NA	NA	NA	NA	NA	NA	NA	NA	NA	NA	NA	NA	NA	NA	NA	NA	NA	NA	NA	NA	NA	NA	NA	NA	NA	NA	NA	NA	NA	NA	NA	NA	NA	NA	NA	NA	NA	NA	NA	NA	NA
ENSG00000257529.1	RPL36A-HNRNPH2	NA	NA	NA	NA	NA	NA	NA	NA	NA	NA	NA	NA	NA	NA	NA	NA	NA	NA	NA	NA	NA	NA	NA	NA	NA	NA	NA	NA	NA	NA	NA	NA	NA	NA	NA	NA	NA	NA	NA	NA	NA	NA	NA	NA	NA	NA	NA	NA
ENSG00000259849.1	VENTXP1	NA	NA	NA	NA	NA	NA	NA	NA	NA	NA	NA	NA	NA	NA	NA	NA	NA	NA	NA	NA	NA	NA	NA	NA	NA	NA	NA	NA	NA	NA	NA	NA	NA	NA	NA	NA	NA	NA	NA	NA	NA	NA	NA	NA	NA	NA	NA	NA
ENSG00000259886.1	U82695.10	0.0230696	0.125992	0.0488541	0.722551	-0.0313744	0.58374	0.712875	0.032295	0.792567	0.549692	0.0479613	0.511759	0.407267	0.0879225	0.564934	0.398761	-0.0689702	0.469675	0.137215	-0.069126	0.26928	0.572608	0.0405435	0.980296	0.180729	-0.103201	0.756359	0.243949	-0.0948505	0.655827	0.469127	0.0579933	0.62308	0.843508	0.0109414	0.796671	0.497823	-0.0617154	0.419245	0.748717	-0.0230989	0.608285	0.433869	-0.051123	0.338789	0.0537292	-0.307742	0.57323
ENSG00000259977.1	AL121578.2	NA	NA	NA	NA	NA	NA	NA	NA	NA	NA	NA	NA	NA	NA	NA	NA	NA	NA	NA	NA	NA	NA	NA	NA	NA	NA	NA	NA	NA	NA	NA	NA	NA	NA	NA	NA	NA	NA	NA	NA	NA	NA	NA	NA	NA	NA	NA	NA
ENSG00000260118.1	RP6-201G10.2	0.546639	0.0334046	0.386339	0.369822	0.0898756	0.434171	NA	NA	NA	0.165785	0.132181	0.294131	0.000318579	0.443584	0.0285038	0.779893	0.0186259	0.622242	0.513828	-0.0572519	0.490872	0.621761	0.0553238	0.986456	0.951741	0.00669289	0.909174	0.86909	-0.01972	0.832855	0.402153	0.0673814	0.590983	0.606768	0.0388045	0.747664	NA	NA	NA	NA	NA	NA	NA	NA	NA	NA	NA	NA
ENSG00000260548.1	RP6-24A23.6	NA	NA	NA	NA	NA	NA	NA	NA	NA	NA	NA	NA	NA	NA	NA	NA	NA	NA	NA	NA	NA	NA	NA	NA	NA	NA	NA	NA	NA	NA	NA	NA	NA	NA	NA	NA	NA	NA	NA	NA	NA	NA	NA	NA	NA	NA	NA	NA
ENSG00000260585.1	RP13-192B19.2	NA	NA	NA	NA	NA	NA	NA	NA	NA	NA	NA	NA	NA	NA	NA	NA	NA	NA	NA	NA	NA	NA	NA	NA	NA	NA	NA	NA	NA	NA	NA	NA	NA	NA	NA	NA	NA	NA	NA	NA	NA	NA	NA	NA	NA	NA	NA	NA
ENSG00000260683.1	CTD-2076M15.1	NA	NA	NA	NA	NA	NA	NA	NA	NA	NA	NA	NA	NA	NA	NA	NA	NA	NA	NA	NA	NA	NA	NA	NA	NA	NA	NA	NA	NA	NA	NA	NA	NA	NA	NA	NA	NA	NA	NA	NA	NA	NA	NA	NA	NA	NA	NA	NA
ENSG00000260802.1	LINC00890	NA	NA	NA	NA	NA	NA	NA	NA	NA	NA	NA	NA	NA	NA	NA	0.611646	-0.112884	0.565613	NA	NA	NA	0.0186101	-0.563471	0.762914	4.02766e-05	-0.832189	0.0128661	0.0970949	-0.631178	0.534203	NA	NA	NA	NA	NA	NA	NA	NA	NA	NA	NA	NA	NA	NA	NA	NA	NA	NA
ENSG00000261030.1	RP11-791M20.1	NA	NA	NA	NA	NA	NA	NA	NA	NA	NA	NA	NA	NA	NA	NA	NA	NA	NA	NA	NA	NA	NA	NA	NA	NA	NA	NA	NA	NA	NA	NA	NA	NA	NA	NA	NA	NA	NA	NA	NA	NA	NA	NA	NA	NA	NA	NA	NA
ENSG00000261435.1	MIR1587	NA	NA	NA	NA	NA	NA	NA	NA	NA	NA	NA	NA	NA	NA	NA	NA	NA	NA	NA	NA	NA	NA	NA	NA	NA	NA	NA	NA	NA	NA	NA	NA	NA	NA	NA	NA	NA	NA	NA	NA	NA	NA	NA	NA	NA	NA	NA	NA
ENSG00000269902.1	RP6-99M1.3	NA	NA	NA	0.422751	-0.190586	0.463437	NA	NA	NA	NA	NA	NA	NA	NA	NA	NA	NA	NA	NA	NA	NA	NA	NA	NA	NA	NA	NA	NA	NA	NA	NA	NA	NA	NA	NA	NA	0.278414	0.131607	0.30686	NA	NA	NA	NA	NA	NA	NA	NA	NA
ENSG00000269993.1	AF003625.3	NA	NA	NA	NA	NA	NA	NA	NA	NA	NA	NA	NA	NA	NA	NA	NA	NA	NA	NA	NA	NA	NA	NA	NA	NA	NA	NA	NA	NA	NA	NA	NA	NA	NA	NA	NA	NA	NA	NA	NA	NA	NA	NA	NA	NA	NA	NA	NA
ENSG00000270012.1	LL0XNC01-7P3.1	0.00384961	-0.164251	0.0130293	0.51046	0.0547885	0.502411	0.407019	-0.0637312	0.714444	0.0191918	-0.148186	0.0956968	0.891185	-0.012709	0.724774	0.551682	-0.0274961	0.541081	0.277715	-0.0934851	0.374292	0.140719	-0.113735	0.948811	0.529572	-0.0343168	0.865076	0.773955	0.0203366	0.81717	0.0595883	-0.104079	0.288956	0.00406428	-0.14396	0.149621	0.756168	-0.0120031	0.517716	0.811365	-0.0215882	0.626162	0.226584	0.071168	0.23237	0.918941	-0.0067611	0.883596
ENSG00000270052.1	WI2-80269A6.1	NA	NA	NA	NA	NA	NA	NA	NA	NA	NA	NA	NA	NA	NA	NA	NA	NA	NA	NA	NA	NA	NA	NA	NA	NA	NA	NA	NA	NA	NA	NA	NA	NA	NA	NA	NA	NA	NA	NA	NA	NA	NA	NA	NA	NA	NA	NA	NA
ENSG00000270069.1	RP6-99M1.2	0.00344276	0.192171	0.0119586	0.516933	-0.0671184	0.505658	0.506795	-0.0976183	0.746198	0.308581	-0.117861	0.397482	0.408208	0.102476	0.565202	0.283222	-0.104801	0.402813	0.0888183	0.189238	0.216345	0.0787488	-0.27021	0.921385	0.499118	0.0970767	0.862552	0.0173982	0.283946	0.348262	0.565613	-0.0452522	0.658204	0.0256962	0.200649	0.312954	0.0368002	0.0954295	0.0912592	0.75138	-0.0390306	0.609025	0.343415	0.125357	0.296192	0.986759	-0.00278987	0.889475
ENSG00000270189.1	RP11-258C19.7	0.908451	-0.00410945	0.508678	0.0403544	0.109973	0.150686	0.535993	0.0291624	0.754922	0.726343	-0.0119904	0.568904	0.283633	0.0547275	0.494163	0.18269	0.0361476	0.324034	0.486969	0.0357832	0.478847	0.334998	-0.0451412	0.972682	0.271556	-0.0457945	0.806478	0.311192	0.047674	0.68628	0.874894	0.00480369	0.742808	0.888694	0.00437147	0.804285	0.527146	-0.025749	0.432771	0.0740807	0.0771446	0.231301	0.044848	0.080458	0.0840105	0.355449	0.0648806	0.793317
ENSG00000270641.1	TSIX	NA	NA	NA	NA	NA	NA	NA	NA	NA	NA	NA	NA	NA	NA	NA	NA	NA	NA	NA	NA	NA	NA	NA	NA	NA	NA	NA	NA	NA	NA	NA	NA	NA	NA	NA	NA	NA	NA	NA	NA	NA	NA	NA	NA	NA	NA	NA	NA
ENSG00000272294.1	RP3-326L13.3	NA	NA	NA	NA	NA	NA	NA	NA	NA	NA	NA	NA	NA	NA	NA	NA	NA	NA	0.542916	-0.0574196	0.502518	0.945499	-0.0146074	0.999558	0.429577	-0.133157	0.850541	NA	NA	NA	NA	NA	NA	NA	NA	NA	NA	NA	NA	NA	NA	NA	NA	NA	NA	NA	NA	NA
[truncated: 41 more columns]
