# Supplementary material for: Landscape of X chromosome inactivation across human tissues
Source: Nature. Author manuscript; Available in PMC 2018 Apr 11. (PMC5685192; doi:10.1038/nature24265)
Supplement: supp_table3 [file NIHMS905235-supplement-supp_table3.xlsx]

## Sheet: Suppl. Table 3
Gene name	Gene ID	Region	Reported XCI status	Effect concordance	Significant tissues	All tissues	Min. q-value
OTC*	ENSG00000036473.6	nonPAR	Variable	1	1	13	0.00945644
ALG13	ENSG00000101901.6	nonPAR	Variable	0.931034	10	29	2.03232e-16
NAA10	ENSG00000102030.11	nonPAR	Variable	0.931034	12	29	1.09614e-23
PIN4*	ENSG00000102309.8	nonPAR	Inactive	0.965517	5	29	0.00102216
IL9R	ENSG00000124334.12	PAR	Variable	1	1	7	0.000274388
CXorf36	ENSG00000147113.12	nonPAR	Inactive	0.961538	5	26	2.56492e-14
ZMAT1	ENSG00000166432.10	nonPAR	Variable	0.931034	1	29	4.51656e-05
CHM	ENSG00000188419.9	nonPAR	Inactive	0.965517	12	29	3.28971e-10
RP11-706O15.3	ENSG00000234449.2	nonPAR	Unknown	1	1	16	1.15222e-05
* None of the tissues reach significance with the strict q-value threshold that takes into account all assessed tissues, i.e. 0.01/13 = 0.00077 (for OTC) or 0.01/29 = 0.00034 (for PIN4)
Reported XCI status refers to the genic XCI status in the combined list from Carrel & Willard (Nature, 2005) and Cotton et al (Genome Biol., 2013)
