# Supplementary material for: Landscape of X chromosome inactivation across human tissues
Source: Nature. Author manuscript; Available in PMC 2018 Apr 11. (PMC5685192; doi:10.1038/nature24265)
Supplement: supp_table4 [file NIHMS905235-supplement-supp_table4.xlsx]

## Sheet: Suppl. Table 4
Filter	Region	GTEX-UPIC	Y117	Y035	Y014	24A
Heterozygous, biallelic, PASS SNP	All	2146639	2226055	36700	36480	26267
	chrX	63762	72251	804	889	481
Exonic	All	70419	80169	22737	22646	16665
	chrX	1252	1457	493	559	303
Unique mappability∗	All	70227	78165	21798	21718	15920
	chrX	1251	1412	461	530	286
AB >= 0.2, GQ >= 40, & DP >= 20	All	68596	77886	18897	19051	14383
	chrX	1203	1384	426	495	262
Unique to protein-coding and lncRNA genes	All	53639	62115	17844	18073	13498
	chrX	863	986	406	469	256
No other SNP within <6bp	All	52013	60545	17422	17666	13144
	chrX	841	964	392	461	252
SNPs within read length from one another -> leave only one	All	46998	58615	17003	17234	12776
	chrX	783	940	388	452	247
ASE sites	All	41188	26823	6897	6915	8735
	chrX	647	377	121	142	149
SNPs with good coverage in RNA-seq (min. 8 reads)	All	28204	NA	NA	NA	NA
	chrX	445	NA	NA	NA	NA
Include only one SNP per gene	chrX	219	NA	NA	NA	NA
SNP expressed in at least two tissues	chrX	187	NA	NA	NA	NA
Remaining after manual curation	chrX	186	376	120	141	148
∗ 75bp mappability for GTEX-UPIC, 25bp mappability for other samples
