# Supplementary material for: Landscape of X chromosome inactivation across human tissues
Source: Nature. Author manuscript; Available in PMC 2018 Apr 11. (PMC5685192; doi:10.1038/nature24265)
Supplement: supp_table6 [file NIHMS905235-supplement-supp_table6.xlsx]

## Sheet: Suppl. Table 6
			Combined ASE states			MAMBA ASE states
Gene ID	Gene name	chr:pos	ESCAPE	HET	INACTIVE	TIS_SPE	NOASE	MODASE	HET0	HET1	SNGASE
ENSG00000101986.8	ABCD1	X:153009197	2.9e-09	0.00047	1	0.00047	7.34e-53	2.9e-09	1.27e-05	0.000457	1
ENSG00000123130.12	ACOT9	X:23722835	1.05e-15	0.00531	0.995	0.00531	1.35e-151	1.05e-15	0.000681	0.00463	0.995
ENSG00000197976.6	AKAP17A	X:1720821	0.997	0.00269	0	0.00269	0.997	5.19e-05	0.00269	1.5e-31	0
ENSG00000126016.9	AMOT	X:112020019	1.88e-06	0.00121	0.999	0.00121	8.47e-27	1.88e-06	4.13e-05	0.00117	0.999
ENSG00000182287.9	AP1S2	X:15848702	0.0056	0.0302	0.964	0.0213	1.31e-30	0.0056	0.000375	0.0299	0.964
ENSG00000184831.9	APOO	X:23925834	0.00367	0.0103	0.986	0.0103	4.16e-08	0.00367	0.000361	0.00993	0.986
ENSG00000089820.11	ARHGAP4	X:153178929	7.91e-26	0.00236	0.998	0.00236	0	7.91e-26	5.87e-06	0.00235	0.998
ENSG00000047648.17	ARHGAP6	X:11156292	3.06e-16	0.000196	1	0.000196	2.03e-131	3.06e-16	8.03e-06	0.000188	1
ENSG00000196440.7	ARMCX4	X:100673943	1.47e-07	0.000685	0.999	0.000683	4.92e-36	1.47e-07	1.43e-05	0.000671	0.999
ENSG00000006756.11	ARSD	X:2832742	0.864	0.136	1.63e-05	0.118	0.0228	0.841	0.134	0.00202	1.63e-05
ENSG00000157399.10	ARSE	X:2852951	0.102	0.898	1.04e-42	0.521	5.65e-36	0.102	0.894	0.00384	1.04e-42
ENSG00000169093.10	ASMTL	X:1546876	0.989	0.0115	0	0.0115	0.00392	0.985	0.0115	2.94e-08	0
ENSG00000071553.12	ATP6AP1	X:153664698	0	2.66e-08	1	2.66e-08	0	0	1.08e-41	2.66e-08	1
ENSG00000182220.9	ATP6AP2	X:40465273	0	1.77e-06	1	1.76e-06	0	0	6.56e-22	1.77e-06	1
ENSG00000085224.16	ATRX	X:77041575	7.51e-06	0.00194	0.998	0.00192	1.92e-22	7.51e-06	3.31e-05	0.00191	0.998
ENSG00000085185.11	BCORL1	X:129190217	4.26e-11	0.000698	0.999	0.000698	3.12e-106	4.26e-11	8.23e-06	0.00069	0.999
ENSG00000133134.7	BEX2	X:102564583	3e-24	9.84e-05	1	9.84e-05	4.96e-275	3e-24	2.72e-06	9.57e-05	1
ENSG00000102409.9	BEX4	X:102471538	0	2.58e-05	1	2.58e-05	0	0	1.45e-07	2.57e-05	1
ENSG00000182492.11	BGN	X:152774423	0	1.28e-08	1	1.28e-08	0	0	2.97e-47	1.28e-08	1
ENSG00000185515.10	BRCC3	X:154351250	3.67e-10	0.00303	0.997	0.00303	6.96e-75	3.67e-10	7.98e-05	0.00295	0.997
ENSG00000010671.11	BTK	X:100610758	7.19e-05	0.000764	0.999	0.000764	2.56e-16	7.19e-05	1.24e-06	0.000762	0.999
ENSG00000169239.8	CA5B	X:15801330	0.694	0.306	8.47e-09	0.129	1.08e-14	0.694	0.242	0.0638	8.47e-09
ENSG00000002586.13	CD99	X:2651566	0.057	0.943	2.02e-42	0.168	0.000846	0.0561	0.94	0.00323	2.02e-42
ENSG00000102225.11	CDK16	X:47078330	0.183	0.268	0.548	0.204	1.27e-17	0.183	0.000139	0.268	0.548
ENSG00000102384.9	CENPI	X:100418235	0.000285	0.0113	0.988	0.0113	4.21e-13	0.000285	0.000693	0.0106	0.988
ENSG00000147400.8	CETN2	X:151995786	0.00103	0.0044	0.995	0.0044	1.86e-10	0.00103	0.000235	0.00416	0.995
ENSG00000126759.8	CFP	X:47487916	4.47e-05	0.0111	0.989	0.0111	1.72e-17	4.47e-05	0.000688	0.0104	0.989
ENSG00000101938.10	CHRDL1	X:109917285	1.32e-39	7.22e-06	1	7.22e-06	0	1.32e-39	1.27e-10	7.22e-06	1
ENSG00000171365.11	CLCN5	X:49859736	1.52e-05	0.00196	0.998	0.00196	2.09e-20	1.52e-05	4.93e-05	0.00191	0.998
ENSG00000165376.6	CLDN2	X:106172882	2.45e-11	1.46e-07	1	1.46e-07	1e-75	2.45e-11	6.67e-27	1.46e-07	1
ENSG00000155962.8	CLIC2	X:154507173	8.97e-07	1	0.000192	0.833	5.63e-80	8.97e-07	0.484	0.516	0.000192
ENSG00000197565.11	COL4A6	X:107399421	0	0.000185	1	0.000185	0	0	2.33e-06	0.000183	1
ENSG00000196741.3	CXorf24	X:47343254	2.24e-06	0.00131	0.999	0.0013	3.22e-26	2.24e-06	5.4e-05	0.00125	0.999
ENSG00000018610.9	CXorf56	X:118672646	1.16e-12	0.000202	1	0.000202	8.03e-135	1.16e-12	2.42e-06	0.0002	1
ENSG00000165168.6	CYBB	X:37672678	2.41e-09	0.000787	0.999	0.000783	1.04e-53	2.41e-09	2.26e-05	0.000764	0.999
ENSG00000169084.8	DHRSX	X:2418538	0.896	0.104	7.26e-06	0.104	0.283	0.613	0.103	0.00102	7.26e-06
ENSG00000082458.7	DLG3	X:69724731	4.37e-17	8.92e-06	1	8.91e-06	4.13e-178	4.37e-17	4.54e-10	8.91e-06	1
ENSG00000198947.10	DMD	X:32380996	4.88e-07	0.000419	1	0.000419	2.65e-40	4.88e-07	2.04e-07	0.000419	1
ENSG00000013563.9	DNASE1L1	X:153633953	3.17e-14	0.000186	1	0.000186	2.65e-134	3.17e-14	3.01e-07	0.000186	1
ENSG00000130741.6	EIF2S3	X:24075862	0.0347	0.965	9.88e-27	0.0501	2.69e-45	0.0347	0.86	0.105	9.88e-27
ENSG00000102034.12	ELF4	X:129199323	3.62e-20	5.6e-06	1	5.6e-06	3.07e-240	3.62e-20	4.36e-12	5.6e-06	1
ENSG00000126767.13	ELK1	X:47497564	1.85e-05	0.00601	0.994	0.00594	2.59e-26	1.85e-05	0.000225	0.00579	0.994
ENSG00000185010.9	F8	X:154064200	5.31e-10	0.00365	0.996	0.00365	3.11e-83	5.31e-10	2.07e-06	0.00364	0.996
ENSG00000165591.6	FAAH2	X:57515439	3.83e-09	0.000841	0.999	0.00084	4.74e-63	3.83e-09	1.77e-05	0.000823	0.999
ENSG00000203950.6	FAM127B	X:134185997	0	5.6e-05	1	5.6e-05	0	0	8.39e-09	5.6e-05	1
ENSG00000212747.3	FAM127C	X:134156121	1.22e-24	9.23e-05	1	9.23e-05	6.59e-222	1.22e-24	1.7e-06	9.06e-05	1
ENSG00000130054.4	FAM155B	X:68751721	0.00615	0.0104	0.983	0.0104	3.17e-07	0.00615	0.000211	0.0102	0.983
ENSG00000123575.8	FAM199X	X:103438266	1.99e-13	7.26e-05	1	7.25e-05	1.6e-99	1.99e-13	1.27e-07	7.25e-05	1
ENSG00000071889.12	FAM3A	X:153734633	0	0.000644	0.999	0.000644	0	0	1.66e-14	0.000644	0.999
ENSG00000022267.12	FHL1	X:135293082	0	1	2.23e-89	1.01e-39	0	0	1	4.2e-12	2.23e-89
ENSG00000196924.10	FLNA	X:153579448	0	0.473	0.527	0.379	0	0	0.00041	0.472	0.527
ENSG00000147234.6	FRMPD3	X:106847198	0.00017	0.003	0.997	0.003	2.86e-14	0.00017	0.000131	0.00287	0.997
ENSG00000165775.13	FUNDC2	X:154279461	0.00017	0.00236	0.997	0.00236	2.86e-14	0.00017	6.63e-05	0.0023	0.997
ENSG00000160219.7	GAB3	X:153904473	2.34e-14	0.00036	1	0.00036	4.12e-110	2.34e-14	1.61e-05	0.000344	1
ENSG00000102287.12	GABRE	X:151123384	1.37e-22	2.72e-05	1	2.72e-05	2.12e-215	1.37e-22	5.44e-09	2.72e-05	1
ENSG00000203879.7	GDI1	X:153671065	0	1.98e-07	1	1.98e-07	0	0	8.58e-30	1.98e-07	1
ENSG00000102393.5	GLA	X:100662901	6.19e-06	0.00135	0.999	0.00134	5.03e-23	6.19e-06	5.15e-05	0.0013	0.999
ENSG00000076716.7	GPC4	X:132549013	7.56e-17	0.000237	1	0.000237	9.37e-153	7.56e-17	4.53e-07	0.000236	1
ENSG00000046653.10	GPM6B	X:13789349	0.968	0.0324	2.46e-09	0.0163	3.04e-35	0.968	0.0106	0.0218	2.46e-09
ENSG00000068400.9	GRIPAP1	X:48847497	9.18e-12	0.00243	0.998	0.00243	9.14e-94	9.18e-12	6.17e-05	0.00237	0.998
ENSG00000189369.7	GSPT2	X:51486659	1.37e-05	0.00184	0.998	0.00184	1.07e-20	1.37e-05	9.37e-05	0.00175	0.998
ENSG00000178605.8	GTPBP6	X:221665	0.81	0.19	0	0.0681	6.94e-11	0.81	0.19	9.5e-05	0
ENSG00000056998.14	GYG2	X:2799479	2.67e-05	1	1.14e-22	0.00121	1.05e-12	2.67e-05	0.946	0.0539	1.14e-22
ENSG00000172534.9	HCFC1	X:153218365	1.58e-08	0.000817	0.999	0.000817	7.41e-103	1.58e-08	3.72e-06	0.000813	0.999
ENSG00000130021.9	HDHD1	X:6968011	0.981	0.0195	5.12e-84	0.019	1.49e-07	0.981	0.0191	0.000332	5.12e-84
ENSG00000029993.10	HMGB3	X:150156870	1.29e-13	0.000309	1	0.000309	1.19e-101	1.29e-13	1.23e-05	0.000297	1
ENSG00000126945.8	HNRNPH2	X:100668489	1.1e-59	1.6e-07	1	1.6e-07	0	1.1e-59	1.18e-15	1.6e-07	1
ENSG00000171004.13	HS6ST2	X:131760779	1.18e-07	0.000618	0.999	0.00061	6.76e-37	1.18e-07	2.94e-06	0.000615	0.999
ENSG00000086758.11	HUWE1	X:53641647	3.28e-09	0.000525	0.999	0.000524	2.7e-52	3.28e-09	4.61e-06	0.000521	0.999
ENSG00000010404.13	IDS	X:148561332	1.71e-49	8.44e-06	1	8.44e-06	0	1.71e-49	2.39e-12	8.44e-06	1
ENSG00000185291.6	IL3RA	X:1501471	0.955	0.0446	1.43e-191	0.0362	0.875	0.0806	0.0446	7.44e-07	1.43e-191
ENSG00000184216.7	IRAK1	X:153284192	6.75e-23	6.05e-05	1	6.05e-05	9.8e-252	6.75e-23	2.14e-06	5.84e-05	1
ENSG00000102221.9	JADE3	X:46920599	0.000117	0.00276	0.997	0.00276	3.78e-15	0.000117	7.74e-05	0.00269	0.997
ENSG00000011201.6	KAL1	X:8497510	2.5e-12	1	1.38e-89	0.999	2.5e-12	4.68e-15	0.051	0.949	1.38e-89
ENSG00000102349.10	KLF8	X:56295245	3.6e-05	0.000938	0.999	0.000938	4.52e-18	3.6e-05	4.29e-06	0.000934	0.999
ENSG00000102271.9	KLHL4	X:86922086	0.00192	0.00507	0.993	0.00507	2.78e-09	0.00192	2.53e-05	0.00504	0.993
ENSG00000005893.11	LAMP2	X:119571541	0	5.99e-06	1	5.99e-06	0	0	2.1e-09	5.99e-06	1
ENSG00000182195.6	LDOC1	X:140270418	0	5.08e-05	1	5.08e-05	0	0	6.74e-07	5.01e-05	1
ENSG00000196972.6	LINC00087	X:134229251	1.1e-06	0.00378	0.996	0.00378	6.83e-37	1.1e-06	0.000113	0.00367	0.996
ENSG00000236871.2	LINC00106	X:1516114	0.945	0.0553	1.72e-07	0.0551	0.232	0.713	0.0552	5.52e-05	1.72e-07
ENSG00000130224.10	LRCH2	X:114346258	2.29e-07	0.000275	1	0.000275	2.62e-34	2.29e-07	3.3e-07	0.000275	1
ENSG00000179222.13	MAGED1	X:51645065	3.71e-09	0.00048	1	0.000479	9.95e-52	3.71e-09	1.68e-05	0.000463	1
ENSG00000189221.5	MAOA	X:43591036	0	3.29e-07	1	3.29e-07	0	0	1.19e-14	3.29e-07	1
ENSG00000129680.11	MAP7D3	X:135299858	2.62e-08	1	0.000426	0.988	7.93e-51	2.62e-08	0.758	0.242	0.000426
ENSG00000169057.15	MECP2	X:153292180	7.1e-12	0.000341	1	0.000341	4.27e-95	7.1e-12	8.71e-06	0.000332	1
ENSG00000184634.11	MED12	X:70349947	4.21e-19	4.53e-05	1	4.53e-05	3.71e-163	4.21e-19	1e-07	4.52e-05	1
ENSG00000180182.6	MED14	X:40510773	2e-09	0.000271	1	0.000271	1.43e-115	2e-09	1.5e-06	0.00027	1
ENSG00000101871.10	MID1	X:10413938	4.3e-19	9.62e-05	1	9.62e-05	8.76e-178	4.3e-19	5.27e-08	9.61e-05	1
ENSG00000223749.3	MIR503HG	X:133678852	1.08e-15	0.000384	1	0.000383	3.08e-125	1.08e-15	8.42e-06	0.000375	1
ENSG00000169446.4	MMGT1	X:135046818	1.4e-09	0.000147	1	0.000147	3.01e-56	1.4e-09	1.31e-07	0.000147	1
ENSG00000101928.8	MOSPD1	X:134022943	4.1e-07	0.00355	0.996	0.00355	5.83e-49	4.1e-07	4.29e-05	0.00351	0.996
ENSG00000130830.10	MPP1	X:154020114	0.000103	0.00435	0.996	0.00435	1.92e-15	0.000103	4.53e-05	0.0043	0.996
ENSG00000063601.12	MTMR1	X:149904115	0.00437	0.00608	0.99	0.00608	8.21e-08	0.00437	0.0003	0.00578	0.99
ENSG00000101825.7	MXRA5	X:3228891	0.0242	0.159	0.817	0.0792	6.02e-22	0.0242	0.053	0.106	0.817
ENSG00000102030.11	NAA10	X:153196345	3.37e-09	0.000627	0.999	0.000627	7.97e-161	3.37e-09	3.19e-08	0.000627	0.999
ENSG00000186462.7	NAP1L2	X:72434377	4.24e-07	0.00105	0.999	0.00105	5.29e-32	4.24e-07	2.94e-05	0.00102	0.999
ENSG00000186310.9	NAP1L3	X:92927634	3.83e-08	0.00136	0.999	0.00136	1.75e-41	3.83e-08	7.11e-05	0.00129	0.999
ENSG00000146938.10	NLGN4X	X:5808871	0.217	0.783	2.6e-05	0.269	0.000207	0.217	0.599	0.184	2.6e-05
ENSG00000147140.11	NONO	X:70518246	0	7.39e-06	1	7.39e-06	0	0	4.28e-09	7.39e-06	1
ENSG00000147383.6	NSDHL	X:152018832	4.78e-10	0.000548	0.999	0.000547	2.65e-61	4.78e-10	1.92e-05	0.000528	0.999
ENSG00000122824.6	NUDT10	X:51076018	0.00875	0.0147	0.977	0.0147	1.22e-06	0.00875	0.000749	0.014	0.977
ENSG00000198088.6	NUP62CL	X:106396455	0.00225	0.00541	0.992	0.00541	5.48e-09	0.00225	2.7e-05	0.00538	0.992
ENSG00000147206.12	NXF3	X:102335857	0.000663	0.00471	0.995	0.00471	2.44e-11	0.000663	4.59e-05	0.00466	0.995
ENSG00000122126.11	OCRL	X:128724525	6.87e-23	5.23e-05	1	5.23e-05	1.03e-203	6.87e-23	1.11e-06	5.12e-05	1
ENSG00000046651.10	OFD1	X:13752895	0.711	0.286	0.00302	0.286	7.8e-05	0.711	0.178	0.108	0.00302
ENSG00000079482.11	OPHN1	X:67263844	8.41e-09	0.000426	1	0.000426	4.85e-48	8.41e-09	6.86e-06	0.000419	1
ENSG00000182162.5	P2RY8	X:1582737	0.649	0.351	5.36e-106	0.32	0.648	0.00075	0.351	0.000235	5.36e-106
ENSG00000102109.7	PCSK1N	X:48690416	6.81e-10	0.000543	0.999	0.000542	1.27e-59	6.81e-10	5.39e-06	0.000538	0.999
ENSG00000067840.8	PDZD4	X:153069506	8.55e-13	0.000211	1	0.000211	2.69e-92	8.55e-13	2.26e-06	0.000209	1
ENSG00000156531.12	PHF6	X:133561242	1.89e-13	0.000249	1	0.000249	8.68e-100	1.89e-13	4.57e-06	0.000244	1
ENSG00000044446.7	PHKA2	X:18926099	5.18e-24	1.1e-05	1	1.1e-05	2.02e-215	5.18e-24	1.33e-09	1.1e-05	1
ENSG00000165195.9	PIGA	X:15338002	1.86e-09	0.00605	0.994	0.00603	1.19e-66	1.86e-09	0.000519	0.00553	0.994
ENSG00000087842.6	PIR	X:15415583	3.83e-08	0.000593	0.999	0.000593	1.75e-41	3.83e-08	1.66e-05	0.000576	0.999
ENSG00000182378.8	PLCXD1	X:216845	0.856	0.144	5.25e-113	0.0809	0.855	0.000851	0.144	4.05e-07	5.25e-113
ENSG00000198753.7	PLXNB3	X:153041544	2.1e-12	0.000684	0.999	0.000684	1.83e-122	2.1e-12	1.18e-05	0.000672	0.999
ENSG00000006757.7	PNPLA4	X:7867435	0.942	0.0576	1.16e-47	0.0485	0.907	0.0359	0.0575	9.27e-05	1.16e-47
ENSG00000124429.13	POF1B	X:84563135	0.0031	0.01	0.987	0.01	2.11e-08	0.0031	0.000359	0.00966	0.987
ENSG00000167393.12	PPP2R3B	X:295132	0.992	0.00802	3.94e-204	0.00802	0.991	0.000786	0.00802	6.11e-10	3.94e-204
ENSG00000183943.5	PRKX	X:3524309	0.909	0.0912	0	0.0673	1.35e-22	0.909	0.0883	0.00286	0
ENSG00000130032.11	PRRG3	X:150873243	0.000132	0.00262	0.997	0.00261	7.42e-15	0.000132	0.000107	0.00251	0.997
ENSG00000165186.9	PTCHD1	X:23419322	0.00515	0.0131	0.982	0.0131	1.61e-07	0.00515	0.000715	0.0124	0.982
ENSG00000155961.4	RAB39B	X:154488432	0.00368	0.00704	0.989	0.00704	4.17e-08	0.00368	4.86e-05	0.00699	0.989
ENSG00000102054.13	RBBP7	X:16888264	4.05e-07	0.448	0.552	0.00113	3.22e-300	4.05e-07	7.84e-06	0.448	0.552
ENSG00000102317.13	RBM3	X:48435928	4.86e-180	1.42e-08	1	1.42e-08	0	4.86e-180	5.53e-39	1.42e-08	1
ENSG00000089682.12	RBM41	X:106308293	1.09e-08	0.000572	0.999	0.000572	6.65e-47	1.09e-08	1.73e-05	0.000555	0.999
ENSG00000102032.8	RENBP	X:153207037	2.47e-19	0.00305	0.997	0.00283	4.11e-239	2.47e-19	2.87e-06	0.00305	0.997
ENSG00000169891.13	REPS2	X:17171300	6.85e-10	0.00227	0.998	0.00227	6.85e-82	6.85e-10	1.75e-06	0.00227	0.998
ENSG00000158423.12	RIBC1	X:53457622	0.027	0.0281	0.945	0.0279	7.62e-08	0.027	0.00108	0.027	0.945
ENSG00000228906.1	RP13-216E22.4	X:73168861	0.775	0.224	0.0011	0.224	0.125	0.651	0.197	0.0268	0.0011
ENSG00000156313.8	RPGR	X:38132996	7.52e-06	0.00163	0.998	0.00162	1.92e-22	7.52e-06	5.64e-05	0.00157	0.998
ENSG00000147403.12	RPL10	X:153629155	0	0.149	0.851	0.149	0	0	7.37e-142	0.149	0.851
ENSG00000198034.6	RPS4X	X:71494019	0.354	0.646	8.96e-218	0.575	4.4e-12	0.354	0.575	0.0711	8.96e-218
ENSG00000177189.8	RPS6KA3	X:20171074	1.1e-14	0.00013	1	0.00013	5.32e-128	1.1e-14	1.61e-06	0.000128	1
ENSG00000122122.9	SASH3	X:128927890	8.16e-27	0.0136	0.986	0.0136	9.39E-318	8.16e-27	2.67e-05	0.0136	0.986
ENSG00000126903.11	SLC10A3	X:153718872	8.09e-05	0.00195	0.998	0.00193	5.01e-16	8.09e-05	2.81e-05	0.00193	0.998
ENSG00000077713.14	SLC25A43	X:118587321	3.15e-16	8.88e-05	1	8.88e-05	3.13e-168	3.15e-16	2.38e-06	8.65e-05	1
ENSG00000169100.8	SLC25A6	X:1508324	4.91e-05	1	0	0.000174	8.34e-06	4.08e-05	1	2.35e-127	0
ENSG00000102100.10	SLC35A2	X:48761251	1.52e-21	0.000285	1	0.000285	1.39e-216	1.52e-21	6.39e-08	0.000285	1
ENSG00000087916.7	SLC6A14	X:115590829	4.65e-06	0.00223	0.998	0.00223	6.75e-24	4.65e-06	5.74e-06	0.00222	0.998
ENSG00000102038.11	SMARCA1	X:128657376	4.25e-10	0.00033	1	0.000329	7.31e-62	4.25e-10	4.6e-06	0.000325	1
ENSG00000072501.13	SMC1A	X:53449568	0.991	0.00843	0.000488	0.00758	1.25e-13	0.991	0.00342	0.00501	0.000488
ENSG00000184785.4	SMIM10	X:134125475	1.74e-19	0.000123	1	0.000123	2.38e-167	1.74e-19	3.96e-07	0.000122	1
ENSG00000102172.11	SMS	X:21958851	8.51e-12	0.000606	0.999	0.000605	6.33e-81	8.51e-12	2.58e-05	0.00058	0.999
ENSG00000147164.7	SNX12	X:70279492	3.12e-47	2.31e-06	1	2.31e-06	0	3.12e-47	6.86e-11	2.31e-06	1
ENSG00000187808.3	SOWAHD	X:118893137	9.13e-05	0.00204	0.998	0.00204	9.83e-16	9.13e-05	6.35e-05	0.00198	0.998
ENSG00000186787.7	SPIN2B	X:57147944	0.000103	0.00287	0.997	0.00283	1.93e-15	0.000103	0.000112	0.00275	0.997
ENSG00000186767.5	SPIN4	X:62567877	3.83e-08	0.000745	0.999	0.000744	1.75e-41	3.83e-08	2.77e-05	0.000717	0.999
ENSG00000168939.6	SPRY3	X:155009856	0.0126	0.0166	0.971	0.0166	4.72e-06	0.0126	0.000837	0.0158	0.971
ENSG00000184343.6	SRPK3	X:153049535	1.43e-12	0.000688	0.999	0.000688	2.61e-103	1.43e-12	2.5e-05	0.000663	0.999
ENSG00000180879.9	SSR4	X:153061556	3.93e-24	5.85e-05	1	5.85e-05	9.15e-244	3.93e-24	2.11e-06	5.64e-05	1
ENSG00000130052.9	STARD8	X:67944484	6.34e-17	9.89e-05	1	9.88e-05	4.4e-139	6.34e-17	4.53e-07	9.84e-05	1
ENSG00000101846.6	STS	X:7272225	0.0397	0.96	1.74e-225	0.00656	1.05e-12	0.0397	0.942	0.0181	1.74e-225
ENSG00000147133.11	TAF1	X:70684777	9.87e-14	0.00228	0.998	0.00228	6.52e-117	9.87e-14	4.04e-05	0.00224	0.998
ENSG00000102125.11	TAZ	X:153649813	9.74e-41	2.15e-06	1	2.15e-06	0	9.74e-41	8.45e-17	2.15e-06	1
ENSG00000068354.11	TBC1D25	X:48418659	4.05e-20	2.95e-05	1	2.95e-05	3.28e-174	4.05e-20	5.02e-08	2.95e-05	1
ENSG00000101849.11	TBL1X	X:9686187	4.09e-11	0.000686	0.999	0.000685	9.61e-201	4.09e-11	5.19e-08	0.000686	0.999
ENSG00000133142.13	TCEAL4	X:102842041	0	5.71e-06	1	5.71e-06	0	0	2.13e-09	5.71e-06	1
ENSG00000176896.7	TCEANC	X:13682577	0.0344	0.76	0.206	0.508	5.53e-20	0.0344	0.337	0.423	0.206
ENSG00000126768.8	TIMM17B	X:48751471	0	1.69e-05	1	1.69e-05	0	0	6.68e-08	1.69e-05	1
ENSG00000102265.7	TIMP1	X:47444985	0	1	0.000135	0.217	0	0	1.24e-18	1	0.000135
ENSG00000157600.7	TMEM164	X:109419165	3.17e-19	4.2e-05	1	4.2e-05	3.11e-179	3.17e-19	7.89e-08	4.19e-05	1
ENSG00000177854.7	TMEM187	X:153248248	7.05e-12	0.0543	0.946	0.0377	4.07e-133	7.05e-12	1.63e-05	0.0542	0.946
ENSG00000147027.3	TMEM47	X:34674970	8.4e-10	0.000656	0.999	0.000656	8.18e-81	8.4e-10	2.82e-05	0.000628	0.999
ENSG00000205542.6	TMSB4X	X:12995343	6.33e-30	4.58e-06	1	4.58e-06	0	6.33e-30	2.17e-11	4.58e-06	1
ENSG00000196459.9	TRAPPC2	X:13731474	0.971	0.0291	2.93e-07	0.0129	1.04e-60	0.971	0.00402	0.0251	2.93e-07
ENSG00000188917.10	TRMT2B	X:100276147	6.55e-12	0.00223	0.998	0.00223	1.56e-106	6.55e-12	0.000128	0.0021	0.998
ENSG00000158526.7	TSR2	X:54471164	0	1.66e-06	1	1.66e-06	0	0	4.67e-12	1.66e-06	1
ENSG00000130985.12	UBA1	X:47058684	4.13e-06	1	5.6e-96	2e-07	1.01e-221	4.13e-06	1.61e-08	1	5.6e-96
ENSG00000102226.5	USP11	X:47107071	8.76e-17	1	1.91e-06	1	2.24e-164	8.76e-17	0.0568	0.943	1.91e-06
ENSG00000124486.8	USP9X	X:41055609	0.00812	0.7	0.292	0.658	4.21e-14	0.00812	0.116	0.584	0.292
ENSG00000155959.6	VBP1	X:154467457	1.71e-25	0.000151	1	0.000151	1.42e-268	1.71e-25	1.37e-08	0.000151	1
ENSG00000160131.9	VMA21	X:150575598	3.34e-12	0.000203	1	0.000203	1.51e-85	3.34e-12	3.52e-06	0.0002	1
ENSG00000101940.13	WDR13	X:48456223	3.46e-14	5.32e-05	1	5.32e-05	3.76e-144	3.46e-14	1.43e-07	5.3e-05	1
ENSG00000047644.13	WWC3	X:10112338	1.14e-38	4.82e-06	1	4.82e-06	0	1.14e-38	2.74e-10	4.82e-06	1
ENSG00000101966.8	XIAP	X:123047282	5.65e-25	0.000203	1	0.000203	2.04e-252	5.65e-25	1.87e-08	0.000203	1
ENSG00000229807.5	XIST	X:73041547	2.68e-125	6.56e-07	1	6.56e-07	0	2.68e-125	5.67e-13	6.56e-07	1
ENSG00000214717.5	ZBED1	X:2404749	0.395	0.605	5.00E-324	0.499	5.41e-20	0.395	0.605	1.09e-11	5.00E-324
ENSG00000177485.6	ZBTB33	X:119392013	1.63e-15	0.527	0.473	0.508	6.2e-166	1.63e-15	0.00806	0.519	0.473
ENSG00000126970.11	ZC4H2	X:64136374	1.03e-06	0.00106	0.999	0.00106	7.96e-29	1.03e-06	3.8e-05	0.00102	0.999
ENSG00000188706.8	ZDHHC9	X:128977785	3.24e-11	0.000459	1	0.000459	2.38e-74	3.24e-11	1.81e-05	0.000441	1
ENSG00000005889.11	ZFX	X:24231009	0.979	0.0207	0	0.0187	1.28e-19	0.979	0.0206	6.25e-05	0
ENSG00000063587.12	ZNF275	X:152616081	1.19e-10	0.000243	1	0.000243	5.4e-68	1.19e-10	6.3e-06	0.000237	1
ENSG00000173275.8	ZNF449	X:134494512	2.05e-12	0.00055	0.999	0.00055	1.84e-101	2.05e-12	3e-07	0.00055	0.999
ENSG00000186376.10	ZNF75D	X:134420028	5.87e-17	2.61e-05	1	2.61e-05	5.34e-154	5.87e-17	4.5e-09	2.61e-05	1
ENSG00000169249.8	ZRSR2	X:15838366	0.988	0.0121	1.59e-82	0.0119	1.72e-36	0.988	0.0117	0.000405	1.59e-82
ENSG00000198455.3	ZXDB	X:57622607	1.85e-11	0.000301	1	0.000301	4.26e-77	1.85e-11	8.38e-06	0.000293	1
