# Supplementary material for: Landscape of X chromosome inactivation across human tissues
Source: Nature. Author manuscript; Available in PMC 2018 Apr 11. (PMC5685192; doi:10.1038/nature24265)
Supplement: supp_table7 [file NIHMS905235-supplement-supp_table7.xlsx]

## Sheet: Suppl. Table 7
Reported XCI status	XCI ASE state	Estimate	Std. Error	Pr(>|t|)
escape	ESCAPE	0.984414	0.0842563	1.27386e-23
escape	HET	0.566257	0.108163	4.73441e-07
escape	INACTIVE	-0.774328	0.0550028	1.72723e-30
escape	TIS_SPE	0.584987	0.179628	0.00135665
variable	ESCAPE	-0.113622	0.0770429	0.142086
variable	HET	0.0200773	0.0800692	0.802305
variable	INACTIVE	0.0484543	0.0553006	0.382137
variable	TIS_SPE	-0.0870041	0.127128	0.494648
inactive	ESCAPE	-0.870791	0.10515	3.2024e-14
inactive	HET	-0.586334	0.120366	2.4912e-06
inactive	INACTIVE	0.725874	0.0696079	4.6101e-20
inactive	TIS_SPE	-0.497982	0.200488	0.013949
Reported XCI status refers to the genic XCI status in the combined list from Carrel & Willard (Nature, 2005) and Cotton et al (Genome Biol., 2013)
