# Supplementary material for: Landscape of X chromosome inactivation across human tissues
Source: Nature. Author manuscript; Available in PMC 2018 Apr 11. (PMC5685192; doi:10.1038/nature24265)
Supplement: supp_table8 [file NIHMS905235-supplement-supp_table8.xlsx]

## Sheet: Suppl. Table 8
Sample	Gene name	Gene ID	Xa count	Xi count	Total count	Xa to total expression	Lower CI	Upper CI	P-value	q-value
Y117	ACOT9	ENSG00000123130.12	22	0	22	1	0.845627	1	1	1
Y117	AIFM1	ENSG00000156709.9	153	0	153	1	0.976178	1	1	1
Y117	APOO	ENSG00000184831.9	35	0	35	1	0.899968	1	1	1
Y117	ARMCX2	ENSG00000184867.9	84	0	84	1	0.957035	1	1	1
Y117	ASMTL	ENSG00000169093.10	149	168	317	0.470032	0.414018	0.526611	1.13883e-177	3.72017e-176
Y117	ATP11C	ENSG00000101974.10	45	0	45	1	0.921295	1	1	1
Y117	ATP6AP1	ENSG00000071553.12	250	1	251	0.996016	0.978003	0.999899	0.998262	1
Y117	ATP6AP2	ENSG00000182220.9	1141	4	1145	0.996507	0.99108	0.999047	1	1
Y117	BEX4	ENSG00000102409.9	29	0	29	1	0.880555	1	1	1
Y117	BTK	ENSG00000010671.11	123	0	123	1	0.970454	1	1	1
Y117	CD99	ENSG00000002586.13	108	62	170	0.635294	0.558133	0.707648	5.55988e-54	9.08114e-53
Y117	CD99L2	ENSG00000102181.15	78	0	78	1	0.953808	1	1	1
Y117	CENPI	ENSG00000102384.9	23	0	23	1	0.851815	1	1	1
Y117	CHM	ENSG00000188419.9	24	0	24	1	0.857526	1	1	1
Y117	CLIC2	ENSG00000155962.8	88	1	89	0.988764	0.938982	0.999716	0.894946	1
Y117	CYBB	ENSG00000165168.6	64	0	64	1	0.943991	1	1	1
Y117	CYSLTR1	ENSG00000173198.4	52	0	52	1	0.931518	1	1	1
Y117	DDX26B	ENSG00000165359.10	8	0	8	1	0.630583	1	1	1
Y117	DIAPH2	ENSG00000147202.13	11	0	11	1	0.715086	1	1	1
Y117	DNASE1L1	ENSG00000013563.9	16	0	16	1	0.794093	1	1	1
Y117	DOCK11	ENSG00000147251.11	37	0	37	1	0.905109	1	1	1
Y117	EIF1AX	ENSG00000173674.6	10	5	15	0.666667	0.383804	0.881759	2.37726e-05	0.000194143
Y117	ELF4	ENSG00000102034.12	30	0	30	1	0.884297	1	1	1
Y117	ELK1	ENSG00000126767.13	57	0	57	1	0.937333	1	1	1
Y117	ENOX2	ENSG00000165675.12	8	0	8	1	0.630583	1	1	1
Y117	ERCC6L	ENSG00000186871.5	24	0	24	1	0.857526	1	1	1
Y117	FAM104B	ENSG00000182518.9	38	3	41	0.926829	0.800754	0.984649	0.0826052	0.35197
Y117	FAM122B	ENSG00000156504.12	36	0	36	1	0.902606	1	1	1
Y117	FAM127A	ENSG00000134590.9	29	0	29	1	0.880555	1	1	1
Y117	FAM3A	ENSG00000071889.12	32	0	32	1	0.891119	1	1	1
Y117	FLNA	ENSG00000196924.10	162	0	162	1	0.977486	1	1	1
Y117	FTSJ1	ENSG00000068438.10	73	0	73	1	0.950723	1	1	1
Y117	FTX	ENSG00000230590.3	141	11	152	0.927632	0.874203	0.963322	0.00164083	0.00805153
Y117	G6PD	ENSG00000160211.11	37	0	37	1	0.905109	1	1	1
Y117	GDI1	ENSG00000203879.7	12	0	12	1	0.735352	1	1	1
Y117	GLA	ENSG00000102393.5	106	0	106	1	0.965798	1	1	1
Y117	GPR174	ENSG00000147138.1	79	8	87	0.908046	0.826831	0.95946	0.00154403	0.00805153
Y117	GSPT2	ENSG00000189369.7	26	0	26	1	0.867725	1	1	1
Y117	GTPBP6	ENSG00000178605.8	26	17	43	0.604651	0.4441	0.750232	1.31793e-16	1.17416e-15
Y117	HDAC8	ENSG00000147099.15	29	0	29	1	0.880555	1	1	1
Y117	IDS	ENSG00000010404.13	68	1	69	0.985507	0.921876	0.999633	0.825692	1
Y117	IL3RA	ENSG00000185291.6	23	5	28	0.821429	0.631067	0.939357	0.000593378	0.00387673
Y117	JPX	ENSG00000225470.2	16	4	20	0.8	0.563386	0.942666	0.00137276	0.00791354
Y117	KDM6A	ENSG00000147050.10	1	19	20	0.05	0.00126509	0.248733	7.10315e-30	8.70136e-29
Y117	KLF8	ENSG00000102349.10	30	0	30	1	0.884297	1	1	1
Y117	LAMP2	ENSG00000005893.11	30	0	30	1	0.884297	1	1	1
Y117	MAGED1	ENSG00000179222.13	112	0	112	1	0.9676	1	1	1
Y117	MAGED2	ENSG00000102316.12	278	0	278	1	0.986818	1	1	1
Y117	MAP7D3	ENSG00000129680.11	41	1	42	0.97619	0.874341	0.999397	0.654702	1
Y117	MSL3	ENSG00000005302.13	27	6	33	0.818182	0.645399	0.930212	0.000151211	0.00105848
Y117	MTMR1	ENSG00000063601.12	26	0	26	1	0.867725	1	1	1
Y117	NXT2	ENSG00000101888.7	37	0	37	1	0.905109	1	1	1
Y117	OGT	ENSG00000147162.9	122	0	122	1	0.970216	1	1	1
Y117	P2RY8	ENSG00000182162.5	200	273	473	0.422833	0.37786	0.468776	8.85471e-302	4.33881e-300
Y117	PDHA1	ENSG00000131828.9	402	0	402	1	0.990866	1	1	1
Y117	PGRMC1	ENSG00000101856.8	104	0	104	1	0.965152	1	1	1
Y117	PHF6	ENSG00000156531.12	81	0	81	1	0.95548	1	1	1
Y117	PJA1	ENSG00000181191.11	34	0	34	1	0.897182	1	1	1
Y117	PLCXD1	ENSG00000182378.8	25	51	76	0.328947	0.22543	0.446257	8.30947e-63	1.62866e-61
Y117	PORCN	ENSG00000102312.16	37	0	37	1	0.905109	1	1	1
Y117	PPP2R3B	ENSG00000167393.12	7	3	10	0.7	0.347547	0.93326	0.00164317	0.00805153
Y117	PRPS2	ENSG00000101911.8	93	0	93	1	0.961111	1	1	1
Y117	RAB39B	ENSG00000155961.4	35	0	35	1	0.899968	1	1	1
Y117	RBBP7	ENSG00000102054.13	21	6	27	0.777778	0.577417	0.913783	4.59541e-05	0.000346423
Y117	RBM3	ENSG00000102317.13	936	0	936	1	0.996067	1	1	1
Y117	RBM41	ENSG00000089682.12	42	0	42	1	0.915916	1	1	1
Y117	RBMX	ENSG00000147274.10	130	1	131	0.992366	0.958203	0.999807	0.963725	1
Y117	RP2	ENSG00000102218.5	17	0	17	1	0.804936	1	1	1
Y117	RPL10	ENSG00000147403.12	218	4	222	0.981982	0.954512	0.995069	0.807468	1
Y117	RPL36A	ENSG00000241343.5	13	0	13	1	0.752947	1	1	1
Y117	RPL39	ENSG00000198918.7	12	1	13	0.923077	0.639703	0.998054	0.280452	1
Y117	SASH3	ENSG00000122122.9	276	0	276	1	0.986723	1	1	1
Y117	SLC25A5	ENSG00000005022.5	6177	14	6191	0.997739	0.996209	0.998763	1	1
Y117	SLC25A6	ENSG00000169100.8	8	14	22	0.363636	0.171979	0.593423	9.86279e-18	9.66554e-17
Y117	SNX12	ENSG00000147164.7	43	2	45	0.955556	0.848507	0.994572	0.310678	1
Y117	SPIN2B	ENSG00000186787.7	11	0	11	1	0.715086	1	1	1
Y117	TBC1D25	ENSG00000068354.11	32	0	32	1	0.891119	1	1	1
Y117	TBL1X	ENSG00000101849.11	41	0	41	1	0.913956	1	1	1
Y117	TLR7	ENSG00000196664.4	74	0	74	1	0.951372	1	1	1
Y117	TRAPPC2	ENSG00000196459.9	32	3	35	0.914286	0.769425	0.981962	0.056512	0.251735
Y117	TRMT2B	ENSG00000188917.10	8	0	8	1	0.630583	1	1	1
Y117	TSR2	ENSG00000158526.7	91	0	91	1	0.960274	1	1	1
Y117	TXLNG	ENSG00000086712.8	92	44	136	0.676471	0.590951	0.754112	3.67392e-36	5.14349e-35
Y117	UBA1	ENSG00000130985.12	594	77	671	0.885246	0.858673	0.908369	5.36589e-28	5.84286e-27
Y117	UPRT	ENSG00000094841.9	115	0	115	1	0.968432	1	1	1
Y117	USP11	ENSG00000102226.5	30	0	30	1	0.884297	1	1	1
Y117	USP9X	ENSG00000124486.8	71	8	79	0.898734	0.810181	0.955257	0.000821506	0.00503173
Y117	WDR44	ENSG00000131725.9	9	0	9	1	0.663733	1	1	1
Y117	WWC3	ENSG00000047644.13	46	0	46	1	0.922938	1	1	1
Y117	XIAP	ENSG00000101966.8	40	3	43	0.930233	0.809393	0.985375	0.0922651	0.376749
Y117	XIST	ENSG00000229807.5	2	1340	1342	0.00149031	0.000180535	0.00537305	0	0
Y117	ZBED1	ENSG00000214717.5	76	93	169	0.449704	0.373224	0.527979	2.97526e-101	7.28939e-100
Y117	ZBTB33	ENSG00000177485.6	39	0	39	1	0.909749	1	1	1
Y117	ZC4H2	ENSG00000126970.11	74	0	74	1	0.951372	1	1	1
Y117	ZFX	ENSG00000005889.11	46	5	51	0.901961	0.785855	0.967394	0.00883457	0.041228
Y117	ZNF41	ENSG00000147124.8	10	0	10	1	0.691503	1	1	1
Y117	ZNF674-AS1	ENSG00000230844.2	29	0	29	1	0.880555	1	1	1
Y117	ZNF75D	ENSG00000186376.10	12	0	12	1	0.735352	1	1	1
Y014	ACOT9	ENSG00000123130.12	50	0	50	1	0.928878	1	1	1
Y014	AP1S2	ENSG00000182287.9	7	7	14	0.5	0.230361	0.769639	1.79457e-08	8.15714e-08
Y014	APOO	ENSG00000184831.9	12	0	12	1	0.735352	1	1	1
Y014	ARHGAP4	ENSG00000089820.11	36	1	37	0.972973	0.858397	0.999316	0.608104	1
Y014	ASMTL	ENSG00000169093.10	54	146	200	0.27	0.209803	0.337153	9.40012e-186	1.56669e-184
Y014	ATP6AP1	ENSG00000071553.12	33	0	33	1	0.894237	1	1	1
Y014	ATP6AP2	ENSG00000182220.9	488	32	520	0.938462	0.914234	0.957531	4.36289e-06	1.81787e-05
Y014	ATRX	ENSG00000085224.16	28	0	28	1	0.876564	1	1	1
Y014	BTK	ENSG00000010671.11	128	1	129	0.992248	0.957567	0.999804	0.961841	1
Y014	CD99	ENSG00000002586.13	36	23	59	0.610169	0.474379	0.734509	8.5658e-22	8.5658e-21
Y014	CSTF2	ENSG00000101811.9	29	0	29	1	0.880555	1	1	1
Y014	CYBB	ENSG00000165168.6	39	0	39	1	0.909749	1	1	1
Y014	DHRSX	ENSG00000169084.8	27	10	37	0.72973	0.558806	0.862097	1.78864e-08	8.15714e-08
Y014	EIF2S3	ENSG00000130741.6	115	20	135	0.851852	0.78051	0.907097	2.17272e-10	1.20707e-09
Y014	ELK1	ENSG00000126767.13	56	0	56	1	0.93625	1	1	1
Y014	FHL1	ENSG00000022267.12	27	0	27	1	0.872297	1	1	1
Y014	FLNA	ENSG00000196924.10	27	0	27	1	0.872297	1	1	1
Y014	G6PD	ENSG00000160211.11	10	0	10	1	0.691503	1	1	1
Y014	GRIPAP1	ENSG00000068400.9	14	0	14	1	0.768364	1	1	1
Y014	HCFC1	ENSG00000172534.9	18	0	18	1	0.814698	1	1	1
Y014	HDHD1	ENSG00000130021.9	25	24	49	0.510204	0.363378	0.655753	1.22373e-25	1.52967e-24
Y014	HTATSF1	ENSG00000102241.7	37	0	37	1	0.905109	1	1	1
Y014	HUWE1	ENSG00000086758.11	18	0	18	1	0.814698	1	1	1
Y014	IDS	ENSG00000010404.13	45	1	46	0.978261	0.884728	0.99945	0.687959	1
Y014	IGBP1	ENSG00000089289.11	82	0	82	1	0.956011	1	1	1
Y014	KIF4A	ENSG00000090889.10	27	0	27	1	0.872297	1	1	1
Y014	LAGE3	ENSG00000196976.5	9	0	9	1	0.663733	1	1	1
Y014	MAGED1	ENSG00000179222.13	103	0	103	1	0.964819	1	1	1
Y014	MAGED2	ENSG00000102316.12	84	0	84	1	0.957035	1	1	1
Y014	MPP1	ENSG00000130830.10	17	0	17	1	0.804936	1	1	1
Y014	MSL3	ENSG00000005302.13	47	4	51	0.921569	0.811194	0.978216	0.0385337	0.13762
Y014	OFD1	ENSG00000046651.10	8	1	9	0.888889	0.517503	0.997191	0.203764	0.61892
Y014	OGT	ENSG00000147162.9	32	0	32	1	0.891119	1	1	1
Y014	P2RY8	ENSG00000182162.5	17	13	30	0.566667	0.374273	0.745392	1.19755e-13	7.48467e-13
Y014	PIN4	ENSG00000102309.8	19	2	21	0.904762	0.696226	0.988251	0.0959685	0.319895
Y014	PLCXD1	ENSG00000182378.8	18	16	34	0.529412	0.351293	0.702213	3.34383e-17	2.38845e-16
Y014	PRPS2	ENSG00000101911.8	46	0	46	1	0.922938	1	1	1
Y014	PSMD10	ENSG00000101843.14	47	0	47	1	0.924514	1	1	1
Y014	RPL10	ENSG00000147403.12	643	3	646	0.995356	0.986489	0.999041	0.999988	1
Y014	RPL36A	ENSG00000241343.5	28	6	34	0.823529	0.654685	0.932359	0.00017973	0.00069127
Y014	SH3KBP1	ENSG00000147010.13	48	0	48	1	0.926027	1	1	1
Y014	SLC25A6	ENSG00000169100.8	632	646	1278	0.494523	0.46676	0.522311	0	0
Y014	SLC38A5	ENSG00000017483.10	77	1	78	0.987179	0.930627	0.999675	0.861209	1
Y014	TCEAL3	ENSG00000196507.6	14	0	14	1	0.768364	1	1	1
Y014	TIMP1	ENSG00000102265.7	219	8	227	0.964758	0.931742	0.984664	0.210433	0.61892
Y014	TLR7	ENSG00000196664.4	74	0	74	1	0.951372	1	1	1
Y014	TSR2	ENSG00000158526.7	55	0	55	1	0.935129	1	1	1
Y014	UBL4A	ENSG00000102178.8	93	0	93	1	0.961111	1	1	1
Y014	XIST	ENSG00000229807.5	0	625	625	0	0	0.00588482	0	0
Y014	ZBED1	ENSG00000214717.5	5	15	20	0.25	0.0865715	0.491046	1.28249e-20	1.06874e-19
Y035	ARMCX2	ENSG00000184867.9	14	0	14	1	0.768364	1	1	1
Y035	ARMCX5	ENSG00000125962.10	56	0	56	1	0.93625	1	1	1
Y035	ASMTL	ENSG00000169093.10	153	168	321	0.476636	0.420877	0.532829	2.03711e-176	2.78405e-175
Y035	ATG4A	ENSG00000101844.13	37	0	37	1	0.905109	1	1	1
Y035	ATP6AP2	ENSG00000182220.9	614	0	614	1	0.99401	1	1	1
Y035	CDK16	ENSG00000102225.11	36	0	36	1	0.902606	1	1	1
Y035	CENPI	ENSG00000102384.9	15	0	15	1	0.781981	1	1	1
Y035	CXorf38	ENSG00000185753.8	59	8	67	0.880597	0.778215	0.947015	0.000267448	0.00109654
Y035	FLNA	ENSG00000196924.10	142	0	142	1	0.974357	1	1	1
Y035	GLA	ENSG00000102393.5	14	0	14	1	0.768364	1	1	1
Y035	GPKOW	ENSG00000068394.9	31	0	31	1	0.887811	1	1	1
Y035	GRIPAP1	ENSG00000068400.9	44	0	44	1	0.91958	1	1	1
Y035	HAUS7	ENSG00000213397.6	65	0	65	1	0.944828	1	1	1
Y035	HCFC1	ENSG00000172534.9	51	10	61	0.836066	0.719115	0.918483	2.67876e-06	1.22032e-05
Y035	HDAC8	ENSG00000147099.15	8	0	8	1	0.630583	1	1	1
Y035	IRAK1	ENSG00000184216.7	25	0	25	1	0.862815	1	1	1
Y035	KDM5C	ENSG00000126012.7	8	12	20	0.4	0.19119	0.639457	6.22975e-15	3.19275e-14
Y035	LAGE3	ENSG00000196976.5	19	0	19	1	0.823533	1	1	1
Y035	MAGED2	ENSG00000102316.12	57	0	57	1	0.937333	1	1	1
Y035	MAP7D3	ENSG00000129680.11	12	0	12	1	0.735352	1	1	1
Y035	MED14	ENSG00000180182.6	26	3	29	0.896552	0.726485	0.978136	0.0351893	0.110982
Y035	MSL3	ENSG00000005302.13	46	45	91	0.505495	0.398619	0.612003	5.31345e-47	5.44629e-46
Y035	P2RY8	ENSG00000182162.5	18	16	34	0.529412	0.351293	0.702213	3.34383e-17	2.28495e-16
Y035	PIN4	ENSG00000102309.8	102	4	106	0.962264	0.906194	0.989624	0.273927	0.802214
Y035	PIR	ENSG00000087842.6	99	7	106	0.933962	0.868662	0.973039	0.0173968	0.0594392
Y035	RBM3	ENSG00000102317.13	959	2	961	0.997919	0.992503	0.999748	1	1
Y035	RBMX2	ENSG00000134597.9	13	4	17	0.764706	0.501007	0.931892	0.000715934	0.00266848
Y035	RLIM	ENSG00000131263.8	24	0	24	1	0.857526	1	1	1
Y035	SLC25A6	ENSG00000169100.8	948	905	1853	0.511603	0.48857	0.534599	0	0
Y035	STAG2	ENSG00000101972.14	51	0	51	1	0.930223	1	1	1
Y035	TAZ	ENSG00000102125.11	9	0	9	1	0.663733	1	1	1
Y035	THOC2	ENSG00000125676.15	12	0	12	1	0.735352	1	1	1
Y035	TIMP1	ENSG00000102265.7	158	0	158	1	0.976923	1	1	1
Y035	TMEM187	ENSG00000177854.7	17	0	17	1	0.804936	1	1	1
Y035	TSR2	ENSG00000158526.7	49	0	49	1	0.927481	1	1	1
Y035	UBA1	ENSG00000130985.12	113	27	140	0.807143	0.731948	0.868891	1.96195e-16	1.14914e-15
Y035	UBL4A	ENSG00000102178.8	23	0	23	1	0.851815	1	1	1
Y035	XIAP	ENSG00000101966.8	24	1	25	0.96	0.796483	0.998988	0.468974	1
Y035	XIST	ENSG00000229807.5	2	235	237	0.00843882	0.00102362	0.0301497	0	0
Y035	ZBED1	ENSG00000214717.5	9	15	24	0.375	0.187993	0.594064	9.83737e-19	8.06664e-18
Y035	ZNF275	ENSG00000063587.12	10	0	10	1	0.691503	1	1	1
24A	ABCB7	ENSG00000131269.11	803	5	808	0.993812	0.985619	0.997988	0.999988	1
24A	ARAF	ENSG00000078061.8	32	0	32	1	0.891119	1	1	1
24A	ARHGAP4	ENSG00000089820.11	25	1	26	0.961538	0.80363	0.999027	0.48225	1
24A	ARMCX4	ENSG00000196440.7	44	0	44	1	0.91958	1	1	1
24A	ARSD	ENSG00000006756.11	61	14	75	0.813333	0.706685	0.894018	4.97189e-09	2.57634e-08
24A	ASMTL	ENSG00000169093.10	647	682	1329	0.486832	0.459638	0.514085	0	0
24A	ATG4A	ENSG00000101844.13	231	0	231	1	0.984158	1	1	1
24A	ATP11C	ENSG00000101974.10	93	1	94	0.989362	0.942149	0.999731	0.907438	1
24A	ATP7A	ENSG00000165240.13	32	2	34	0.941176	0.803227	0.992795	0.208565	0.699307
24A	ATRX	ENSG00000085224.16	227	1	228	0.995614	0.975807	0.999889	0.996888	1
24A	C1GALT1C1	ENSG00000171155.7	1276	9	1285	0.992996	0.986746	0.996793	1	1
24A	CD99	ENSG00000002586.13	457	301	758	0.602902	0.567065	0.637936	2.52712e-268	2.88092e-267
24A	CDKL5	ENSG00000008086.6	55	0	55	1	0.935129	1	1	1
24A	CHM	ENSG00000188419.9	57	14	71	0.802817	0.69135	0.887792	2.3446e-09	1.33642e-08
24A	CSF2RA	ENSG00000198223.10	439	260	699	0.62804	0.591014	0.66398	3.2017e-223	3.04161e-222
24A	CYSLTR1	ENSG00000173198.4	372	0	372	1	0.990133	1	1	1
24A	DHRSX	ENSG00000169084.8	36	32	68	0.529412	0.404492	0.651688	5.67935e-33	4.04654e-32
24A	DIAPH2	ENSG00000147202.13	59	0	59	1	0.939391	1	1	1
24A	DOCK11	ENSG00000147251.11	463	3	466	0.993562	0.981302	0.99867	0.999367	1
24A	EBP	ENSG00000147155.6	403	6	409	0.98533	0.968345	0.994598	0.943168	1
24A	EMD	ENSG00000102119.6	50	2	52	0.961538	0.867872	0.995308	0.374515	1
24A	FAM58A	ENSG00000147382.14	39	0	39	1	0.909749	1	1	1
24A	FHL1	ENSG00000022267.12	84	17	101	0.831683	0.744242	0.898782	6.2964e-10	3.98772e-09
24A	GPR174	ENSG00000147138.1	41	1	42	0.97619	0.874341	0.999397	0.654702	1
24A	HCFC1	ENSG00000172534.9	221	6	227	0.973568	0.94336	0.99024	0.502253	1
24A	HDHD1	ENSG00000130021.9	415	307	722	0.574792	0.537795	0.611176	8.31018e-285	1.1842e-283
24A	HTATSF1	ENSG00000102241.7	278	4	282	0.985816	0.964083	0.996122	0.923375	1
24A	IL3RA	ENSG00000185291.6	936	734	1670	0.560479	0.536286	0.584459	0	0
24A	IRAK1	ENSG00000184216.7	163	3	166	0.981928	0.948096	0.996257	0.786746	1
24A	KRBOX4	ENSG00000147121.11	204	0	204	1	0.98208	1	1	1
24A	LAMP2	ENSG00000005893.11	994	7	1001	0.993007	0.985645	0.997184	0.999995	1
24A	MAP7D3	ENSG00000129680.11	67	2	69	0.971014	0.899185	0.99647	0.5173	1
24A	MMGT1	ENSG00000169446.4	68	0	68	1	0.947197	1	1	1
24A	PDK3	ENSG00000067992.8	130	1	131	0.992366	0.958203	0.999807	0.963725	1
24A	PHF8	ENSG00000172943.14	29	10	39	0.74359	0.578726	0.869623	3.1186e-08	1.48133e-07
24A	PIN4	ENSG00000102309.8	916	4	920	0.995652	0.988906	0.998814	1	1
24A	PJA1	ENSG00000181191.11	54	0	54	1	0.933968	1	1	1
24A	PLS3	ENSG00000102024.13	103	0	103	1	0.964819	1	1	1
24A	PRKX	ENSG00000183943.5	16	8	24	0.666667	0.44678	0.843698	7.83918e-08	3.43718e-07
24A	PRPS2	ENSG00000101911.8	167	4	171	0.976608	0.941193	0.993591	0.621261	1
24A	RBM3	ENSG00000102317.13	63	0	63	1	0.943128	1	1	1
24A	RGAG4	ENSG00000242732.3	14	1	15	0.933333	0.680515	0.998314	0.315979	1
24A	RPA4	ENSG00000204086.3	70	0	70	1	0.948666	1	1	1
24A	SCML2	ENSG00000102098.13	64	0	64	1	0.943991	1	1	1
24A	SLC25A43	ENSG00000077713.14	19	0	19	1	0.823533	1	1	1
24A	SLC9A6	ENSG00000198689.5	54	1	55	0.981818	0.902809	0.99954	0.751541	1
24A	STARD8	ENSG00000130052.9	13	2	15	0.866667	0.595397	0.983424	0.0528944	0.188436
24A	TBC1D25	ENSG00000068354.11	90	6	96	0.9375	0.868915	0.97672	0.0337032	0.128072
24A	TIMP1	ENSG00000102265.7	9020	176	9196	0.980861	0.977849	0.983563	0.999921	1
24A	TRAPPC2	ENSG00000196459.9	16	0	16	1	0.794093	1	1	1
24A	TSPYL2	ENSG00000184205.10	12	0	12	1	0.735352	1	1	1
24A	TXLNG	ENSG00000086712.8	38	6	44	0.863636	0.726493	0.948269	0.000762263	0.0031035
24A	WDR44	ENSG00000131725.9	243	1	244	0.995902	0.977378	0.999896	0.997924	1
24A	XIST	ENSG00000229807.5	11	1580	1591	0.00691389	0.00345629	0.0123371	0	0
24A	ZBED1	ENSG00000214717.5	30	31	61	0.491803	0.361397	0.623032	2.41909e-33	1.96983e-32
24A	ZNF280C	ENSG00000056277.11	10	0	10	1	0.691503	1	1	1
24A	ZNF711	ENSG00000147180.12	49	0	49	1	0.927481	1	1	1
