# Supplementary material for: Landscape of X chromosome inactivation across human tissues
Source: Nature. Author manuscript; Available in PMC 2018 Apr 11. (PMC5685192; doi:10.1038/nature24265)
Supplement: supp_table9 [file NIHMS905235-supplement-supp_table9.xlsx]

## Sheet: Suppl. Table 9
Gene name	Gene ID	N samples with incomplete XCI	N samples with full XCI	XCI status in scRNA-seq	Previously reported XCI status
ABCB7	ENSG00000131269.11	0	1	Inactive	inactive
ACOT9	ENSG00000123130.12	0	2	Inactive	inactive
AIFM1	ENSG00000156709.9	0	1	Inactive	inactive
AP1S2	ENSG00000182287.9	1	0	Escape	escape
APOO	ENSG00000184831.9	0	2	Inactive	inactive
ARAF	ENSG00000078061.8	0	1	Inactive	inactive
ARHGAP4	ENSG00000089820.11	0	2	Inactive	variable
ARMCX2	ENSG00000184867.9	0	2	Inactive	inactive
ARMCX4	ENSG00000196440.7	0	1	Inactive	inactive
ARMCX5	ENSG00000125962.10	0	1	Inactive	unknown
ARSD	ENSG00000006756.11	1	0	Escape	escape
ASMTL	ENSG00000169093.10	4	0	Escape	escape
ATG4A	ENSG00000101844.13	0	2	Inactive	inactive
ATP11C	ENSG00000101974.10	0	2	Inactive	inactive
ATP6AP1	ENSG00000071553.12	0	2	Inactive	inactive
ATP6AP2	ENSG00000182220.9	1	2	Escape	inactive
ATP7A	ENSG00000165240.13	0	1	Inactive	variable
ATRX	ENSG00000085224.16	0	2	Inactive	inactive
BEX4	ENSG00000102409.9	0	1	Inactive	inactive
BTK	ENSG00000010671.11	0	2	Inactive	inactive
C1GALT1C1	ENSG00000171155.7	0	1	Inactive	inactive
CD99	ENSG00000002586.13	3	0	Escape	escape
CD99L2	ENSG00000102181.15	0	1	Inactive	inactive
CDK16	ENSG00000102225.11	0	1	Inactive	escape
CDKL5	ENSG00000008086.6	0	1	Inactive	inactive
CENPI	ENSG00000102384.9	0	2	Inactive	inactive
CHM	ENSG00000188419.9	1	1	Escape	inactive
CLIC2	ENSG00000155962.8	0	1	Inactive	inactive
CSF2RA	ENSG00000198223.10	1	0	Escape	escape
CSTF2	ENSG00000101811.9	0	1	Inactive	inactive
CXorf38	ENSG00000185753.8	1	0	Escape	escape
CYBB	ENSG00000165168.6	0	2	Inactive	inactive
CYSLTR1	ENSG00000173198.4	0	2	Inactive	inactive
DDX26B	ENSG00000165359.10	0	1	Inactive	inactive
DHRSX	ENSG00000169084.8	2	0	Escape	escape
DIAPH2	ENSG00000147202.13	0	2	Inactive	inactive
DNASE1L1	ENSG00000013563.9	0	1	Inactive	inactive
DOCK11	ENSG00000147251.11	0	2	Inactive	inactive
EBP	ENSG00000147155.6	0	1	Inactive	unknown
EIF1AX	ENSG00000173674.6	1	0	Escape	escape
EIF2S3	ENSG00000130741.6	1	0	Escape	escape
ELF4	ENSG00000102034.12	0	1	Inactive	inactive
ELK1	ENSG00000126767.13	0	2	Inactive	inactive
EMD	ENSG00000102119.6	0	1	Inactive	unknown
ENOX2	ENSG00000165675.12	0	1	Inactive	inactive
ERCC6L	ENSG00000186871.5	0	1	Inactive	inactive
FAM104B	ENSG00000182518.9	0	1	Inactive	inactive
FAM122B	ENSG00000156504.12	0	1	Inactive	variable
FAM127A	ENSG00000134590.9	0	1	Inactive	inactive
FAM3A	ENSG00000071889.12	0	1	Inactive	inactive
FAM58A	ENSG00000147382.14	0	1	Inactive	inactive
FHL1	ENSG00000022267.12	1	1	Escape	inactive
FLNA	ENSG00000196924.10	0	3	Inactive	inactive
FTSJ1	ENSG00000068438.10	0	1	Inactive	inactive
FTX	ENSG00000230590.3	1	0	Escape	inactive
G6PD	ENSG00000160211.11	0	2	Inactive	inactive
GDI1	ENSG00000203879.7	0	1	Inactive	inactive
GLA	ENSG00000102393.5	0	2	Inactive	inactive
GPKOW	ENSG00000068394.9	0	1	Inactive	inactive
GPR174	ENSG00000147138.1	1	1	Escape	variable
GRIPAP1	ENSG00000068400.9	0	2	Inactive	inactive
GSPT2	ENSG00000189369.7	0	1	Inactive	inactive
GTPBP6	ENSG00000178605.8	1	0	Escape	escape
HAUS7	ENSG00000213397.6	0	1	Inactive	inactive
HCFC1	ENSG00000172534.9	1	2	Escape	variable
HDAC8	ENSG00000147099.15	0	2	Inactive	inactive
HDHD1	ENSG00000130021.9	2	0	Escape	escape
HTATSF1	ENSG00000102241.7	0	2	Inactive	inactive
HUWE1	ENSG00000086758.11	0	1	Inactive	inactive
IDS	ENSG00000010404.13	0	2	Inactive	inactive
IGBP1	ENSG00000089289.11	0	1	Inactive	inactive
IL3RA	ENSG00000185291.6	2	0	Escape	escape
IRAK1	ENSG00000184216.7	0	2	Inactive	inactive
JPX	ENSG00000225470.2	1	0	Escape	escape
KDM5C	ENSG00000126012.7	1	0	Escape	escape
KDM6A	ENSG00000147050.10	1	0	Escape	escape
KIF4A	ENSG00000090889.10	0	1	Inactive	inactive
KLF8	ENSG00000102349.10	0	1	Inactive	inactive
KRBOX4	ENSG00000147121.11	0	1	Inactive	inactive
LAGE3	ENSG00000196976.5	0	2	Inactive	inactive
LAMP2	ENSG00000005893.11	0	2	Inactive	inactive
MAGED1	ENSG00000179222.13	0	2	Inactive	inactive
MAGED2	ENSG00000102316.12	0	3	Inactive	inactive
MAP7D3	ENSG00000129680.11	0	3	Inactive	inactive
MED14	ENSG00000180182.6	0	1	Inactive	escape
MMGT1	ENSG00000169446.4	0	1	Inactive	inactive
MPP1	ENSG00000130830.10	0	1	Inactive	inactive
MSL3	ENSG00000005302.13	2	1	Escape	escape
MTMR1	ENSG00000063601.12	0	1	Inactive	inactive
NXT2	ENSG00000101888.7	0	1	Inactive	inactive
OFD1	ENSG00000046651.10	0	1	Inactive	escape
OGT	ENSG00000147162.9	0	2	Inactive	inactive
P2RY8	ENSG00000182162.5	3	0	Escape	escape
PDHA1	ENSG00000131828.9	0	1	Inactive	inactive
PDK3	ENSG00000067992.8	0	1	Inactive	inactive
PGRMC1	ENSG00000101856.8	0	1	Inactive	inactive
PHF6	ENSG00000156531.12	0	1	Inactive	inactive
PHF8	ENSG00000172943.14	1	0	Escape	inactive
PIN4	ENSG00000102309.8	0	3	Inactive	inactive
PIR	ENSG00000087842.6	0	1	Inactive	variable
PJA1	ENSG00000181191.11	0	2	Inactive	inactive
PLCXD1	ENSG00000182378.8	2	0	Escape	escape
PLS3	ENSG00000102024.13	0	1	Inactive	variable
PORCN	ENSG00000102312.16	0	1	Inactive	inactive
PPP2R3B	ENSG00000167393.12	1	0	Escape	escape
PRKX	ENSG00000183943.5	1	0	Escape	escape
PRPS2	ENSG00000101911.8	0	3	Inactive	inactive
PSMD10	ENSG00000101843.14	0	1	Inactive	inactive
RAB39B	ENSG00000155961.4	0	1	Inactive	inactive
RBBP7	ENSG00000102054.13	1	0	Escape	variable
RBM3	ENSG00000102317.13	0	3	Inactive	variable
RBM41	ENSG00000089682.12	0	1	Inactive	inactive
RBMX	ENSG00000147274.10	0	1	Inactive	inactive
RBMX2	ENSG00000134597.9	1	0	Escape	inactive
RGAG4	ENSG00000242732.3	0	1	Inactive	inactive
RLIM	ENSG00000131263.8	0	1	Inactive	inactive
RP2	ENSG00000102218.5	0	1	Inactive	inactive
RPA4	ENSG00000204086.3	0	1	Inactive	unknown
RPL10	ENSG00000147403.12	0	2	Inactive	inactive
RPL36A	ENSG00000241343.5	1	1	Escape	inactive
RPL39	ENSG00000198918.7	0	1	Inactive	inactive
SASH3	ENSG00000122122.9	0	1	Inactive	inactive
SCML2	ENSG00000102098.13	0	1	Inactive	inactive
SH3KBP1	ENSG00000147010.13	0	1	Inactive	inactive
SLC25A43	ENSG00000077713.14	0	1	Inactive	inactive
SLC25A5	ENSG00000005022.5	0	1	Inactive	inactive
SLC25A6	ENSG00000169100.8	3	0	Escape	escape
SLC38A5	ENSG00000017483.10	0	1	Inactive	inactive
SLC9A6	ENSG00000198689.5	0	1	Inactive	inactive
SNX12	ENSG00000147164.7	0	1	Inactive	inactive
SPIN2B	ENSG00000186787.7	0	1	Inactive	unknown
STAG2	ENSG00000101972.14	0	1	Inactive	inactive
STARD8	ENSG00000130052.9	0	1	Inactive	inactive
TAZ	ENSG00000102125.11	0	1	Inactive	inactive
TBC1D25	ENSG00000068354.11	0	2	Inactive	inactive
TBL1X	ENSG00000101849.11	0	1	Inactive	variable
TCEAL3	ENSG00000196507.6	0	1	Inactive	unknown
THOC2	ENSG00000125676.15	0	1	Inactive	inactive
TIMP1	ENSG00000102265.7	0	3	Inactive	variable
TLR7	ENSG00000196664.4	0	2	Inactive	inactive
TMEM187	ENSG00000177854.7	0	1	Inactive	inactive
TRAPPC2	ENSG00000196459.9	0	2	Inactive	escape
TRMT2B	ENSG00000188917.10	0	1	Inactive	inactive
TSPYL2	ENSG00000184205.10	0	1	Inactive	inactive
TSR2	ENSG00000158526.7	0	3	Inactive	inactive
TXLNG	ENSG00000086712.8	2	0	Escape	escape
UBA1	ENSG00000130985.12	2	0	Escape	escape
UBL4A	ENSG00000102178.8	0	2	Inactive	inactive
UPRT	ENSG00000094841.9	0	1	Inactive	inactive
USP11	ENSG00000102226.5	0	1	Inactive	inactive
USP9X	ENSG00000124486.8	1	0	Escape	escape
WDR44	ENSG00000131725.9	0	2	Inactive	inactive
WWC3	ENSG00000047644.13	0	1	Inactive	inactive
XIAP	ENSG00000101966.8	0	2	Inactive	inactive
XIST	ENSG00000229807.5	4	0	Escape	escape
ZBED1	ENSG00000214717.5	4	0	Escape	escape
ZBTB33	ENSG00000177485.6	0	1	Inactive	inactive
ZC4H2	ENSG00000126970.11	0	1	Inactive	inactive
ZFX	ENSG00000005889.11	0	1	Inactive	escape
ZNF275	ENSG00000063587.12	0	1	Inactive	inactive
ZNF280C	ENSG00000056277.11	0	1	Inactive	variable
ZNF41	ENSG00000147124.8	0	1	Inactive	inactive
ZNF674-AS1	ENSG00000230844.2	0	1	Inactive	inactive
ZNF711	ENSG00000147180.12	0	1	Inactive	variable
ZNF75D	ENSG00000186376.10	0	1	Inactive	inactive
